# Supplementary material for: Identification of Differently Expressed Genes Associated With Prognosis and Growth in Colon Adenocarcinoma Based on Integrated Bioinformatics Analysis
Source: Front Genet. 2019 Dec 4;10:1245. doi: 10.3389/fgene.2019.01245 (PMC6905401; doi:10.3389/fgene.2019.01245)
Supplement: Supplementary Table 1 — DEGs in COAD. [file Table_1.xlsx]

## Sheet: DEGS_COAD_GSEA
Gene Symbol	Gene ID	Median (Tumor)	Median (Normal)	Log2(Fold Change)	adjp
A1BG	ENSG00000121410.11	2.94	6.2	-0.87	1.2e-29
A1BG-AS1	ENSG00000268895.5	0.55	1.74	-0.822	5.52e-55
A1CF	ENSG00000148584.14	5	0.61	1.898	2.94e-12
A2M	ENSG00000175899.14	58.659	139.207	-1.233	1.56e-28
A2M-AS1	ENSG00000245105.2	0.22	1.84	-1.219	1.07e-56
A2ML1	ENSG00000166535.19	0.01	0.14	-0.175	0.136
A2MP1	ENSG00000256069.7	0	0.14	-0.189	1.79e-26
A4GALT	ENSG00000128274.15	4.72	19.631	-1.851	8.07e-36
A4GNT	ENSG00000118017.3	0	0.03	-0.043	0.304
AAAS	ENSG00000094914.12	35.231	44.941	-0.343	9.61e-05
AACS	ENSG00000081760.16	18.191	9.3	0.898	1.71e-29
AADAC	ENSG00000114771.13	0.21	0.08	0.164	3.08e-08
AADACL2	ENSG00000197953.5	0	0.16	-0.214	2.57e-31
AADACL4	ENSG00000204518.2	0	0.07	-0.098	0.00131
AADACP1	ENSG00000240602.7	1.55	0.29	0.983	2.01e-28
AAED1	ENSG00000158122.11	3.24	5.43	-0.601	2.54e-08
AAGAB	ENSG00000103591.12	28.13	16.14	0.765	7.2e-31
AAK1	ENSG00000115977.18	4.41	6.25	-0.422	6.52e-10
AAMDC	ENSG00000087884.14	32.719	44.449	-0.431	3.02e-11
AAMP	ENSG00000127837.9	118.372	77.848	0.598	1.08e-25
AANAT	ENSG00000129673.9	0.05	0.1	-0.067	0.00224
AAR2	ENSG00000131043.11	29.321	20.22	0.515	4.18e-22
AARD	ENSG00000205002.3	0.06	1.11	-0.993	9.22e-40
AARS	ENSG00000090861.15	62.021	44.139	0.481	2.64e-18
AARS2	ENSG00000124608.4	6.63	4.71	0.418	6.5e-23
AARSD1	ENSG00000266967.6	33.62	37.4	-0.149	0.842
AASDH	ENSG00000157426.13	3.43	3.62	-0.061	0.572
AASDHPPT	ENSG00000149313.10	14.74	8.35	0.751	2.26e-59
AASS	ENSG00000008311.14	1.09	9.55	-2.336	7.96e-69
AATBC	ENSG00000215458.8	0.57	0.32	0.25	5.01e-12
AATF	ENSG00000275700.4	48.509	24.289	0.969	4.25e-54
AATK	ENSG00000181409.11	1.92	7.36	-1.518	1.59e-31
AB019441.29	ENSG00000225200.2	1.34	0.93	0.278	9.35e-16
ABALON	ENSG00000281376.1	0.89	0.25	0.596	5.6e-61
ABAT	ENSG00000183044.11	5.78	5.26	0.115	0.513
ABBA01017803.1	ENSG00000279800.2	0.06	0.09	-0.04	0.0546
ABC12-47964100C23.1	ENSG00000274067.1	0	0.11	-0.151	7.3e-16
ABC12-49244600F4.4	ENSG00000276144.1	0.07	0.36	-0.346	6.8e-12
ABC7-42404400C24.1	ENSG00000277758.4	0.06	0.46	-0.462	1.43e-33
ABCA1	ENSG00000165029.15	2.29	8.54	-1.536	3.46e-53
ABCA10	ENSG00000154263.17	0.33	4.67	-2.092	1.92e-79
ABCA11P	ENSG00000251595.7	2.4	3.66	-0.455	8.47e-12
ABCA12	ENSG00000144452.14	0.02	0.04	-0.028	2.42e-07
ABCA13	ENSG00000179869.14	0.09	0.04	0.068	2.06e-06
ABCA17P	ENSG00000238098.8	0.12	0.29	-0.204	0.343
ABCA2	ENSG00000107331.16	22.351	25.52	-0.184	0.385
ABCA3	ENSG00000167972.13	1.25	6.03	-1.644	3.01e-22
ABCA4	ENSG00000198691.11	0.07	0.16	-0.117	0.336
ABCA5	ENSG00000154265.15	4.89	13.69	-1.319	9.45e-57
ABCA6	ENSG00000154262.12	0.26	8.49	-2.913	4.29e-104
ABCA7	ENSG00000064687.12	6.89	6.82	0.013	0.304
ABCA8	ENSG00000141338.13	0.22	16.93	-3.877	1.18e-177
ABCA9	ENSG00000154258.16	0.1	6.55	-2.779	2.84e-98
ABCA9-AS1	ENSG00000231749.3	0.12	0.06	0.079	2.88e-14
ABCB1	ENSG00000085563.14	11.66	5.96	0.863	0.0997
ABCB10	ENSG00000135776.4	9.36	7.47	0.291	9.34e-11
ABCB11	ENSG00000073734.8	0.02	0.06	-0.055	1.14e-17
ABCB4	ENSG00000005471.15	0.49	0.76	-0.24	2.84e-05
ABCB5	ENSG00000004846.16	0.01	0.3	-0.364	1.11e-28
ABCB7	ENSG00000131269.15	13.78	12.3	0.152	0.00942
ABCB8	ENSG00000197150.12	22.57	17.79	0.327	1.95e-15
ABCB9	ENSG00000150967.17	2.76	2.21	0.228	2.16e-12
ABCC1	ENSG00000103222.18	17.13	11.59	0.526	6.81e-16
ABCC10	ENSG00000124574.14	15.14	13.79	0.126	0.000127
ABCC11	ENSG00000121270.15	0.1	0.05	0.067	8.72e-10
ABCC13	ENSG00000243064.8	0.29	0.2	0.104	6.38e-10
ABCC2	ENSG00000023839.10	0.56	0.43	0.126	3.25e-13
ABCC3	ENSG00000108846.15	45.509	15.32	1.511	3.18e-08
ABCC4	ENSG00000125257.13	4.87	6.44	-0.342	2.84e-07
ABCC5	ENSG00000114770.16	8.76	19.84	-1.094	6.93e-38
ABCC6	ENSG00000091262.14	6.06	2.48	1.021	8.72e-12
ABCC6P1	ENSG00000256340.8	2.61	0.86	0.957	9.99e-06
ABCC6P2	ENSG00000255277.3	2.44	2.24	0.086	0.536
ABCC8	ENSG00000006071.11	0.21	2.21	-1.408	4.05e-78
ABCC9	ENSG00000069431.10	0.43	3.97	-1.797	2.68e-36
ABCD1	ENSG00000101986.11	7.29	9.52	-0.344	1.62e-06
ABCD2	ENSG00000173208.3	0.05	0.22	-0.216	3.28e-18
ABCD3	ENSG00000117528.11	21.941	19.97	0.13	0.916
ABCD4	ENSG00000119688.20	25.291	38.55	-0.589	9e-26
ABCE1	ENSG00000164163.10	33.7	13.15	1.294	4.2e-98
ABCF1	ENSG00000204574.12	38.711	30.479	0.335	1.21e-08
ABCF2	ENSG00000033050.7	29.41	18.74	0.623	5.58e-27
ABCF3	ENSG00000161204.11	33.411	35.991	-0.104	0.683
ABCG1	ENSG00000160179.18	12.38	10.07	0.273	0.00239
ABCG2	ENSG00000118777.10	0.53	1.4	-0.65	1.88e-26
ABCG4	ENSG00000172350.9	0.06	0.25	-0.238	1.62e-36
ABCG5	ENSG00000138075.11	0.12	0.03	0.121	1.16e-05
ABCG8	ENSG00000143921.6	0.06	0.03	0.041	0.0701
ABHD1	ENSG00000143994.13	0.41	0.47	-0.06	0.0612
ABHD10	ENSG00000144827.8	14.72	9.39	0.597	2.46e-45
ABHD11	ENSG00000106077.18	85.709	19.34	2.092	6.26e-41
ABHD11-AS1	ENSG00000225969.1	12.25	1.84	2.222	9.25e-10
ABHD12	ENSG00000100997.18	51.321	25.61	0.975	2.59e-47
ABHD12B	ENSG00000131969.14	0.26	0.53	-0.28	0.00207
ABHD13	ENSG00000139826.5	6.02	3.69	0.582	4.34e-43
ABHD14A	ENSG00000248487.8	12.86	12.71	0.016	0.0785
ABHD14B	ENSG00000114779.19	78.612	52.37	0.577	2.14e-18
ABHD15	ENSG00000168792.4	7.19	5.1	0.425	4.73e-07
ABHD16A	ENSG00000204427.11	50.67	47.179	0.101	0.00306
ABHD17A	ENSG00000129968.15	32.83	46.83	-0.5	5.97e-16
ABHD17AP1	ENSG00000198658.4	0.14	0.12	0.026	0.039
ABHD17AP3	ENSG00000250536.1	0.02	0.05	-0.042	4.18e-12
ABHD17AP5	ENSG00000263366.2	0	0.05	-0.07	2.22e-06
ABHD17AP6	ENSG00000226981.2	0	0.41	-0.496	1.44e-37
ABHD17B	ENSG00000107362.13	10.22	6.67	0.549	1.18e-18
ABHD17C	ENSG00000136379.11	55.329	6.65	2.88	9.51e-40
ABHD2	ENSG00000140526.16	32.13	11.07	1.457	1.85e-57
ABHD3	ENSG00000158201.9	18.27	16.44	0.144	0.0601
ABHD4	ENSG00000100439.10	9.88	16.46	-0.682	6.48e-28
ABHD5	ENSG00000011198.7	9.31	8.58	0.106	0.581
ABHD6	ENSG00000163686.13	6.98	10.87	-0.573	1.17e-24
ABHD8	ENSG00000127220.5	2.31	9.5	-1.666	2.94e-61
ABI1	ENSG00000136754.16	33.529	19.87	0.726	6.26e-28
ABI2	ENSG00000138443.15	10.78	13.76	-0.325	0.495
ABI3	ENSG00000108798.8	4.78	5.21	-0.104	0.0647
ABI3BP	ENSG00000154175.16	1.8	25.09	-3.22	2.33e-88
ABL1	ENSG00000097007.17	27.38	59.482	-1.092	5.33e-36
ABL2	ENSG00000143322.19	2.6	2.81	-0.082	0.394
ABLIM1	ENSG00000099204.18	31.07	23.64	0.38	1.09e-05
ABLIM2	ENSG00000163995.18	10.21	4.58	1.006	1.21e-44
ABLIM3	ENSG00000173210.19	1.68	7.85	-1.723	1.3e-42
ABO	ENSG00000175164.13	10.08	3.92	1.171	0.00824
ABR	ENSG00000159842.14	49.439	59.449	-0.261	3.12e-06
ABRA	ENSG00000174429.3	0.01	0.06	-0.07	8.69e-08
ABRACL	ENSG00000146386.7	91.309	18.35	2.254	4.41e-47
ABT1	ENSG00000146109.4	16.95	9.11	0.828	5.65e-78
ABTB1	ENSG00000114626.17	15.17	43.191	-1.45	5.53e-39
ABTB2	ENSG00000166016.5	3.44	2.53	0.331	4.28e-05
AC000032.2	ENSG00000260246.1	0	0.27	-0.345	3.1e-20
AC000036.4	ENSG00000225929.1	0	0.02	-0.029	3.51e-15
AC000068.10	ENSG00000273212.1	0.28	0.33	-0.055	0.22
AC000068.5	ENSG00000185065.6	0.29	0.18	0.129	1.51e-10
AC000068.9	ENSG00000273300.1	0.1	0	0.138	0.13
AC000078.5	ENSG00000232926.1	0.16	0.75	-0.593	8.66e-39
AC000089.3	ENSG00000235776.2	4.04	0.35	1.9	1.9e-139
AC000120.7	ENSG00000243107.1	0.12	0.48	-0.402	3.6e-44
AC000123.2	ENSG00000280347.1	0.69	0.8	-0.091	0.148
AC000123.3	ENSG00000279265.1	2.11	3.18	-0.427	1.54e-05
AC000123.4	ENSG00000224138.1	1.11	1.73	-0.372	7.85e-08
AC000403.4	ENSG00000278727.1	0.1	0.18	-0.101	3.78e-05
AC001226.7	ENSG00000274898.1	0.06	0.21	-0.191	8.59e-20
AC002044.1	ENSG00000279591.1	0.02	0.04	-0.028	0.0148
AC002056.3	ENSG00000213683.4	0.19	0.07	0.153	2.12e-25
AC002059.10	ENSG00000273216.1	0.11	0.29	-0.217	7.38e-15
AC002066.1	ENSG00000237813.3	0	0.08	-0.111	1.76e-12
AC002075.4	ENSG00000237729.2	0.42	0	0.506	0.031
AC002116.7	ENSG00000267698.1	0.83	0.19	0.621	4.22e-72
AC002116.8	ENSG00000248101.2	0.31	2.15	-1.266	5.71e-46
AC002117.1	ENSG00000224505.2	0	0.22	-0.287	4.98e-17
AC002128.5	ENSG00000271366.1	0.12	0.04	0.107	0.0467
AC002310.10	ENSG00000260494.1	0.03	0	0.043	0.162
AC002310.11	ENSG00000261459.1	0.22	0.76	-0.529	2.76e-21
AC002310.12	ENSG00000235560.3	1.18	1.09	0.061	0.000257
AC002310.14	ENSG00000278922.1	1.01	1.5	-0.315	1.06e-16
AC002310.7	ENSG00000239791.1	0.08	0	0.111	1.62e-12
AC002331.1	ENSG00000236481.1	0.24	0	0.31	9.02e-30
AC002398.11	ENSG00000267439.1	0.04	0.24	-0.254	7.86e-40
AC002398.12	ENSG00000267328.1	0.29	11.34	-3.258	3.8e-47
AC002398.13	ENSG00000267049.1	1.12	1.39	-0.173	0.0237
AC002398.9	ENSG00000188223.9	4.35	3.95	0.112	0.158
AC002400.1	ENSG00000261528.2	0	0.07	-0.098	3.13e-12
AC002451.3	ENSG00000231170.5	0.31	0.85	-0.498	1.01e-09
AC002454.1	ENSG00000237819.5	0.13	0.08	0.065	0.0364
AC002456.2	ENSG00000223969.5	0	0.32	-0.401	3.19e-12
AC002467.7	ENSG00000241764.3	4.28	3.25	0.313	1.01e-09
AC002480.3	ENSG00000232759.1	0.04	0.1	-0.081	1.76e-11
AC002480.5	ENSG00000225541.1	0.03	0.08	-0.068	1.8e-05
AC002511.2	ENSG00000233214.1	0.11	0.73	-0.64	1.57e-20
AC002511.3	ENSG00000232680.2	0.06	0.31	-0.306	9.01e-17
AC002519.8	ENSG00000259810.2	0.01	0.06	-0.07	3.94e-29
AC002550.6	ENSG00000276571.1	0.54	0.81	-0.233	2.26e-09
AC003002.6	ENSG00000269533.5	0.14	0.2	-0.074	0.00125
AC003003.5	ENSG00000188477.12	0.01	0	0.014	0.105
AC003006.7	ENSG00000269026.2	0.13	0	0.176	3.97e-05
AC003075.4	ENSG00000237773.5	1.07	0.91	0.116	2.32e-05
AC003090.1	ENSG00000223561.6	0.11	1.22	-1	4.13e-50
AC003104.1	ENSG00000236194.3	0.02	0.11	-0.122	2.14e-13
AC003682.17	ENSG00000269097.1	0	0.06	-0.084	0.455
AC003958.2	ENSG00000234859.5	0.01	0	0.014	1.87e-09
AC003973.1	ENSG00000269615.1	0	0.12	-0.164	1.79e-23
AC003973.3	ENSG00000279377.1	0.06	1.67	-1.333	4.98e-56
AC003986.6	ENSG00000232821.1	0.01	0.02	-0.014	0.446
AC003991.3	ENSG00000228113.7	0.26	0.63	-0.371	6.35e-16
AC004019.13	ENSG00000236754.5	0	0.1	-0.138	8.27e-26
AC004057.1	ENSG00000196656.7	952.053	547.19	0.798	4.58e-21
AC004066.3	ENSG00000250522.1	0.07	0	0.098	1.75e-22
AC004067.5	ENSG00000273447.1	0.55	0.64	-0.081	0.000183
AC004069.2	ENSG00000251259.1	0.32	0.37	-0.054	0.954
AC004076.5	ENSG00000276449.1	0.17	0.27	-0.118	3.6e-06
AC004076.9	ENSG00000268163.1	0.03	0.3	-0.336	4.7e-25
AC004156.3	ENSG00000267666.2	0.03	0.05	-0.028	6.46e-05
AC004158.3	ENSG00000260664.2	0	0.02	-0.029	1.63e-13
AC004231.2	ENSG00000234477.1	0.03	0.04	-0.014	0.76
AC004237.1	ENSG00000230612.3	0.06	0.12	-0.079	1.61e-07
AC004381.6	ENSG00000005189.19	2.84	1.76	0.476	8.34e-28
AC004383.3	ENSG00000226107.1	0.22	0.29	-0.08	0.0873
AC004448.2	ENSG00000227078.1	0	0.8	-0.848	6.26e-41
AC004448.5	ENSG00000235979.8	0	0.42	-0.506	2.19e-36
AC004449.6	ENSG00000261204.1	0.09	0.18	-0.114	2.7e-06
AC004453.8	ENSG00000146677.7	3.37	3.41	-0.013	0.316
AC004471.10	ENSG00000272682.1	0.02	0.09	-0.096	1.09e-19
AC004471.9	ENSG00000223461.1	0.24	0.1	0.173	8.07e-16
AC004490.1	ENSG00000267122.1	0.02	0.04	-0.028	1.87e-11
AC004538.3	ENSG00000230333.6	0.12	0.35	-0.269	2.51e-07
AC004540.4	ENSG00000225792.1	0.39	0.54	-0.148	0.524
AC004540.5	ENSG00000214870.8	0.76	0.61	0.129	0.000127
AC004549.6	ENSG00000229893.2	0.03	0	0.043	0.0333
AC004593.3	ENSG00000235669.1	0.21	0	0.275	1.9e-38
AC004623.3	ENSG00000279488.1	0.28	1.1	-0.714	6.58e-44
AC004637.1	ENSG00000267304.1	0	0.31	-0.39	1.27e-30
AC004754.3	ENSG00000269881.1	0.35	0.76	-0.383	1.79e-07
AC004775.5	ENSG00000272203.1	0	0.05	-0.07	1.26e-05
AC004791.2	ENSG00000267453.6	0	0.38	-0.465	2.12e-21
AC004837.5	ENSG00000228554.1	0.11	0.15	-0.051	0.00132
AC004893.10	ENSG00000238109.1	0.02	0.07	-0.069	1.94e-12
AC004893.11	ENSG00000242687.2	1.62	2.93	-0.585	8.47e-33
AC004947.2	ENSG00000233760.1	0.02	0.19	-0.222	2.59e-26
AC004951.5	ENSG00000239556.2	0.25	0.1	0.184	4.74e-23
AC004951.6	ENSG00000228434.1	0.54	0.68	-0.126	0.123
AC004967.7	ENSG00000243554.1	1.93	0.57	0.9	2.81e-76
AC004980.7	ENSG00000205485.13	1.93	2.81	-0.379	2.73e-05
AC004980.9	ENSG00000230305.2	0.31	0.27	0.045	0.741
AC004985.12	ENSG00000241057.1	0.08	0.11	-0.04	0.000209
AC004987.9	ENSG00000233225.3	1.08	0.66	0.325	7.18e-15
AC004988.1	ENSG00000203446.2	0.07	0	0.098	6.98e-26
AC005009.2	ENSG00000233073.1	0	0.09	-0.124	8.86e-13
AC005014.5	ENSG00000224280.1	0	0.01	-0.014	1.24e-05
AC005037.3	ENSG00000183308.6	0.93	0.17	0.722	2.17e-55
AC005042.2	ENSG00000227331.1	0.04	0.05	-0.014	0.352
AC005042.4	ENSG00000204380.4	0.3	0.5	-0.206	1.6e-07
AC005062.2	ENSG00000243004.5	8.88	5.78	0.543	3.41e-12
AC005076.5	ENSG00000224046.1	1.2	0.97	0.159	4.26e-08
AC005077.14	ENSG00000230882.1	0.65	0.35	0.29	3.41e-06
AC005082.12	ENSG00000226816.2	0.04	0.12	-0.107	2.41e-11
AC005083.1	ENSG00000233834.6	4.04	0.29	1.966	9.48e-83
AC005104.3	ENSG00000223374.1	0.75	3.21	-1.266	2.03e-55
AC005154.6	ENSG00000196295.11	12.25	41.24	-1.673	1.55e-52
AC005154.7	ENSG00000244480.1	0.31	2.04	-1.215	2.48e-82
AC005154.8	ENSG00000226874.1	0.12	0.38	-0.301	1.71e-12
AC005220.3	ENSG00000236352.1	0	0.03	-0.043	4.26e-10
AC005224.2	ENSG00000231595.1	0.28	0.55	-0.276	1.78e-26
AC005237.4	ENSG00000225521.1	0	0.08	-0.111	1.42e-10
AC005251.3	ENSG00000219451.3	0.56	0.19	0.391	4.67e-29
AC005253.2	ENSG00000268030.1	1.05	3.07	-0.989	2.29e-41
AC005255.3	ENSG00000256210.3	5.59	0	2.72	8.66e-101
AC005256.1	ENSG00000267073.1	0.26	0	0.333	8.11e-27
AC005264.2	ENSG00000267551.3	0.01	0	0.014	2.47e-05
AC005281.1	ENSG00000226690.6	0.07	0	0.098	6.05e-13
AC005306.3	ENSG00000267283.1	0.5	1	-0.415	3.36e-07
AC005307.1	ENSG00000260725.1	0.05	0	0.07	8.25e-17
AC005307.3	ENSG00000267243.5	0.07	0.01	0.083	2.99e-14
AC005329.7	ENSG00000248015.6	0.2	0.26	-0.07	0.804
AC005330.2	ENSG00000267372.2	0.08	0.1	-0.026	0.103
AC005336.4	ENSG00000267056.2	0.61	0.05	0.617	4.11e-10
AC005339.2	ENSG00000268565.1	3.53	6	-0.628	7.09e-11
AC005355.2	ENSG00000251169.2	5.65	0.7	1.968	3.64e-21
AC005355.3	ENSG00000280420.1	0.08	0.14	-0.078	2.27e-05
AC005387.2	ENSG00000269191.1	0.06	0.3	-0.294	1.46e-21
AC005387.3	ENSG00000268938.2	0	0.31	-0.39	1.68e-26
AC005481.5	ENSG00000222012.1	0.04	0.05	-0.014	0.00036
AC005498.3	ENSG00000267421.6	0.11	0.47	-0.405	9.04e-22
AC005498.4	ENSG00000267224.1	0	0.17	-0.227	1.24e-25
AC005517.3	ENSG00000223878.1	0.3	1.31	-0.829	3.39e-43
AC005519.4	ENSG00000258559.2	0.58	2.51	-1.152	5.3e-54
AC005523.2	ENSG00000269604.1	14.46	9.31	0.585	1.06e-30
AC005523.3	ENSG00000268536.1	0.08	0.11	-0.04	0.00215
AC005532.5	ENSG00000230825.1	0.14	0.1	0.052	0.24
AC005534.6	ENSG00000234450.1	0.1	0.17	-0.089	0.000634
AC005534.8	ENSG00000224903.1	0.11	0.08	0.04	0.000185
AC005537.2	ENSG00000232006.8	0.03	0	0.043	2.74e-09
AC005538.3	ENSG00000279809.1	1.37	0.4	0.759	1.83e-37
AC005540.3	ENSG00000235852.1	0.14	0.05	0.119	3.1e-19
AC005550.3	ENSG00000237070.1	0.39	0.24	0.165	0.009
AC005562.1	ENSG00000214719.11	4.18	3.51	0.2	0.0108
AC005578.3	ENSG00000280247.1	0.03	0	0.043	0.389
AC005592.1	ENSG00000236714.1	0.01	0.06	-0.07	3.07e-11
AC005592.2	ENSG00000231185.6	0.45	0.08	0.425	1.23e-50
AC005592.3	ENSG00000261757.1	0.01	0.03	-0.028	0.000798
AC005606.14	ENSG00000261790.1	0.18	0.05	0.168	0.52
AC005606.15	ENSG00000260107.1	0.19	0.26	-0.082	0.875
AC005614.3	ENSG00000269296.1	0.01	0	0.014	0.514
AC005618.6	ENSG00000272070.1	0.31	0.41	-0.106	0.286
AC005624.2	ENSG00000267201.1	0.15	0	0.202	7.37e-26
AC005682.5	ENSG00000228649.8	0.34	2.73	-1.477	5.07e-45
AC005682.6	ENSG00000226329.2	0.03	0.36	-0.401	7.34e-43
AC005740.3	ENSG00000226040.3	0.11	0.22	-0.136	0.298
AC005740.6	ENSG00000271871.1	0.13	0.63	-0.529	2.27e-47
AC005752.10	ENSG00000277795.1	0.02	0.05	-0.042	2.93e-07
AC005753.1	ENSG00000278925.1	0.15	0.55	-0.431	5.81e-25
AC005754.8	ENSG00000272108.1	0.03	0.25	-0.279	8.37e-32
AC005775.2	ENSG00000266933.2	0.35	0.27	0.088	7.49e-05
AC005785.2	ENSG00000268189.2	0.19	0.87	-0.652	1.37e-27
AC005785.5	ENSG00000279203.1	0.22	1.1	-0.784	1.77e-55
AC005786.7	ENSG00000267436.1	1.68	0.3	1.044	2.79e-06
AC005795.1	ENSG00000268034.1	0.28	0.15	0.155	3.7e-09
AC005822.1	ENSG00000235554.1	0.18	0.13	0.062	9.06e-12
AC005932.1	ENSG00000269019.1	0.04	0.11	-0.094	1.92e-08
AC005943.2	ENSG00000267059.2	5.41	0	2.68	7.12e-26
AC005944.2	ENSG00000267469.1	8.21	24.8	-1.486	5.82e-21
AC006007.1	ENSG00000230746.1	0	0.15	-0.202	7.07e-22
AC006011.4	ENSG00000244563.1	11.07	5.47	0.9	6.29e-45
AC006014.7	ENSG00000242073.2	0.4	0.52	-0.119	0.396
AC006014.8	ENSG00000146722.11	0.38	0.64	-0.249	1.72e-08
AC006019.3	ENSG00000203335.4	0	0.02	-0.029	5.44e-13
AC006019.4	ENSG00000233363.1	0	0.01	-0.014	5.33e-09
AC006042.6	ENSG00000227719.1	0.6	0.48	0.112	0.131
AC006042.8	ENSG00000233264.2	0.05	0.12	-0.093	1.77e-11
AC006077.3	ENSG00000279799.1	1.21	2.5	-0.663	1.85e-20
AC006116.13	ENSG00000266932.1	0	0.03	-0.043	1.08e-08
AC006116.17	ENSG00000267549.5	0.07	0.09	-0.027	0.166
AC006116.20	ENSG00000267710.5	0.13	0.26	-0.157	0.000629
AC006116.22	ENSG00000266907.1	0.01	0.05	-0.056	4.46e-23
AC006116.24	ENSG00000267776.1	0	0.72	-0.782	2.72e-52
AC006116.27	ENSG00000267459.1	0.15	1.02	-0.813	6.78e-29
AC006126.4	ENSG00000267045.1	0.83	1.15	-0.233	0.0444
AC006128.2	ENSG00000279716.1	1.62	9.62	-2.019	6.92e-62
AC006129.1	ENSG00000268355.1	0.06	0.14	-0.105	5.66e-12
AC006129.2	ENSG00000268027.5	0.59	1.1	-0.401	6.62e-06
AC006160.5	ENSG00000249502.1	0.04	0.08	-0.054	9.57e-09
AC006262.5	ENSG00000268621.5	0.46	0	0.546	1.26e-23
AC006272.1	ENSG00000269483.1	0.1	0.4	-0.348	6.66e-17
AC006273.4	ENSG00000272473.1	0.04	0.05	-0.014	0.564
AC006273.5	ENSG00000267530.2	0.63	0.11	0.554	5.56e-49
AC006277.2	ENSG00000253392.2	0.26	0.59	-0.336	2.98e-23
AC006277.3	ENSG00000279452.1	0.39	0.68	-0.273	2.69e-13
AC006372.4	ENSG00000234210.1	0	0.01	-0.014	4.46e-12
AC006378.2	ENSG00000236861.6	0	0.11	-0.151	3.09e-15
AC006386.1	ENSG00000279115.1	0.32	0	0.401	2.97e-46
AC006486.10	ENSG00000279539.1	0.17	0.11	0.076	5.18e-15
AC006538.1	ENSG00000261342.1	0.12	0.22	-0.123	0.000186
AC006547.13	ENSG00000236540.7	1.19	2.85	-0.814	2.46e-51
AC006547.14	ENSG00000234409.6	0.26	0.55	-0.299	1.05e-05
AC006942.4	ENSG00000269194.1	0.27	2.01	-1.245	1.77e-70
AC006946.12	ENSG00000235328.1	0	0.23	-0.299	1.45e-07
AC006946.16	ENSG00000273203.1	0.01	0.2	-0.249	7.56e-36
AC006946.17	ENSG00000273442.1	0	0.13	-0.176	5.13e-26
AC006978.6	ENSG00000235859.5	5.07	5.8	-0.164	0.0188
AC006994.1	ENSG00000231063.1	0	0.06	-0.084	1.39e-16
AC007000.10	ENSG00000225726.1	0.09	0.2	-0.139	5.35e-10
AC007009.1	ENSG00000244239.1	5.89	1.08	1.728	8.27e-43
AC007036.5	ENSG00000251660.1	0.37	0.38	-0.011	0.524
AC007038.7	ENSG00000229127.1	0.17	0.59	-0.443	1.19e-40
AC007040.11	ENSG00000258881.6	0.01	0.03	-0.028	2.08e-07
AC007041.2	ENSG00000235411.1	0.05	0	0.07	4.75e-18
AC007099.1	ENSG00000231172.2	0.42	0	0.506	2.44e-38
AC007128.1	ENSG00000229970.3	0.54	0	0.623	1.2e-87
AC007182.6	ENSG00000224721.1	0.04	0.08	-0.054	3.18e-22
AC007191.4	ENSG00000279407.1	0.77	0.83	-0.048	0.0762
AC007192.6	ENSG00000269145.2	3.5	2.46	0.379	0.00247
AC007193.10	ENSG00000269124.1	0	0.69	-0.757	3.91e-49
AC007228.11	ENSG00000269696.1	0.18	0.46	-0.307	4.19e-24
AC007228.9	ENSG00000268568.1	1.14	1.11	0.02	0.898
AC007229.3	ENSG00000267544.1	1.8	0.61	0.798	1.79e-67
AC007238.1	ENSG00000231043.3	0.27	0.18	0.106	9.4e-13
AC007249.3	ENSG00000217258.2	0.24	0.11	0.16	3.6e-20
AC007255.8	ENSG00000223813.2	3.03	0.94	1.055	1.3e-14
AC007256.5	ENSG00000213090.2	0.02	0.05	-0.042	1.2e-22
AC007277.3	ENSG00000213981.8	0.06	0	0.084	3.85e-14
AC007278.2	ENSG00000236525.1	0	0.04	-0.057	8.01e-08
AC007278.3	ENSG00000234389.1	0.02	0.14	-0.16	6.81e-13
AC007279.2	ENSG00000230799.1	0.05	0.07	-0.027	0.00567
AC007283.5	ENSG00000234431.2	2.13	0.72	0.864	1.02e-15
AC007285.6	ENSG00000227014.5	0.05	0.06	-0.014	0.627
AC007285.7	ENSG00000231519.1	0.07	0	0.098	0.000219
AC007292.3	ENSG00000269318.1	0.18	0.28	-0.117	2.21e-15
AC007292.6	ENSG00000267980.1	0.58	1.51	-0.668	1.39e-34
AC007292.7	ENSG00000269425.1	0.26	0	0.333	2.55e-08
AC007318.5	ENSG00000172974.11	13.86	6.92	0.908	7e-31
AC007319.1	ENSG00000224063.5	0	0.14	-0.189	8.97e-15
AC007326.1	ENSG00000279560.1	1.15	3.39	-1.03	1.33e-16
AC007362.3	ENSG00000225216.6	0	0.31	-0.39	1.68e-30
AC007365.3	ENSG00000226756.1	0	0.06	-0.084	0.000864
AC007383.3	ENSG00000227946.1	3.45	4.87	-0.4	2.87e-05
AC007383.4	ENSG00000231955.1	0.35	1.65	-0.973	7.82e-37
AC007386.3	ENSG00000227394.1	0.06	0.09	-0.04	0.00225
AC007386.4	ENSG00000232613.6	0.33	0.15	0.21	0.304
AC007389.3	ENSG00000235725.1	0.02	0	0.029	7.1e-21
AC007392.3	ENSG00000232046.6	0	0.84	-0.88	9.08e-41
AC007392.4	ENSG00000237179.5	0	0.72	-0.782	2.22e-41
AC007403.2	ENSG00000230525.5	0	0.11	-0.151	1.83e-28
AC007405.4	ENSG00000234350.4	0.17	0.11	0.076	0.00497
AC007405.6	ENSG00000239467.5	2.14	1.12	0.567	3.17e-17
AC007566.10	ENSG00000244055.1	0.69	3.65	-1.46	9.35e-60
AC007620.3	ENSG00000242539.2	1.69	4.07	-0.914	6.66e-23
AC007743.1	ENSG00000233251.7	0.06	0.75	-0.723	4.01e-38
AC007750.5	ENSG00000236841.7	0.04	0.06	-0.027	0.208
AC007773.2	ENSG00000267213.4	0.27	0.14	0.156	6.08e-13
AC007787.2	ENSG00000267610.2	0	0.02	-0.029	1.05e-05
AC007787.3	ENSG00000279044.1	0.12	0.29	-0.204	5.8e-11
AC007792.1	ENSG00000280103.1	0	0.19	-0.251	1.99e-22
AC007796.1	ENSG00000267662.1	0	0.09	-0.124	1.32e-20
AC007879.2	ENSG00000234902.6	0.08	0.24	-0.199	1.35e-10
AC007879.5	ENSG00000223725.6	0.08	0.24	-0.199	5.43e-11
AC007879.7	ENSG00000229647.1	0.13	0.15	-0.025	0.472
AC007899.3	ENSG00000224891.1	0.05	0.07	-0.027	0.495
AC007950.2	ENSG00000276651.1	0.01	0.04	-0.042	7.9e-16
AC007952.4	ENSG00000266311.6	0.1	0.06	0.053	3.88e-05
AC007952.5	ENSG00000228157.4	0.38	0.45	-0.071	0.919
AC007966.1	ENSG00000226747.6	0.11	0.09	0.026	0.00236
AC007969.5	ENSG00000233762.3	5.02	4.73	0.071	0.0306
AC008063.2	ENSG00000230918.1	0	0.06	-0.084	5.32e-08
AC008074.1	ENSG00000279644.1	0.19	0	0.251	3.73e-14
AC008074.3	ENSG00000223935.1	0.19	0.21	-0.024	0.779
AC008079.10	ENSG00000280007.1	0.04	0.07	-0.041	9.54e-28
AC008088.4	ENSG00000260907.1	0	0.11	-0.151	7.27e-20
AC008132.13	ENSG00000161103.11	0	0.01	-0.014	1.13e-05
AC008268.2	ENSG00000237510.7	0.03	0.09	-0.082	0.557
AC008280.3	ENSG00000241114.1	0.07	0.04	0.041	0.514
AC008592.3	ENSG00000251000.1	0.13	0.14	-0.013	0.97
AC008592.8	ENSG00000272021.1	0	0.07	-0.098	7.34e-10
AC008746.12	ENSG00000267838.2	0.79	1.43	-0.441	1.06e-10
AC008746.5	ENSG00000235681.1	0.72	1.67	-0.634	6.27e-07
AC008781.7	ENSG00000228737.2	0.1	0	0.138	0.0145
AC008937.3	ENSG00000225230.1	0.07	0.05	0.027	0.612
AC008982.2	ENSG00000269688.1	0.09	0.27	-0.221	1.49e-15
AC008985.1	ENSG00000278999.1	0	0.01	-0.014	0.000157
AC008992.1	ENSG00000267636.1	0	0.13	-0.176	1.04e-20
AC008993.2	ENSG00000282542.1	0.63	0.99	-0.288	0.000437
AC009005.2	ENSG00000267751.5	5.01	1.88	1.061	1.2e-26
AC009014.3	ENSG00000271824.1	1.11	0.65	0.355	0.00204
AC009060.2	ENSG00000280006.1	0	0.17	-0.227	6.81e-07
AC009065.4	ENSG00000279473.1	6.19	0	2.846	3.74e-136
AC009095.4	ENSG00000237718.2	0.12	0.21	-0.112	6.61e-10
AC009120.3	ENSG00000239763.2	0.54	1.7	-0.81	4.29e-39
AC009120.5	ENSG00000260884.1	0.44	1.18	-0.598	1.12e-25
AC009120.6	ENSG00000259972.2	4.15	11.45	-1.273	4.81e-39
AC009133.17	ENSG00000260719.1	0.02	0.07	-0.069	1.93e-16
AC009133.21	ENSG00000275857.1	1.58	1.86	-0.149	0.186
AC009228.1	ENSG00000242628.5	0	0.09	-0.124	1.31e-19
AC009237.11	ENSG00000236431.1	0.21	0.5	-0.31	5.6e-06
AC009237.8	ENSG00000229689.3	0.56	0.64	-0.072	0.571
AC009245.3	ENSG00000230383.1	0.7	0.28	0.409	5.57e-38
AC009264.1	ENSG00000234352.9	0	0.13	-0.176	1.78e-19
AC009299.2	ENSG00000235724.8	0.1	0.15	-0.064	0.0308
AC009299.3	ENSG00000227403.1	2.38	0.2	1.494	1.11e-59
AC009299.5	ENSG00000232320.6	0.62	1.62	-0.694	1.26e-15
AC009336.19	ENSG00000278500.1	0.07	0.82	-0.766	7.52e-65
AC009403.2	ENSG00000216895.8	6.52	4.18	0.538	2.61e-26
AC009404.2	ENSG00000236255.1	0.99	1.38	-0.258	0.0163
AC009410.1	ENSG00000232023.2	0.1	0	0.138	5.08e-27
AC009473.1	ENSG00000234141.1	0.12	0.1	0.026	0.941
AC009487.6	ENSG00000226121.2	0.12	0.1	0.026	0.00316
AC009495.2	ENSG00000235192.1	0.36	0.23	0.145	0.0171
AC009495.4	ENSG00000229195.1	0.28	0	0.356	1.72e-05
AC009501.4	ENSG00000231609.5	0.23	1.72	-1.145	1.79e-61
AC009505.2	ENSG00000235522.6	0.04	0.08	-0.054	1.77e-06
AC009506.1	ENSG00000224152.1	1.73	2.75	-0.458	3.7e-25
AC009542.2	ENSG00000231794.5	0	0.08	-0.111	9.51e-18
AC009948.5	ENSG00000223960.6	1.96	5.3	-1.09	5.37e-31
AC009948.7	ENSG00000238082.1	0.08	0.18	-0.128	4.7e-13
AC009950.1	ENSG00000280755.1	0.89	0.85	0.031	0.135
AC009950.2	ENSG00000225963.7	0.37	1.22	-0.696	3.02e-38
AC009961.3	ENSG00000226266.6	0.65	0.55	0.09	0.00502
AC009967.3	ENSG00000214369.2	0	0.06	-0.084	3.58e-19
AC010127.3	ENSG00000236107.7	0	0.02	-0.029	0.603
AC010132.11	ENSG00000234983.1	0.02	0.03	-0.014	0.209
AC010136.2	ENSG00000223923.1	0	0.41	-0.496	2.07e-42
AC010148.1	ENSG00000235726.5	0.15	0	0.202	4.32e-34
AC010168.1	ENSG00000281457.1	24.17	34.539	-0.498	0.0201
AC010226.4	ENSG00000249249.1	0.42	2.11	-1.131	2.16e-59
AC010468.1	ENSG00000214784.4	0.76	0.26	0.482	5.23e-35
AC010504.2	ENSG00000267219.1	0.27	0.36	-0.099	5.36e-06
AC010524.2	ENSG00000268686.1	0.04	0.06	-0.027	2.31e-05
AC010525.4	ENSG00000267117.1	0.16	0.2	-0.049	0.0115
AC010547.9	ENSG00000261611.5	0.18	0.48	-0.327	2.76e-26
AC010642.1	ENSG00000267216.1	0.27	0.2	0.082	5.27e-12
AC010642.2	ENSG00000269794.1	0.04	0.09	-0.068	7.01e-09
AC010733.5	ENSG00000232713.2	0.83	1.03	-0.15	0.0544
AC010745.1	ENSG00000226041.1	0.05	0	0.07	0.67
AC010761.13	ENSG00000265205.1	0.18	0.4	-0.247	3.6e-11
AC010761.8	ENSG00000264577.1	1.45	1.92	-0.253	0.101
AC010761.9	ENSG00000265474.1	1.27	0.7	0.417	0.173
AC010883.5	ENSG00000234936.1	0.56	1.6	-0.737	8.34e-19
AC010886.2	ENSG00000224414.1	0	0.01	-0.014	1.22e-16
AC010894.3	ENSG00000226853.2	1.53	0.96	0.368	2.22e-21
AC010976.2	ENSG00000231731.7	0.66	1.94	-0.825	1.06e-36
AC010980.2	ENSG00000237732.9	0.14	1.05	-0.847	5.24e-31
AC011239.2	ENSG00000279526.1	0.03	0.51	-0.552	6.05e-33
AC011290.5	ENSG00000236015.1	1.15	1.79	-0.376	0.0125
AC011298.2	ENSG00000219159.4	0.26	0.51	-0.261	0.0387
AC011322.1	ENSG00000233487.6	0.16	0.06	0.13	1.11e-07
AC011330.13	ENSG00000275601.1	2.33	2.15	0.08	0.00946
AC011513.3	ENSG00000267881.1	0.69	0	0.757	2.87e-26
AC011523.2	ENSG00000267968.1	0.12	0	0.164	0.222
AC011530.4	ENSG00000268434.5	0	0.25	-0.322	6.33e-17
AC011551.3	ENSG00000268423.4	0.1	0	0.138	1.53e-05
AC011558.5	ENSG00000279753.1	41.871	18.83	1.112	6.89e-17
AC011737.2	ENSG00000204196.5	38.969	12.37	1.58	3.01e-76
AC011747.3	ENSG00000231435.1	0.16	0.08	0.103	0.00233
AC011747.4	ENSG00000236008.1	0.9	0.13	0.75	1.7e-14
AC011893.3	ENSG00000226806.1	0.02	0	0.029	3.87e-07
AC011899.9	ENSG00000233038.5	0.41	0.32	0.095	0.000597
AC011933.2	ENSG00000228007.1	0.19	0	0.251	1.33e-19
AC011997.1	ENSG00000222017.1	0.03	0	0.043	1.72e-18
AC012005.3	ENSG00000279274.1	0.32	0	0.401	8.7e-40
AC012065.1	ENSG00000279307.1	2.15	0.41	1.16	2.03e-92
AC012065.5	ENSG00000233416.1	0	0.2	-0.263	9.79e-19
AC012074.2	ENSG00000235072.2	0.08	0.48	-0.455	8.47e-32
AC012146.7	ENSG00000234327.7	1.78	4.42	-0.963	9.81e-34
AC012314.8	ENSG00000237017.1	0.15	0.33	-0.21	1.69e-18
AC012358.4	ENSG00000227799.1	0.4	0.77	-0.338	3.69e-22
AC012358.7	ENSG00000203327.2	0.05	0.2	-0.193	3.48e-25
AC012358.8	ENSG00000240401.8	0.33	1.41	-0.858	1.33e-58
AC012360.4	ENSG00000235319.1	0.05	0	0.07	1.11e-06
AC012360.6	ENSG00000238273.3	0.24	0.32	-0.09	0.0208
AC012363.4	ENSG00000224789.1	0.59	0	0.669	1.22e-45
AC012363.7	ENSG00000236878.1	0.07	0.16	-0.117	1.97e-10
AC012363.8	ENSG00000227788.1	0.05	0.09	-0.054	2.17e-06
AC012442.5	ENSG00000243389.1	0.1	0.17	-0.089	3.33e-06
AC012442.6	ENSG00000228251.1	0.13	0.15	-0.025	0.0999
AC012501.3	ENSG00000242575.1	0.04	0	0.057	5.6e-24
AC012507.3	ENSG00000232520.1	0	0.11	-0.151	5.14e-18
AC012512.1	ENSG00000226539.1	0.06	0	0.084	1.05e-09
AC012531.25	ENSG00000260597.1	0.01	0.02	-0.014	0.177
AC013264.2	ENSG00000231621.1	0.07	0	0.098	0.943
AC013268.3	ENSG00000235721.1	0.15	0.04	0.145	7.63e-07
AC013271.3	ENSG00000186148.11	0.29	0.89	-0.551	3.32e-12
AC013275.2	ENSG00000231013.1	0.01	0	0.014	0.0573
AC013439.4	ENSG00000233996.1	0.03	0	0.043	8.73e-07
AC013460.1	ENSG00000229727.6	0	0.04	-0.057	1.12e-13
AC013463.2	ENSG00000236283.3	0.1	0.07	0.04	9.11e-05
AC013472.3	ENSG00000205500.8	0	0.02	-0.029	0.00115
AC013474.4	ENSG00000235128.1	0	0.06	-0.084	5.1e-19
AC015849.16	ENSG00000270977.1	0.06	0.01	0.07	1.67e-11
AC015849.19	ENSG00000270871.1	0.52	1.42	-0.671	1.4e-24
AC015849.2	ENSG00000270240.2	0	0.1	-0.138	5.36e-09
AC015971.2	ENSG00000228363.2	0.21	0.78	-0.557	3.11e-34
AC015987.1	ENSG00000224746.1	0.09	0.07	0.027	0.000234
AC016142.1	ENSG00000280141.1	0.14	0	0.189	6.38e-09
AC016292.3	ENSG00000108958.4	2.25	0.41	1.205	1.45e-93
AC016549.1	ENSG00000281325.1	0	0.03	-0.043	9.9e-18
AC016582.2	ENSG00000225868.6	0.01	0.1	-0.123	3.13e-13
AC016629.3	ENSG00000269600.1	0.05	0.12	-0.093	5.48e-08
AC016629.7	ENSG00000269032.1	0.92	0.48	0.376	0.37
AC016700.5	ENSG00000231327.1	0.77	0.31	0.434	2.19e-37
AC016708.2	ENSG00000230076.1	0.87	0.71	0.129	7.77e-14
AC016712.2	ENSG00000235225.1	0.25	0	0.322	1.2e-17
AC016722.4	ENSG00000228925.1	0.17	0.46	-0.319	4.02e-31
AC016734.2	ENSG00000228305.2	1.69	0.6	0.75	1.71e-38
AC016735.1	ENSG00000224739.2	1.12	0	1.084	4.77e-43
AC016735.2	ENSG00000231826.5	0.44	0.09	0.402	9.04e-17
AC016738.4	ENSG00000223947.1	0.21	0.82	-0.589	4.07e-40
AC016739.2	ENSG00000218175.2	22.54	12.38	0.815	4.29e-17
AC016747.3	ENSG00000212978.6	0.51	1.08	-0.462	7.71e-16
AC016757.3	ENSG00000186235.10	0.1	1.6	-1.241	6.68e-58
AC016831.7	ENSG00000233559.1	0.57	0.15	0.449	1.28e-20
AC016907.3	ENSG00000233862.5	0	0.01	-0.014	7.54e-09
AC016995.3	ENSG00000231367.5	0.06	2.17	-1.58	1.33e-48
AC017002.1	ENSG00000240350.2	0.39	0.11	0.325	1.86e-29
AC017002.2	ENSG00000224959.1	0.05	0.04	0.014	0.339
AC017074.2	ENSG00000227359.1	1.96	0.5	0.981	4.51e-30
AC017104.6	ENSG00000224376.1	0.42	2.17	-1.159	6.93e-46
AC017116.11	ENSG00000239775.1	0.84	3.01	-1.124	1.18e-29
AC018359.1	ENSG00000226320.5	0.04	0	0.057	1.42e-36
AC018462.3	ENSG00000242735.1	0	1.08	-1.057	1.01e-27
AC018463.4	ENSG00000230154.1	0	0.04	-0.057	3.28e-05
AC018641.7	ENSG00000226468.2	0.14	0	0.189	2.58e-19
AC018647.3	ENSG00000227544.8	0.06	0.43	-0.432	1.95e-30
AC018738.2	ENSG00000237039.1	2.01	0.27	1.245	1.45e-21
AC018755.16	ENSG00000269388.1	0.3	0.74	-0.421	2.13e-16
AC018755.17	ENSG00000267808.1	0	0.03	-0.043	6.64e-08
AC018755.18	ENSG00000268500.5	0.02	0	0.029	0.456
AC018766.4	ENSG00000267896.1	2.7	8.71	-1.392	1.51e-44
AC018766.6	ENSG00000268047.1	0.07	0.55	-0.535	2.24e-38
AC018804.6	ENSG00000227632.2	0.18	0.13	0.062	0.0156
AC018804.7	ENSG00000213225.7	0.12	0.79	-0.676	1.15e-06
AC018816.3	ENSG00000235978.6	0.78	0.58	0.172	1.61e-06
AC018865.5	ENSG00000217289.3	0.07	0	0.098	2.88e-26
AC018890.6	ENSG00000236449.1	0.01	0.04	-0.042	0.0151
AC018892.9	ENSG00000188383.8	0	0.06	-0.084	1.19e-13
AC019097.7	ENSG00000231822.1	0.58	0.42	0.154	4.09e-08
AC019109.1	ENSG00000224826.1	0.02	0	0.029	2.38e-12
AC019117.2	ENSG00000236039.1	0.05	0	0.07	0.069
AC019181.2	ENSG00000233255.1	0.06	0	0.084	0.00174
AC019181.3	ENSG00000224331.2	0.15	0.31	-0.188	5.44e-08
AC019186.1	ENSG00000234584.1	0.08	0.12	-0.052	2.65e-06
AC020571.3	ENSG00000229056.2	0.24	0.27	-0.034	0.262
AC020594.5	ENSG00000237133.1	0.19	0.62	-0.445	1.67e-17
AC020951.1	ENSG00000278897.1	0.03	0.25	-0.279	2.55e-43
AC021188.4	ENSG00000230747.1	0.07	0.17	-0.129	3.47e-07
AC021218.2	ENSG00000204876.4	7.65	0.01	3.098	1.19e-127
AC021224.1	ENSG00000262477.1	2.1	1.62	0.243	5.77e-14
AC022007.5	ENSG00000206567.9	1.05	1.98	-0.54	1.17e-28
AC022153.1	ENSG00000267623.3	0	0.08	-0.111	1.7e-17
AC022154.7	ENSG00000268093.1	0.08	0.24	-0.199	7.99e-17
AC022182.1	ENSG00000254777.5	0.08	0.11	-0.04	0.0858
AC022182.2	ENSG00000255397.1	0.02	0.04	-0.028	7.57e-10
AC022182.3	ENSG00000254802.1	0.51	0.19	0.344	2.1e-22
AC022210.2	ENSG00000213399.3	0.61	1.01	-0.32	4.32e-05
AC022819.3	ENSG00000259921.1	0.03	0.2	-0.22	4.19e-39
AC023115.2	ENSG00000235885.7	0.01	0.33	-0.397	8.36e-31
AC023271.1	ENSG00000228513.1	0.02	0.07	-0.069	9.23e-13
AC023590.1	ENSG00000225885.6	0.08	0	0.111	0.00172
AC024560.2	ENSG00000236833.1	0.49	0.69	-0.182	0.902
AC024560.3	ENSG00000214135.8	7.37	25.149	-1.643	4.5e-64
AC024592.12	ENSG00000267740.5	1.99	1.23	0.423	5.51e-17
AC024592.9	ENSG00000267709.1	0.78	0.18	0.593	0.259
AC024937.4	ENSG00000231464.1	0.07	0.09	-0.027	0.812
AC024937.6	ENSG00000231443.2	0.51	1.05	-0.441	1.04e-08
AC025048.1	ENSG00000280852.1	0.27	0.37	-0.109	0.0297
AC025165.8	ENSG00000224713.4	0.06	4.53	-2.383	1.11e-72
AC025171.1	ENSG00000215068.7	0.57	0.92	-0.29	1.13e-12
AC025335.1	ENSG00000179859.7	1.93	2.3	-0.172	0.0177
AC025918.2	ENSG00000225798.1	0	0.15	-0.202	1.74e-13
AC026150.6	ENSG00000260784.1	0.12	0.34	-0.259	3.52e-13
AC026150.8	ENSG00000260693.1	0.2	1.47	-1.041	2.23e-73
AC026202.3	ENSG00000233912.1	0.18	0.27	-0.106	6.72e-05
AC026271.5	ENSG00000174977.8	0.56	0.44	0.115	1.91e-07
AC026471.6	ENSG00000260740.2	1.63	0.52	0.791	1.32e-21
AC026904.1	ENSG00000233858.4	0	0.01	-0.014	6.4e-19
AC027601.1	ENSG00000260005.6	0.28	0.98	-0.629	9.9e-49
AC027612.1	ENSG00000232531.3	0.04	0	0.057	0.0135
AC027612.6	ENSG00000143429.9	32.271	20.44	0.634	1.41e-11
AC034220.3	ENSG00000233006.6	2.45	6.04	-1.029	7.03e-46
AC034243.1	ENSG00000253404.1	0.31	0.17	0.163	7.43e-09
AC037459.4	ENSG00000248235.6	0.05	0.12	-0.093	8.97e-06
AC046143.3	ENSG00000229334.1	1.54	1.01	0.338	7.75e-06
AC053503.11	ENSG00000227432.1	0	0.12	-0.164	9.74e-24
AC053503.12	ENSG00000280323.1	0.01	5.35	-2.652	1.8e-53
AC053503.4	ENSG00000229525.1	0.3	0.13	0.202	1.69e-21
AC053503.6	ENSG00000234638.1	0	3.45	-2.154	1.7e-47
AC058791.1	ENSG00000226380.7	0.48	0.61	-0.121	0.733
AC062017.1	ENSG00000222020.2	0.56	1.24	-0.522	7.23e-22
AC062028.1	ENSG00000145063.14	0.03	0	0.043	3.27e-06
AC062029.1	ENSG00000234028.3	0.67	0.55	0.108	5.35e-08
AC063976.7	ENSG00000224431.1	0.05	0.2	-0.193	1.19e-30
AC064834.1	ENSG00000224099.1	0.53	0	0.614	1.73e-32
AC064875.2	ENSG00000225649.5	0.02	0.22	-0.258	1.8e-31
AC067945.4	ENSG00000231858.5	0	0.15	-0.202	1.3e-05
AC068134.10	ENSG00000251485.1	0.92	2.03	-0.658	6.33e-21
AC068279.3	ENSG00000224881.1	0.08	0.04	0.054	1.15e-07
AC068282.3	ENSG00000236682.1	0.07	0.06	0.014	0.652
AC068499.10	ENSG00000268650.3	0	0.07	-0.098	2.01e-06
AC068522.4	ENSG00000242970.2	0.42	0.21	0.231	1.34e-10
AC068533.7	ENSG00000249319.2	1.25	0.69	0.413	4.36e-18
AC068580.5	ENSG00000229512.1	0	0.39	-0.475	5.47e-08
AC068580.6	ENSG00000235027.1	0.5	0.72	-0.197	1.67e-06
AC068831.15	ENSG00000259661.1	3.5	7.25	-0.874	4.03e-15
AC068831.16	ENSG00000278514.1	0.11	0	0.151	4.17e-12
AC068831.6	ENSG00000258384.1	0.13	0.2	-0.087	2.78e-09
AC069213.1	ENSG00000224769.1	6.52	3.59	0.712	2.51e-10
AC069277.2	ENSG00000189229.10	0.11	0	0.151	1.76e-11
AC069282.6	ENSG00000225507.1	3.39	5.01	-0.453	5.2e-12
AC069363.1	ENSG00000277089.4	0.13	0.08	0.065	0.000127
AC069368.3	ENSG00000249240.2	0	0.04	-0.057	0.222
AC069513.4	ENSG00000229178.1	0.15	0.19	-0.049	0.435
AC072052.7	ENSG00000231359.3	0.59	0.41	0.173	1.66e-05
AC072062.1	ENSG00000229267.2	0.07	0.02	0.069	7.31e-15
AC073043.1	ENSG00000232732.9	0.12	0.08	0.052	0.202
AC073046.25	ENSG00000235499.1	1.52	0.59	0.664	1.49e-26
AC073052.1	ENSG00000228446.2	0.11	0.21	-0.124	9.23e-12
AC073063.10	ENSG00000228335.1	0.52	1	-0.396	1.74e-17
AC073072.5	ENSG00000179428.2	0.03	0.12	-0.121	7.91e-14
AC073072.7	ENSG00000234513.1	0.52	0	0.604	8.02e-47
AC073130.1	ENSG00000237870.6	0.01	0	0.014	0.36
AC073130.3	ENSG00000243243.5	0.02	1.64	-1.372	3.14e-45
AC073133.1	ENSG00000233878.1	0.12	0.1	0.026	0.0289
AC073133.2	ENSG00000228569.1	0.19	0.4	-0.234	0.218
AC073254.1	ENSG00000237126.8	0.84	1.23	-0.277	1.46e-13
AC073257.2	ENSG00000237614.1	0.07	0	0.098	0.00515
AC073283.4	ENSG00000234690.6	3.22	1.08	1.021	1.33e-20
AC073283.7	ENSG00000225187.1	0.35	0.08	0.322	4.06e-35
AC073316.1	ENSG00000236708.1	0	0.16	-0.214	6.96e-24
AC073326.3	ENSG00000228540.1	0.06	0	0.084	0.011
AC073333.8	ENSG00000235837.1	0.05	0	0.07	0.137
AC073343.13	ENSG00000228010.5	0.12	0.51	-0.431	2.56e-29
AC073410.1	ENSG00000236047.1	0.12	0.16	-0.051	2.81e-06
AC073635.5	ENSG00000250990.1	0.06	0.12	-0.079	2.26e-07
AC073842.19	ENSG00000235077.1	0.2	0.27	-0.082	0.0918
AC073850.6	ENSG00000229436.1	0	0.63	-0.705	2.67e-24
AC073869.1	ENSG00000233087.6	0.49	0.18	0.337	1.44e-05
AC073869.20	ENSG00000217950.4	0.08	0.05	0.041	1.63e-16
AC074117.10	ENSG00000234072.1	3.5	4.22	-0.214	0.937
AC074117.13	ENSG00000235267.1	0.07	0	0.098	0.401
AC074183.3	ENSG00000280325.1	0.62	0.29	0.329	2.11e-18
AC074212.5	ENSG00000259605.3	3.36	6.52	-0.786	6.91e-20
AC074212.6	ENSG00000267395.5	0.67	2.29	-0.978	5.53e-51
AC074286.1	ENSG00000213963.6	0.66	0.93	-0.217	4.76e-09
AC074289.1	ENSG00000225889.7	0.53	3.71	-1.622	4.31e-66
AC078883.3	ENSG00000232788.1	0.18	0.49	-0.337	2.12e-15
AC078883.4	ENSG00000226963.1	0.06	0	0.084	1.08e-15
AC078899.1	ENSG00000213985.4	0.09	0.04	0.068	6.58e-11
AC078941.1	ENSG00000236780.5	0.04	1.28	-1.132	1.38e-35
AC079145.4	ENSG00000227210.1	0.13	0	0.176	7.05e-21
AC079250.1	ENSG00000230979.3	2.94	1.16	0.867	1.66e-51
AC079305.10	ENSG00000222043.2	0.06	0.16	-0.13	1.59e-14
AC079354.3	ENSG00000222035.3	0	0.01	-0.014	1.4e-08
AC079354.5	ENSG00000231903.1	0.19	0	0.251	1.3e-16
AC079610.2	ENSG00000196096.3	0	0.02	-0.029	3.91e-08
AC079612.1	ENSG00000196758.3	0.01	0	0.014	9.41e-36
AC079630.4	ENSG00000225342.2	0.04	0.4	-0.429	2.01e-49
AC079753.4	ENSG00000180152.3	0.04	0	0.057	0.0122
AC079767.4	ENSG00000224137.1	0.34	0	0.422	1.2e-07
AC079776.2	ENSG00000214100.8	0	0.35	-0.433	2.58e-34
AC079779.4	ENSG00000228643.1	0	0.09	-0.124	1.49e-12
AC079807.2	ENSG00000233230.1	0.44	1.11	-0.551	1.23e-29
AC079922.2	ENSG00000231747.1	1.61	0.25	1.062	1.81e-64
AC079922.3	ENSG00000237753.1	0.68	2.75	-1.158	1.82e-43
AC083843.1	ENSG00000259820.1	0.75	2.64	-1.057	2.09e-52
AC083843.4	ENSG00000279518.1	0.14	1.35	-1.044	1.09e-76
AC083873.4	ENSG00000237821.1	0.37	0.31	0.065	0.0605
AC083884.8	ENSG00000232729.7	0.09	0.17	-0.102	1.12e-08
AC083899.3	ENSG00000204745.3	2.81	1.45	0.637	1.66e-71
AC083900.1	ENSG00000225111.1	0.21	0.2	0.012	0.000218
AC083949.1	ENSG00000224875.2	0.11	0	0.151	1.96e-10
AC084219.2	ENSG00000267022.1	0	0.12	-0.164	7.6e-07
AC084219.3	ENSG00000267163.1	0.21	0.52	-0.329	5.28e-24
AC084219.4	ENSG00000186019.10	0.2	0.31	-0.127	0.0608
AC084809.2	ENSG00000226377.1	0.63	0.11	0.554	4.16e-23
AC084809.3	ENSG00000236377.1	0.25	0.11	0.171	0.000648
AC087163.2	ENSG00000232344.2	0.05	0.2	-0.193	4.1e-31
AC087294.2	ENSG00000235530.6	0.17	0.24	-0.084	0.00757
AC087380.14	ENSG00000224295.2	0.02	0.08	-0.082	2.19e-24
AC087491.2	ENSG00000214546.3	0.22	0.12	0.123	0.00496
AC090044.2	ENSG00000224239.1	0	0.56	-0.642	2.57e-40
AC090286.2	ENSG00000235672.1	0.05	0	0.07	0.0617
AC090505.5	ENSG00000234805.1	0.01	0	0.014	2.73e-13
AC090505.6	ENSG00000237222.3	0.01	0	0.014	1.67e-11
AC090587.4	ENSG00000229368.1	0.17	0.26	-0.107	4.56e-06
AC090587.5	ENSG00000228661.1	0.23	0.17	0.072	0.0238
AC090616.2	ENSG00000214708.4	0.2	0.14	0.074	3.32e-12
AC090804.1	ENSG00000230593.3	0.06	0.1	-0.053	0.000273
AC090945.1	ENSG00000224728.1	0.18	0.16	0.025	7.44e-06
AC090954.5	ENSG00000228874.1	0.15	0	0.202	0.0264
AC091132.1	ENSG00000236234.1	0.03	0	0.043	2.09e-07
AC091633.3	ENSG00000223711.1	0.08	0.12	-0.052	6.77e-06
AC091729.7	ENSG00000224079.1	0	0.03	-0.043	7.43e-12
AC091729.9	ENSG00000229043.2	2.58	2.07	0.222	0.000809
AC092066.1	ENSG00000279095.1	5.44	3.67	0.464	1.1e-21
AC092155.1	ENSG00000229503.1	0.81	0.13	0.68	8.14e-63
AC092159.2	ENSG00000233296.1	0.03	0.04	-0.014	0.866
AC092162.1	ENSG00000230552.5	0	0.01	-0.014	0.00116
AC092168.2	ENSG00000232034.1	0.05	0	0.07	0.01
AC092171.2	ENSG00000188365.3	0.18	0.17	0.012	0.0873
AC092171.4	ENSG00000230733.2	3.17	2.3	0.338	4.06e-15
AC092192.1	ENSG00000282535.1	0	0.05	-0.07	9.21e-11
AC092198.1	ENSG00000223486.1	0.03	0.02	0.014	4.34e-06
AC092301.3	ENSG00000269148.1	0.2	0.56	-0.379	5.53e-22
AC092338.5	ENSG00000230872.1	0.04	0.08	-0.054	6.95e-13
AC092415.1	ENSG00000235493.1	0.16	0	0.214	2.71e-48
AC092535.3	ENSG00000227189.2	0	0.06	-0.084	8.26e-26
AC092573.2	ENSG00000236391.3	0.62	0	0.696	9.71e-49
AC092580.4	ENSG00000235576.1	2.42	1.88	0.248	0.304
AC092597.3	ENSG00000248254.1	0	0.11	-0.151	9.25e-20
AC092614.2	ENSG00000227542.1	0.34	0.13	0.246	1.56e-25
AC092641.2	ENSG00000227176.1	0	0.15	-0.202	3.46e-29
AC092652.1	ENSG00000231758.2	0	0.08	-0.111	4.68e-17
AC092667.2	ENSG00000230393.1	0	0.09	-0.124	3.88e-43
AC092798.2	ENSG00000213872.3	0	0.14	-0.189	8.58e-09
AC092835.2	ENSG00000233757.6	0.18	0.41	-0.257	1.62e-16
AC092881.1	ENSG00000279530.1	0.03	0.12	-0.121	6.36e-24
AC093110.3	ENSG00000238018.2	0.81	4.76	-1.67	3.53e-72
AC093162.5	ENSG00000246575.2	0.44	0.37	0.072	0.102
AC093323.3	ENSG00000170846.15	7.16	7.29	-0.023	0.67
AC093375.1	ENSG00000226383.5	0.46	0.14	0.357	2.88e-14
AC093388.3	ENSG00000233654.1	0.26	0.52	-0.271	1.93e-10
AC093390.1	ENSG00000232057.1	0	0.05	-0.07	1.28e-12
AC093484.4	ENSG00000239203.1	0	0.12	-0.164	3.72e-14
AC093495.4	ENSG00000228242.6	1.15	6.01	-1.705	6.88e-69
AC093585.6	ENSG00000229996.1	0.45	0	0.536	3.11e-32
AC093609.1	ENSG00000230587.1	0.06	0.29	-0.283	7.54e-36
AC093616.4	ENSG00000234231.3	0.57	0.37	0.197	1.76e-09
AC093620.5	ENSG00000241269.1	0.89	0.38	0.454	3.03e-35
AC093627.10	ENSG00000240859.1	0.25	0.98	-0.664	1.47e-37
AC093627.8	ENSG00000242611.1	0.06	0.47	-0.472	5.67e-23
AC093627.9	ENSG00000242474.2	0.65	0.86	-0.173	0.0535
AC093642.1	ENSG00000280119.1	0.01	0.38	-0.45	5.91e-51
AC093642.3	ENSG00000237940.3	0.43	2.26	-1.189	5.63e-31
AC093642.5	ENSG00000220804.8	2.69	3.51	-0.29	6.28e-05
AC093673.5	ENSG00000232533.1	7.21	7.57	-0.062	0.066
AC093690.1	ENSG00000223522.1	0.04	0.15	-0.145	2.41e-32
AC093698.2	ENSG00000224839.1	0.05	0	0.07	1.58e-17
AC093724.2	ENSG00000213222.3	1.51	0.43	0.812	6.1e-69
AC093732.1	ENSG00000233845.1	0.17	0	0.227	6.4e-17
AC093818.1	ENSG00000225205.5	1.58	1.4	0.104	0.14
AC093838.4	ENSG00000152117.17	6.19	12.35	-0.893	2.75e-18
AC093850.2	ENSG00000230838.1	0.47	0	0.556	5e-37
AC093901.1	ENSG00000226856.5	0.15	0.08	0.091	0.0114
AC094019.4	ENSG00000236732.1	0	0.26	-0.333	4.8e-24
AC096574.4	ENSG00000225057.2	0.03	0.04	-0.014	0.134
AC096574.5	ENSG00000227107.1	0	0.04	-0.057	1.7e-16
AC096579.13	ENSG00000240040.5	0.06	0	0.084	0.214
AC096670.3	ENSG00000204581.2	0	0.02	-0.029	3.43e-09
AC096772.6	ENSG00000244567.1	1.85	3.88	-0.776	2.13e-44
AC097359.2	ENSG00000231449.1	0	0.1	-0.138	1.31e-12
AC097381.1	ENSG00000228919.5	0	0.04	-0.057	4.41e-13
AC097461.4	ENSG00000234193.1	0.06	0.08	-0.027	0.0332
AC097468.4	ENSG00000224090.1	0.09	0.02	0.096	0.151
AC097523.1	ENSG00000233045.1	0.06	0	0.084	5.64e-08
AC097639.8	ENSG00000237433.1	0.07	0.06	0.014	0.425
AC097662.2	ENSG00000236432.7	0.59	0.73	-0.122	0.00584
AC097721.2	ENSG00000228043.5	0.27	0.15	0.143	2.07e-23
AC097724.3	ENSG00000226833.5	0.32	1.12	-0.684	3.93e-37
AC098614.2	ENSG00000213846.4	1.19	1.8	-0.354	8.22e-12
AC098617.1	ENSG00000233766.7	0	0.31	-0.39	1.04e-33
AC098820.3	ENSG00000232485.2	0.28	0.27	0.011	0.285
AC098820.4	ENSG00000241520.1	0.03	0.05	-0.028	0.00142
AC098823.3	ENSG00000226125.1	0.01	0.04	-0.042	2.78e-15
AC098828.2	ENSG00000234378.1	0.07	0	0.098	1.61e-08
AC098828.3	ENSG00000213729.3	0.14	0	0.189	1.94e-07
AC099668.5	ENSG00000259970.1	0.07	0	0.098	0.276
AC099850.1	ENSG00000224738.1	0.41	0.57	-0.155	3.7e-05
AC100830.3	ENSG00000259635.1	0.02	0.13	-0.148	4.26e-27
AC100830.4	ENSG00000265967.1	0.08	0.1	-0.026	0.0115
AC100830.5	ENSG00000264937.1	0	0.65	-0.722	4.04e-17
AC102953.4	ENSG00000225981.1	0	0.21	-0.275	5.2e-21
AC103563.9	ENSG00000231062.1	0	0.13	-0.176	4.66e-27
AC103564.7	ENSG00000229203.1	0	0.3	-0.379	1.26e-29
AC104024.1	ENSG00000230709.1	0	0.01	-0.014	6.25e-10
AC104088.1	ENSG00000232555.1	0.62	0	0.696	1.98e-53
AC104135.2	ENSG00000236209.1	0.04	0.05	-0.014	0.853
AC104297.1	ENSG00000213383.2	0.03	0	0.043	3.69e-09
AC104532.4	ENSG00000267571.1	0.17	0.28	-0.13	0.000474
AC104534.2	ENSG00000268756.1	0.49	0.53	-0.038	0.183
AC104534.3	ENSG00000268083.5	0.38	0	0.465	1.06e-12
AC104653.1	ENSG00000228857.2	0.26	0.36	-0.11	0.000906
AC104654.1	ENSG00000214691.7	0.01	0	0.014	5.17e-06
AC104655.2	ENSG00000231851.5	0.1	0.26	-0.196	1.93e-15
AC104655.3	ENSG00000226508.1	0	0.07	-0.098	0.887
AC104667.3	ENSG00000234949.2	0.86	0.1	0.758	1.45e-63
AC104699.1	ENSG00000224220.1	0.11	0	0.151	0.00632
AC104809.2	ENSG00000223991.1	0	0.02	-0.029	0.732
AC104809.4	ENSG00000233392.5	0.06	0.03	0.041	1.82e-09
AC104820.2	ENSG00000234663.5	0.08	0.03	0.068	0.171
AC104843.3	ENSG00000225416.1	0.26	0	0.333	1.65e-29
AC104981.1	ENSG00000278938.1	0.15	0	0.202	7.89e-06
AC105053.3	ENSG00000229498.1	0	0.03	-0.043	3e-12
AC105339.1	ENSG00000228141.6	0	0.01	-0.014	4.61e-06
AC105760.2	ENSG00000227252.1	0.21	0.26	-0.058	0.0339
AC106786.1	ENSG00000223652.2	0.22	1.4	-0.976	6.7e-31
AC106801.1	ENSG00000253519.1	0	0.04	-0.057	1.09e-19
AC106869.2	ENSG00000226087.1	0.06	0.15	-0.118	4.09e-20
AC106876.2	ENSG00000222001.2	12.01	0.92	2.76	1.86e-46
AC107079.1	ENSG00000224844.1	0	0.07	-0.098	2.68e-22
AC107081.5	ENSG00000236498.1	0.25	0.39	-0.153	1.45e-05
AC108004.2	ENSG00000273172.1	0.02	0.03	-0.014	0.00211
AC108142.1	ENSG00000177822.7	0.08	0.13	-0.065	0.925
AC108448.2	ENSG00000236710.1	0	0.51	-0.595	1.95e-39
AC108463.1	ENSG00000230499.1	0.12	0	0.164	1.64e-11
AC108463.2	ENSG00000227992.1	0.21	0	0.275	8.42e-11
AC108479.2	ENSG00000233205.1	0.24	0.27	-0.034	0.875
AC108488.4	ENSG00000242282.6	2.17	8.47	-1.579	8.82e-40
AC108676.1	ENSG00000244675.2	0.06	0.03	0.041	1.15e-09
AC108938.5	ENSG00000257207.5	0.02	0.17	-0.198	1.41e-19
AC109333.10	ENSG00000227495.1	0.16	0.61	-0.473	4.62e-35
AC109631.1	ENSG00000259192.1	0	0.06	-0.084	3.23e-22
AC109642.1	ENSG00000235997.2	0.07	0.16	-0.117	1.61e-11
AC109829.1	ENSG00000233438.1	0.03	0.07	-0.055	4.34e-05
AC110299.5	ENSG00000224232.1	0.07	0.12	-0.066	0.000493
AC111200.7	ENSG00000231351.2	0.1	0	0.138	9.79e-12
AC112229.1	ENSG00000230650.1	0.81	0.2	0.593	6.4e-14
AC112229.6	ENSG00000226991.2	0.07	0	0.098	1.71e-07
AC112497.1	ENSG00000279413.1	3	1.77	0.53	6.73e-28
AC112721.2	ENSG00000222032.1	0.06	0	0.084	1.64e-22
AC113188.2	ENSG00000279535.1	4.08	1.6	0.966	6.09e-19
AC113189.5	ENSG00000233223.2	7.38	13.79	-0.82	2.51e-21
AC113404.1	ENSG00000254893.5	2.98	1.45	0.7	5.93e-19
AC114271.2	ENSG00000274425.1	1.11	0.55	0.445	4.3e-36
AC114730.11	ENSG00000235351.1	0.38	1.81	-1.026	1.84e-47
AC114730.2	ENSG00000235151.1	0.06	0.27	-0.261	3.15e-22
AC114730.3	ENSG00000224272.2	3.74	1.17	1.127	0.00116
AC114730.5	ENSG00000215023.2	0.31	0.19	0.139	0.0166
AC114737.3	ENSG00000236280.1	0.55	0	0.632	0.156
AC115617.2	ENSG00000233585.1	0.12	0.2	-0.1	2.24e-07
AC116035.1	ENSG00000227260.1	0	0.36	-0.444	7.99e-39
AC116050.1	ENSG00000278131.1	0	0.02	-0.029	0.000494
AC116366.5	ENSG00000238160.1	0.05	0	0.07	0.043
AC116366.6	ENSG00000234290.2	0.43	1.71	-0.922	1.31e-65
AC116614.1	ENSG00000235688.2	0	0.35	-0.433	1.25e-40
AC123023.1	ENSG00000236452.1	1.06	0	1.043	7.42e-75
AC124057.5	ENSG00000230483.1	0.15	0	0.202	0.556
AC124914.3	ENSG00000231395.1	0.06	0.18	-0.155	1.3e-12
AC124944.3	ENSG00000226155.1	0.06	0.13	-0.092	0.000149
AC125232.1	ENSG00000231259.4	6.69	8.35	-0.282	0.00112
AC127904.2	ENSG00000230732.4	0.09	0.16	-0.09	1.22e-10
AC129492.1	ENSG00000279152.1	0.53	1.72	-0.83	1.14e-26
AC129492.6	ENSG00000214999.3	0.32	0.14	0.211	0.000403
AC129778.2	ENSG00000184906.9	0.04	0.17	-0.17	5.32e-11
AC130469.1	ENSG00000279396.1	0.07	0.2	-0.165	3.54e-12
AC131056.3	ENSG00000274767.1	0.09	0.23	-0.174	1.08e-07
AC131097.4	ENSG00000216921.7	0	0.09	-0.124	1.63e-15
AC132008.1	ENSG00000213519.2	0	0.83	-0.872	1.25e-37
AC132217.4	ENSG00000240801.1	5.88	19.149	-1.55	0.00153
AC133528.2	ENSG00000228989.1	8.66	8.37	0.044	0.262
AC133644.2	ENSG00000280721.1	1.78	0.67	0.735	2.78e-38
AC133785.1	ENSG00000233221.6	0.04	0	0.057	2.23e-18
AC135048.13	ENSG00000261487.1	2.22	1.82	0.191	1.97e-08
AC135050.5	ENSG00000261124.1	0.06	0	0.084	0.172
AC135178.7	ENSG00000226871.1	0	0.17	-0.227	1.02e-18
AC136289.1	ENSG00000224479.5	0.06	0.18	-0.155	6.86e-21
AC137723.5	ENSG00000235296.1	0.08	0	0.111	4.67e-29
AC137932.4	ENSG00000268218.1	0.43	0.94	-0.44	4.23e-18
AC137932.5	ENSG00000260279.2	0.1	0.28	-0.219	2.22e-07
AC137934.1	ENSG00000260923.5	1.24	4.14	-1.198	1.24e-19
AC138035.2	ENSG00000238035.8	1.99	8.42	-1.656	2.51e-47
AC138035.3	ENSG00000274553.1	0.02	0.08	-0.082	1.24e-08
AC138430.4	ENSG00000267629.3	0	0.02	-0.029	2.81e-05
AC139099.5	ENSG00000262094.1	0.38	0.48	-0.101	4.22e-05
AC139100.3	ENSG00000267251.2	0.03	0.17	-0.184	2.34e-21
AC139100.4	ENSG00000278000.1	0.41	1.27	-0.687	1.12e-29
AC139103.1	ENSG00000255000.1	0.02	0.04	-0.028	0.207
AC141586.5	ENSG00000215154.6	2.12	1.49	0.325	6.94e-25
AC141928.1	ENSG00000250986.1	0.05	0.15	-0.131	0.00898
AC142293.3	ENSG00000249942.1	0.09	0	0.124	1.79e-23
AC142472.6	ENSG00000276728.1	0.47	1.21	-0.588	4.57e-42
AC142528.1	ENSG00000235078.1	0.13	0.15	-0.025	0.708
AC144449.1	ENSG00000231969.1	0.26	0.35	-0.1	0.000503
AC144450.1	ENSG00000228613.1	0.05	0	0.07	5.68e-11
AC144450.2	ENSG00000203635.2	0.06	0	0.084	1.94e-16
AC144530.1	ENSG00000234742.1	1.75	0.29	1.092	6.14e-76
AC144652.1	ENSG00000273117.1	1	0.55	0.368	4.98e-29
AC144831.1	ENSG00000261888.1	0.2	1.13	-0.828	3.91e-68
AC144831.3	ENSG00000274370.1	0.42	1.51	-0.822	1.47e-62
AC145110.1	ENSG00000253490.5	0.03	0	0.043	1.07e-21
AC145124.2	ENSG00000255495.1	0.78	2.32	-0.899	2.78e-44
AC145343.2	ENSG00000265055.1	0.52	0.46	0.058	0.000557
AC145676.2	ENSG00000249852.1	0.03	0.14	-0.146	1.16e-12
AC147651.4	ENSG00000237181.1	0.57	0.68	-0.098	0.777
AC156455.1	ENSG00000256546.1	2.3	6.29	-1.143	4.59e-08
AC159540.1	ENSG00000230606.10	7.69	20.09	-1.279	8.64e-16
AC159540.2	ENSG00000278766.2	0.17	0.48	-0.339	1.01e-09
AC226118.1	ENSG00000249574.1	0.09	0.07	0.027	2.83e-07
AC234582.1	ENSG00000279487.1	4.01	6.85	-0.648	0.000658
AC239868.2	ENSG00000280874.1	10.45	3.83	1.245	1.56e-07
AC239868.3	ENSG00000281134.1	10.45	3.83	1.245	1.56e-07
AC241377.2	ENSG00000281741.1	1.52	0.67	0.594	7.46e-25
AC241585.2	ENSG00000281571.1	4.06	2.91	0.372	3.23e-15
AC245100.1	ENSG00000280649.1	3.97	2.77	0.399	1.19e-20
AC253572.1	ENSG00000278882.1	0.66	0.83	-0.141	0.00112
ACAA1	ENSG00000060971.17	55.111	56.602	-0.038	0.0205
ACAA2	ENSG00000167315.17	82.002	78.438	0.063	0.0448
ACACA	ENSG00000278540.4	18.24	13.25	0.433	4.32e-15
ACACB	ENSG00000076555.15	3.08	33.351	-3.074	3.92e-108
ACAD10	ENSG00000111271.14	11.48	14.58	-0.32	3.79e-07
ACAD11	ENSG00000240303.7	3.69	17.179	-1.955	2.67e-52
ACAD8	ENSG00000151498.11	12.91	21.73	-0.709	6.48e-45
ACAD9	ENSG00000177646.17	22.31	19.569	0.18	2.1e-07
ACADL	ENSG00000115361.7	0	0.37	-0.454	8.11e-31
ACADM	ENSG00000117054.13	26.521	35.05	-0.389	4.94e-13
ACADS	ENSG00000122971.8	25.5	31.831	-0.309	3.82e-18
ACADSB	ENSG00000196177.12	7.23	8.98	-0.278	7.02e-08
ACADVL	ENSG00000072778.19	224.846	670.502	-1.572	3.98e-46
ACAN	ENSG00000157766.15	3.51	0.18	1.934	9.51e-112
ACAP1	ENSG00000072818.11	3.8	7.21	-0.774	1.68e-14
ACAP2	ENSG00000114331.12	8.03	8.43	-0.063	0.424
ACAP2-IT1	ENSG00000229325.1	0.12	0.38	-0.301	9.84e-31
ACAP3	ENSG00000131584.18	13.43	47.619	-1.752	1.43e-43
ACAT1	ENSG00000075239.13	39.36	63.791	-0.683	6.31e-25
ACAT2	ENSG00000120437.8	28.281	8.85	1.572	4.5e-31
ACBD3	ENSG00000182827.8	22.201	12.61	0.77	5.49e-39
ACBD4	ENSG00000181513.14	7.33	19.601	-1.306	7.25e-70
ACBD5	ENSG00000107897.18	18.03	8.06	1.071	1.36e-51
ACBD6	ENSG00000230124.6	32.019	26.679	0.254	2.95e-13
ACBD7	ENSG00000176244.6	0.7	0.07	0.668	1.7e-76
ACCS	ENSG00000110455.13	5.32	21.44	-1.828	2.89e-46
ACD	ENSG00000102977.13	21.029	17.93	0.219	5.55e-09
ACE	ENSG00000159640.14	17.48	9.16	0.863	2.68e-16
ACE2	ENSG00000130234.10	11.35	1.06	2.584	1.93e-21
ACER1	ENSG00000167769.4	0.01	0.04	-0.042	1.39e-11
ACER2	ENSG00000177076.5	1.35	0.95	0.269	4.62e-06
ACER3	ENSG00000078124.11	4.55	3.94	0.168	0.418
ACHE	ENSG00000087085.13	3.2	6.38	-0.813	1.56e-12
ACIN1	ENSG00000100813.14	58.48	93.993	-0.675	3.91e-17
ACKR1	ENSG00000213088.9	2.56	36.289	-3.389	5.27e-78
ACKR2	ENSG00000144648.14	0.29	1.06	-0.675	8.07e-38
ACKR3	ENSG00000144476.5	10.25	23.681	-1.133	2.54e-26
ACKR4	ENSG00000129048.6	0.49	1.1	-0.495	4.86e-09
ACLY	ENSG00000131473.16	59.829	24.24	1.269	6.58e-74
ACMSD	ENSG00000153086.13	0.02	0.04	-0.028	0.998
ACO2	ENSG00000100412.15	79.842	80.481	-0.011	0.275
ACOT1	ENSG00000184227.7	3.73	7.5	-0.846	2.13e-29
ACOT11	ENSG00000162390.17	13.37	7.73	0.719	0.000134
ACOT12	ENSG00000172497.8	0	0.02	-0.029	2.46e-14
ACOT13	ENSG00000112304.10	24.55	14.41	0.729	7.58e-23
ACOT2	ENSG00000119673.14	17.53	34.589	-0.942	6.18e-38
ACOT4	ENSG00000177465.4	1.6	0.64	0.665	4.13e-12
ACOT7	ENSG00000097021.19	62.682	27.2	1.175	1.7e-49
ACOT8	ENSG00000101473.16	35.661	23.039	0.609	2.66e-18
ACOT9	ENSG00000123130.16	26.23	27.161	-0.048	0.00706
ACOX1	ENSG00000161533.11	20.81	13.88	0.552	0.206
ACOX2	ENSG00000168306.12	11.95	25.61	-1.039	6.74e-21
ACOX3	ENSG00000087008.15	11.67	11.33	0.039	0.924
ACOXL	ENSG00000153093.18	0.13	0.07	0.079	0.000131
ACP1	ENSG00000143727.15	106.159	50.24	1.064	4.96e-80
ACP5	ENSG00000102575.10	31.38	13.33	1.176	1.36e-14
ACP6	ENSG00000162836.11	25.49	14.01	0.819	3.69e-38
ACPP	ENSG00000014257.15	2.71	0.85	1.004	9.17e-20
ACR	ENSG00000100312.10	0.22	0.45	-0.249	1e-16
ACRBP	ENSG00000111644.7	1.57	1.46	0.063	0.193
ACRC	ENSG00000147174.11	0.49	1.57	-0.786	1.68e-35
ACSBG1	ENSG00000103740.9	0.1	0.73	-0.653	6.49e-46
ACSBG2	ENSG00000130377.13	0.07	0.13	-0.079	0.000375
ACSF2	ENSG00000167107.12	20.09	25.671	-0.339	1.36e-06
ACSF3	ENSG00000176715.15	24.71	18.97	0.365	7.34e-09
ACSL1	ENSG00000151726.13	17.08	24.511	-0.497	5.19e-09
ACSL3	ENSG00000123983.13	45.911	22.05	1.025	3.47e-48
ACSL4	ENSG00000068366.19	14.99	8.77	0.711	1.61e-16
ACSL5	ENSG00000197142.10	134.019	15.07	3.071	1.94e-40
ACSM1	ENSG00000166743.9	0.38	0.69	-0.292	7.83e-09
ACSM2A	ENSG00000183747.11	0	0.04	-0.057	4.49e-15
ACSM2B	ENSG00000066813.14	0	0.08	-0.111	1.42e-19
ACSM3	ENSG00000005187.11	15.11	13.53	0.149	0.00016
ACSM5	ENSG00000183549.10	0.1	2.13	-1.509	4.19e-69
ACSS1	ENSG00000154930.14	22.43	22.67	-0.015	0.272
ACSS3	ENSG00000111058.7	0.46	1.95	-1.015	1.93e-29
ACTA1	ENSG00000143632.14	0.06	2.77	-1.83	3.15e-55
ACTA2	ENSG00000107796.12	167.022	1263.84	-2.912	3.15e-39
ACTA2-AS1	ENSG00000180139.11	0.98	22.85	-3.59	3.38e-75
ACTB	ENSG00000075624.13	3611.04	5297.88	-0.553	0.00616
ACTBL2	ENSG00000169067.3	0.01	0	0.014	0.000322
ACTBP1	ENSG00000229145.1	0.05	0	0.07	4.25e-15
ACTBP13	ENSG00000234667.1	0.02	0	0.029	3.11e-05
ACTBP2	ENSG00000213763.4	0.03	0.13	-0.134	2.68e-26
ACTBP7	ENSG00000185607.5	0.02	0	0.029	0.0597
ACTC1	ENSG00000159251.6	0.39	2.27	-1.234	1.86e-21
ACTG1	ENSG00000184009.9	3175.13	1205.15	1.397	4.21e-37
ACTG1P1	ENSG00000178631.7	0.12	0.19	-0.087	0.000237
ACTG1P10	ENSG00000231340.1	0.07	0.23	-0.201	1.85e-22
ACTG1P14	ENSG00000230581.2	0.04	0.07	-0.041	8.65e-06
ACTG1P15	ENSG00000259904.1	0.03	0.08	-0.068	0.122
ACTG1P17	ENSG00000259315.1	0.23	0.49	-0.277	2.03e-08
ACTG1P20	ENSG00000241547.1	0.42	0.52	-0.098	0.758
ACTG1P22	ENSG00000271615.1	0.03	0.07	-0.055	3.48e-08
ACTG1P24	ENSG00000226359.1	0.04	0.05	-0.014	0.32
ACTG1P3	ENSG00000215388.3	0.3	0.55	-0.254	8.18e-09
ACTG1P4	ENSG00000236085.1	0.02	0.2	-0.234	6.82e-25
ACTG2	ENSG00000163017.13	29.181	3895.52	-7.012	2.04e-68
ACTL10	ENSG00000182584.4	3.39	0.82	1.27	1.25e-89
ACTL6A	ENSG00000136518.16	58.02	26.729	1.09	8.5e-82
ACTL6B	ENSG00000077080.9	0	0.3	-0.379	5.74e-37
ACTL8	ENSG00000117148.7	0.3	0	0.379	1.45e-10
ACTN1	ENSG00000072110.13	110.468	368.979	-1.731	1.71e-12
ACTN1-AS1	ENSG00000259062.2	0.14	0.71	-0.585	1.29e-30
ACTN2	ENSG00000077522.12	0.03	0.59	-0.626	3.19e-39
ACTN3	ENSG00000248746.5	0.01	0.15	-0.187	1.41e-31
ACTN4	ENSG00000130402.11	369.21	186.198	0.984	1.92e-23
ACTN4P1	ENSG00000213493.3	0.02	0.03	-0.014	0.00761
ACTR10	ENSG00000131966.13	41.619	50.272	-0.267	1.59e-06
ACTR1A	ENSG00000138107.11	47.669	65.412	-0.448	2.81e-12
ACTR1B	ENSG00000115073.7	45.219	53.541	-0.239	0.000816
ACTR2	ENSG00000138071.13	106.528	43.23	1.282	1.63e-56
ACTR3	ENSG00000115091.11	145.28	60.488	1.25	5.81e-45
ACTR3B	ENSG00000133627.17	7.33	4.05	0.722	2.65e-51
ACTR3C	ENSG00000106526.10	4.58	2.15	0.825	5.04e-31
ACTR5	ENSG00000101442.9	7.11	4.88	0.464	1.3e-35
ACTR6	ENSG00000075089.9	15.02	12.85	0.21	1.4e-05
ACTR8	ENSG00000113812.13	12.52	9.64	0.346	5.9e-21
ACTRT3	ENSG00000184378.2	1.17	0.7	0.352	7.88e-24
ACVR1	ENSG00000115170.13	11.5	11.09	0.048	0.242
ACVR1B	ENSG00000135503.12	22.05	10.49	1.004	2.86e-21
ACVR1C	ENSG00000123612.15	0.87	0.43	0.387	0.935
ACVR2A	ENSG00000121989.14	4.02	6.11	-0.502	1.97e-31
ACVR2B	ENSG00000114739.13	1.29	1.14	0.098	1.07e-07
ACVR2B-AS1	ENSG00000229589.1	0.4	0.71	-0.289	3.14e-14
ACVRL1	ENSG00000139567.12	17.701	29.331	-0.698	1.04e-15
ACY1	ENSG00000243989.7	70.131	14.39	2.208	1.8e-35
ACY3	ENSG00000132744.7	7.12	0.96	2.051	1.88e-34
ACYP1	ENSG00000119640.8	15.94	15.59	0.03	0.00453
ACYP2	ENSG00000170634.12	8.62	10.5	-0.258	0.000723
AD000092.3	ENSG00000240616.1	0.38	0.45	-0.071	0.214
AD000671.6	ENSG00000267120.3	0.41	0.67	-0.244	6.17e-07
AD000684.2	ENSG00000268947.1	0.31	0.58	-0.27	1.61e-13
AD000864.6	ENSG00000280194.1	0.07	0.11	-0.053	1.17e-05
AD001527.4	ENSG00000279504.1	0	0.14	-0.189	4.22e-09
AD001527.7	ENSG00000270760.1	0.11	0.22	-0.136	2.17e-08
ADA	ENSG00000196839.12	7.93	6.39	0.273	0.000153
ADAD2	ENSG00000140955.10	0.03	0.3	-0.336	8.07e-18
ADAL	ENSG00000168803.14	2.65	4.39	-0.562	2.01e-28
ADAM10	ENSG00000137845.14	33.321	15.26	1.078	3.4e-28
ADAM11	ENSG00000073670.13	0.08	1.58	-1.256	2.25e-52
ADAM12	ENSG00000148848.14	2.41	0.18	1.531	3.04e-56
ADAM15	ENSG00000143537.13	98.42	71.12	0.463	5.22e-12
ADAM17	ENSG00000151694.12	7.7	4.39	0.691	9.72e-42
ADAM19	ENSG00000135074.15	6.54	9.73	-0.509	0.00695
ADAM1A	ENSG00000229186.4	0	0.47	-0.556	8.58e-25
ADAM1B	ENSG00000226469.1	0.05	0.14	-0.119	5.7e-33
ADAM20	ENSG00000134007.3	0.01	0.06	-0.07	1.73e-30
ADAM20P1	ENSG00000259158.2	0.06	0.38	-0.381	2.61e-44
ADAM20P3	ENSG00000249162.1	0.02	0	0.029	4.29e-23
ADAM21	ENSG00000139985.6	0.02	0.09	-0.096	6.52e-13
ADAM22	ENSG00000008277.14	0.79	0.93	-0.109	0.0136
ADAM23	ENSG00000114948.12	0.49	1.46	-0.723	2.27e-23
ADAM28	ENSG00000042980.12	2.71	5.21	-0.743	1.39e-10
ADAM32	ENSG00000197140.14	1.06	0.62	0.347	2.76e-10
ADAM33	ENSG00000149451.17	0.61	99.947	-5.97	5.98e-123
ADAM8	ENSG00000151651.15	5.09	2.87	0.654	2.85e-15
ADAM9	ENSG00000168615.11	47.761	27.21	0.79	6.16e-21
ADAMDEC1	ENSG00000134028.14	10.23	22.71	-1.078	0.139
ADAMTS1	ENSG00000154734.14	4.11	32.549	-2.715	6.9e-66
ADAMTS10	ENSG00000142303.13	1.31	16.979	-2.96	1.35e-78
ADAMTS12	ENSG00000151388.10	2.55	1.15	0.724	6.88e-22
ADAMTS13	ENSG00000160323.18	1.08	3.02	-0.951	4.32e-25
ADAMTS14	ENSG00000138316.10	1.71	0.87	0.535	1.73e-11
ADAMTS15	ENSG00000166106.3	0.86	1.96	-0.67	7.02e-12
ADAMTS16	ENSG00000145536.15	0.22	0.1	0.149	0.00221
ADAMTS17	ENSG00000140470.13	0.79	0.95	-0.124	0.185
ADAMTS18	ENSG00000140873.15	0.07	0.03	0.055	5.8e-09
ADAMTS19	ENSG00000145808.8	0.01	0.19	-0.237	1.34e-07
ADAMTS2	ENSG00000087116.13	6.71	6.63	0.015	0.489
ADAMTS3	ENSG00000156140.8	0.12	0.24	-0.147	2.36e-07
ADAMTS4	ENSG00000158859.9	2.69	3.16	-0.173	0.00627
ADAMTS5	ENSG00000154736.5	0.58	1.39	-0.597	6.7e-22
ADAMTS6	ENSG00000049192.14	0.45	0.48	-0.03	0.896
ADAMTS7	ENSG00000136378.14	1.75	2.62	-0.397	7.84e-05
ADAMTS7P1	ENSG00000274376.4	0.01	0.03	-0.028	1.39e-05
ADAMTS7P3	ENSG00000261143.1	0.02	0.05	-0.042	0.00706
ADAMTS7P4	ENSG00000218052.5	0.26	0.56	-0.308	4.91e-14
ADAMTS8	ENSG00000134917.9	0.39	6.45	-2.422	2.18e-54
ADAMTS9	ENSG00000163638.13	3.97	8.26	-0.898	8.12e-09
ADAMTS9-AS1	ENSG00000241158.5	0.12	12.74	-3.617	3.42e-66
ADAMTS9-AS2	ENSG00000241684.5	0.06	3.23	-1.997	6.75e-76
ADAMTSL1	ENSG00000178031.15	0.78	3.49	-1.335	1.34e-66
ADAMTSL2	ENSG00000197859.9	2.19	1.52	0.34	1.06e-09
ADAMTSL3	ENSG00000156218.12	0.24	6.58	-2.612	1.73e-60
ADAMTSL4	ENSG00000143382.13	2.52	27.38	-3.011	1.57e-95
ADAMTSL4-AS1	ENSG00000203804.4	0.2	0.58	-0.397	2.42e-25
ADAMTSL5	ENSG00000185761.10	3.61	2.52	0.389	4.29e-09
ADAP1	ENSG00000105963.13	90.358	40.649	1.133	1.98e-30
ADAP2	ENSG00000184060.10	2.83	3.4	-0.2	0.000757
ADAR	ENSG00000160710.15	57.289	48.15	0.246	0.000505
ADARB1	ENSG00000197381.15	2.94	17.579	-2.237	5.17e-47
ADARB2	ENSG00000185736.15	0.08	1.4	-1.152	4.44e-52
ADAT1	ENSG00000065457.10	18	12.19	0.527	6.3e-34
ADAT2	ENSG00000189007.15	6.3	5.88	0.085	0.000152
ADAT3	ENSG00000213638.5	5.01	3.97	0.274	0.342
ADCK1	ENSG00000063761.15	7.42	7.65	-0.039	0.562
ADCK2	ENSG00000133597.9	22.869	11.72	0.908	2.25e-60
ADCK3	ENSG00000163050.16	39.579	44.35	-0.16	0.0116
ADCK4	ENSG00000123815.11	20.04	21.63	-0.105	0.234
ADCK5	ENSG00000173137.11	13.24	10.85	0.265	3.31e-06
ADCY1	ENSG00000164742.14	0.19	0.28	-0.105	0.0945
ADCY10	ENSG00000143199.17	0.07	0.18	-0.141	1.38e-06
ADCY10P1	ENSG00000161912.17	0.51	1.6	-0.784	2.15e-20
ADCY2	ENSG00000078295.15	0.42	4.42	-1.932	8.68e-57
ADCY3	ENSG00000138031.14	30.95	24.599	0.32	5.27e-08
ADCY4	ENSG00000129467.13	2.86	17.34	-2.248	1.41e-68
ADCY5	ENSG00000173175.14	0.72	23.73	-3.846	9.75e-110
ADCY6	ENSG00000174233.11	18.46	32.769	-0.795	2.44e-26
ADCY7	ENSG00000121281.12	4.19	4.42	-0.063	0.531
ADCY9	ENSG00000162104.9	4.15	7.73	-0.761	5.98e-51
ADCYAP1	ENSG00000141433.12	0.17	0.8	-0.621	1.96e-13
ADCYAP1R1	ENSG00000078549.14	0.02	3.07	-1.996	1.12e-67
ADD1	ENSG00000087274.16	69.579	147.206	-1.07	1.61e-43
ADD2	ENSG00000075340.22	0.09	0.49	-0.451	1.97e-27
ADD3	ENSG00000148700.13	54.39	38.13	0.501	5.28e-12
ADD3-AS1	ENSG00000203876.9	1.01	0.83	0.135	1.28e-07
ADGB	ENSG00000118492.16	0.17	0.06	0.142	0.0014
ADGRA1	ENSG00000197177.15	0	0.03	-0.043	1.21e-12
ADGRA2	ENSG00000020181.17	5.93	13.61	-1.076	1.12e-14
ADGRA3	ENSG00000152990.13	15.47	20.54	-0.387	1.12e-10
ADGRB1	ENSG00000181790.10	0.13	1.27	-1.006	9.03e-67
ADGRB2	ENSG00000121753.12	0.79	1.51	-0.488	1.13e-09
ADGRB3	ENSG00000135298.13	0.03	1.72	-1.401	7.88e-62
ADGRD1	ENSG00000111452.12	0.84	7.67	-2.236	1.65e-71
ADGRE1	ENSG00000174837.14	0.2	0.13	0.087	0.31
ADGRE2	ENSG00000127507.17	1.6	0.79	0.539	8.77e-19
ADGRE3	ENSG00000131355.14	0.12	0.03	0.121	3.23e-11
ADGRE4P	ENSG00000268758.5	0.07	0.32	-0.303	6.07e-24
ADGRE5	ENSG00000123146.19	87.039	40.641	1.08	3.05e-44
ADGRF1	ENSG00000153292.15	0.44	0.05	0.456	1.88e-09
ADGRF2	ENSG00000164393.8	0.02	0.01	0.014	0.0152
ADGRF3	ENSG00000173567.14	0.14	0.13	0.013	0.014
ADGRF4	ENSG00000153294.11	1.8	0.15	1.284	8.64e-52
ADGRF5	ENSG00000069122.18	3.21	5.74	-0.679	6.43e-11
ADGRF5P1	ENSG00000227582.2	0.03	0.04	-0.014	0.0596
ADGRG1	ENSG00000205336.11	101.11	18.36	2.399	1e-110
ADGRG2	ENSG00000173698.17	0.06	0.27	-0.261	0.00112
ADGRG3	ENSG00000182885.16	0.52	1.86	-0.912	3.77e-21
ADGRG4	ENSG00000156920.10	0	0.01	-0.014	2.83e-10
ADGRG5	ENSG00000159618.15	2.02	0.38	1.13	1.58e-36
ADGRG6	ENSG00000112414.14	3.16	4.07	-0.285	0.0128
ADGRG7	ENSG00000144820.7	1.17	0.17	0.891	0.0643
ADGRL1	ENSG00000072071.16	9.52	15.34	-0.635	3.46e-13
ADGRL2	ENSG00000117114.19	2.79	12.26	-1.807	8.08e-57
ADGRL3	ENSG00000150471.15	0.25	1.69	-1.106	1.2e-83
ADGRL4	ENSG00000162618.12	4.15	5.79	-0.399	2.07e-05
ADGRV1	ENSG00000164199.15	0.09	0.26	-0.209	5.98e-06
ADH1A	ENSG00000187758.7	0	0.34	-0.422	5.67e-60
ADH1B	ENSG00000196616.12	0.55	140.838	-6.516	3.2e-168
ADH1C	ENSG00000248144.5	7.69	18.26	-1.148	1.18e-14
ADH4	ENSG00000198099.8	0.28	0.27	0.011	0.0154
ADH5	ENSG00000197894.10	118.956	126.561	-0.089	0.00768
ADH6	ENSG00000172955.17	2.86	1.41	0.68	0.789
ADH7	ENSG00000196344.11	0	0.01	-0.014	9.09e-15
ADHFE1	ENSG00000147576.15	0.38	19.39	-3.885	4.96e-152
ADI1	ENSG00000182551.13	50.101	41.74	0.258	0.000182
ADIPOQ	ENSG00000181092.9	0	0.54	-0.623	2.1e-09
ADIPOR1	ENSG00000159346.12	66.481	37.19	0.821	3.04e-50
ADIPOR2	ENSG00000006831.9	33.929	26.541	0.343	2.4e-07
ADIRF	ENSG00000148671.13	96.917	85.2	0.184	0.17
ADIRF-AS1	ENSG00000272734.1	1.36	5.82	-1.531	4.66e-37
ADK	ENSG00000156110.13	29.459	10.92	1.354	4.15e-92
ADM	ENSG00000148926.9	14.69	31.21	-1.038	1.89e-17
ADM2	ENSG00000128165.8	2.88	0.28	1.6	2.95e-78
ADM5	ENSG00000224420.3	0.77	1.44	-0.463	9.16e-11
ADNP	ENSG00000101126.15	29.339	18.731	0.621	1.81e-33
ADNP-AS1	ENSG00000259456.3	1.36	1.58	-0.129	0.28
ADNP2	ENSG00000101544.8	6.05	5.51	0.115	0.0859
ADO	ENSG00000181915.4	9.52	6.09	0.569	7.43e-45
ADORA1	ENSG00000163485.15	0.79	0.51	0.245	2.11e-08
ADORA2A	ENSG00000128271.19	1.44	3.02	-0.72	1.05e-29
ADORA2A-AS1	ENSG00000178803.10	0.04	0.16	-0.158	8.01e-14
ADORA2B	ENSG00000170425.3	11.83	3.42	1.537	2.91e-20
ADORA3	ENSG00000121933.17	0.55	2.01	-0.957	7.75e-35
ADPGK	ENSG00000159322.17	27.01	22.201	0.272	2.86e-13
ADPGK-AS1	ENSG00000260898.5	0.04	0.06	-0.027	0.00529
ADPRH	ENSG00000144843.11	2.46	3.74	-0.454	4.06e-08
ADPRHL1	ENSG00000153531.12	2.61	1.73	0.403	3.33e-14
ADPRHL2	ENSG00000116863.10	24.09	16.57	0.514	8.8e-25
ADPRM	ENSG00000170222.11	5.72	7.61	-0.358	2.45e-12
ADRA1A	ENSG00000120907.17	0.02	0.79	-0.811	5.45e-61
ADRA1B	ENSG00000170214.3	0.11	0.47	-0.405	6.88e-30
ADRA1D	ENSG00000171873.7	0.07	0.79	-0.742	4.77e-32
ADRA2A	ENSG00000150594.6	2.47	4.93	-0.773	1.03e-10
ADRA2B	ENSG00000274286.1	0.19	1.3	-0.951	1.55e-55
ADRA2C	ENSG00000184160.7	1.07	1.37	-0.195	0.879
ADRB1	ENSG00000043591.5	0.17	1.04	-0.802	4.56e-35
ADRB2	ENSG00000169252.5	0.15	1.08	-0.855	9.65e-56
ADRB3	ENSG00000188778.4	0.01	0.92	-0.927	6.37e-44
ADRBK1	ENSG00000173020.10	78.531	54.161	0.528	3.77e-21
ADRBK2	ENSG00000100077.14	2.17	2.22	-0.023	0.143
ADRM1	ENSG00000130706.12	141.65	66.652	1.076	2.46e-62
ADSL	ENSG00000239900.11	52.341	34.7	0.579	3.71e-27
ADSS	ENSG00000035687.9	30.239	17.94	0.722	2.12e-49
ADSSL1	ENSG00000185100.10	1.25	4.28	-1.231	5.63e-45
ADTRP	ENSG00000111863.12	3.75	2.7	0.36	0.0149
AE000661.37	ENSG00000251002.7	0.18	0.12	0.075	0.00779
AE000662.93	ENSG00000259054.1	0.12	0	0.164	2.7e-15
AEBP1	ENSG00000106624.8	65.73	101.567	-0.62	4.29e-06
AEBP2	ENSG00000139154.14	12.14	10.89	0.144	0.000915
AEN	ENSG00000181026.14	16.7	6.88	1.168	2.41e-63
AES	ENSG00000104964.14	334.485	521.671	-0.64	2.9e-13
AF001548.3	ENSG00000280429.1	0	1.11	-1.077	1.79e-42
AF001548.5	ENSG00000263335.1	1.55	3.31	-0.757	1.4e-16
AF001548.6	ENSG00000263065.1	0	0.63	-0.705	2.31e-43
AF011889.2	ENSG00000238039.1	0.24	1.04	-0.718	4.54e-23
AF038458.5	ENSG00000267388.1	0	0.1	-0.138	8.13e-12
AF064858.11	ENSG00000237721.1	0.28	0.16	0.142	6.69e-12
AF064858.6	ENSG00000205622.9	2.41	0.5	1.185	1.09e-31
AF064858.7	ENSG00000232837.1	0.02	0.05	-0.042	0.000492
AF064858.8	ENSG00000235888.1	0.41	0.39	0.021	0.00154
AF064860.7	ENSG00000231713.2	0.02	0.05	-0.042	0.000104
AF127577.10	ENSG00000229047.1	8.38	10.21	-0.257	0.00402
AF127577.13	ENSG00000279390.1	0	0.02	-0.029	2.62e-15
AF127577.8	ENSG00000235277.1	0.04	0	0.057	1.82e-27
AF127936.3	ENSG00000232884.7	0.02	0.1	-0.109	6.12e-19
AF127936.5	ENSG00000226751.2	0.06	0.18	-0.155	2.56e-14
AF127936.7	ENSG00000281903.2	0.25	0.19	0.071	0.0411
AF129075.5	ENSG00000231125.2	0.24	0.56	-0.331	2.29e-28
AF129408.17	ENSG00000272991.1	0.29	1.17	-0.75	3.2e-15
AF131215.2	ENSG00000255310.2	0.49	1.72	-0.868	1.71e-36
AF131215.3	ENSG00000254936.4	0.01	0.05	-0.056	0.000509
AF131215.4	ENSG00000254556.1	0	0.03	-0.043	6.65e-08
AF131215.8	ENSG00000270076.1	0.06	0.36	-0.36	1.03e-20
AF131215.9	ENSG00000269918.1	0.37	1.8	-1.031	1.12e-45
AF131216.1	ENSG00000280273.1	0.05	0.09	-0.054	2.38e-08
AF131216.5	ENSG00000255020.1	0	0.04	-0.057	3.14e-22
AF131216.6	ENSG00000246477.3	0.03	0.13	-0.134	4.55e-38
AF131217.1	ENSG00000232855.6	0.01	0.26	-0.319	2.73e-54
AF146191.4	ENSG00000245685.6	0.07	0.18	-0.141	7.28e-16
AF186192.1	ENSG00000254533.1	0	0.62	-0.696	2.26e-62
AF186192.5	ENSG00000255085.8	0.09	0.91	-0.809	2.45e-64
AF186192.6	ENSG00000263612.1	0	0.05	-0.07	7.2e-10
AF196779.12	ENSG00000250232.1	0.04	0.08	-0.054	0.000792
AF213884.2	ENSG00000260651.1	0.06	0.14	-0.105	2.76e-10
AF230666.2	ENSG00000223697.3	0.38	0.83	-0.407	8.51e-22
AFAP1	ENSG00000196526.10	10.38	12.55	-0.252	0.688
AFAP1-AS1	ENSG00000272620.1	0.05	0.07	-0.027	3.25e-08
AFAP1L1	ENSG00000157510.13	1.44	2.63	-0.573	2.36e-11
AFAP1L2	ENSG00000169129.14	5.41	8.35	-0.545	1.1e-09
AFF1	ENSG00000172493.20	8.81	18.31	-0.977	9.79e-48
AFF2	ENSG00000155966.13	0.02	0.05	-0.042	0.136
AFF3	ENSG00000144218.18	0.14	2.92	-1.782	1.49e-93
AFF4	ENSG00000072364.12	9.37	13.26	-0.46	2.39e-15
AFG3L1P	ENSG00000223959.8	8.29	17.72	-1.011	6.7e-27
AFG3L2	ENSG00000141385.9	30.319	23.76	0.339	0.016
AFMID	ENSG00000183077.15	41.069	15.71	1.332	4.13e-85
AFP	ENSG00000081051.7	0.19	0	0.251	1.11e-29
AFTPH	ENSG00000119844.14	31.491	20.18	0.617	3.33e-30
AGA	ENSG00000038002.8	11.4	6.83	0.663	7.61e-25
AGAP1	ENSG00000157985.17	10.85	9.81	0.133	0.0588
AGAP1-IT1	ENSG00000235529.1	0.56	0.49	0.066	0.275
AGAP10P	ENSG00000230869.1	0.28	0.67	-0.384	6.06e-22
AGAP11	ENSG00000271880.1	0.11	1.93	-1.4	6.64e-67
AGAP2	ENSG00000135439.11	1.09	1.63	-0.332	0.00537
AGAP2-AS1	ENSG00000255737.2	7.47	3.5	0.912	8.02e-31
AGAP3	ENSG00000133612.18	45.449	48.579	-0.094	0.36
AGAP4	ENSG00000188234.13	4.82	13.19	-1.286	1.77e-38
AGAP5	ENSG00000172650.12	1.99	4.81	-0.958	3.72e-40
AGAP6	ENSG00000204149.9	6.04	16.44	-1.309	3.74e-35
AGAP7P	ENSG00000264204.2	0.29	0.63	-0.337	1.6e-08
AGAP9	ENSG00000204172.11	3.48	10.51	-1.361	2.86e-33
AGBL2	ENSG00000165923.15	0.88	1.38	-0.34	9.76e-11
AGBL3	ENSG00000146856.14	0.78	1.23	-0.325	5.14e-12
AGBL4	ENSG00000186094.16	0.09	0.08	0.013	9.93e-05
AGBL5	ENSG00000084693.15	14.95	15.2	-0.022	0.209
AGBL5-AS1	ENSG00000231636.1	0	0.12	-0.164	3.16e-06
AGBL5-IT1	ENSG00000229122.1	0	0.35	-0.433	4.42e-17
AGER	ENSG00000204305.13	1.92	9.88	-1.898	1.13e-60
AGFG1	ENSG00000173744.17	45.461	24.07	0.89	5.05e-47
AGFG2	ENSG00000106351.12	23.591	23.39	0.012	0.625
AGGF1	ENSG00000164252.12	9.38	6.13	0.542	1.83e-36
AGGF1P1	ENSG00000214273.4	0.03	0.02	0.014	0.241
AGGF1P2	ENSG00000233435.2	0.13	0.12	0.013	0.348
AGGF1P3	ENSG00000241532.1	0	0.03	-0.043	9.67e-05
AGK	ENSG00000006530.15	16.04	10.02	0.629	3.55e-30
AGL	ENSG00000162688.15	4.28	6.79	-0.561	5.62e-25
AGMAT	ENSG00000116771.5	16.8	0.61	3.467	4.74e-74
AGMO	ENSG00000187546.13	0.65	0.28	0.366	3.04e-07
AGO1	ENSG00000092847.10	3.74	4.11	-0.108	0.0531
AGO2	ENSG00000123908.11	8.16	6.91	0.212	1.92e-09
AGO3	ENSG00000126070.18	2.17	2.65	-0.203	0.181
AGO4	ENSG00000134698.10	4.58	8.22	-0.724	2.05e-24
AGPAT1	ENSG00000204310.10	43.191	50.429	-0.219	0.00898
AGPAT2	ENSG00000169692.12	116.84	46	1.326	4.31e-26
AGPAT3	ENSG00000160216.18	30.651	17.771	0.754	3.12e-24
AGPAT4	ENSG00000026652.13	1.17	3.65	-1.1	5.5e-30
AGPAT4-IT1	ENSG00000279355.1	0.04	0.19	-0.194	9.76e-25
AGPAT5	ENSG00000155189.11	16.13	4.98	1.518	5.84e-61
AGPAT6	ENSG00000158669.11	53.82	42.361	0.338	6.01e-09
AGPAT9	ENSG00000138678.10	2.6	6.28	-1.016	4.69e-35
AGPS	ENSG00000018510.12	10.28	6.68	0.555	3.64e-30
AGR2	ENSG00000106541.11	591.649	32.421	4.148	7.92e-40
AGR3	ENSG00000173467.8	62.051	9.05	2.649	1.15e-10
AGRN	ENSG00000188157.13	39.251	16.19	1.227	1.78e-62
AGT	ENSG00000135744.7	10.8	2.97	1.572	3.52e-44
AGTPBP1	ENSG00000135049.15	4.87	3.8	0.29	2.15e-10
AGTR1	ENSG00000144891.17	0.09	11.07	-3.469	6.72e-78
AGTR2	ENSG00000180772.6	0	0.03	-0.043	3.31e-11
AGTRAP	ENSG00000177674.15	42.78	24.91	0.757	1.31e-29
AGXT	ENSG00000172482.4	0.33	0.23	0.113	0.393
AHCTF1	ENSG00000153207.14	15	12.89	0.204	0.000428
AHCY	ENSG00000101444.12	235.273	52.109	2.153	1.01e-129
AHCYL1	ENSG00000168710.17	37.72	42.001	-0.151	0.0313
AHCYL2	ENSG00000158467.16	19.77	18.989	0.055	2.22e-06
AHCYP2	ENSG00000238181.2	0	0.09	-0.124	1.12e-27
AHDC1	ENSG00000126705.13	3.67	10.85	-1.343	5.12e-34
AHI1	ENSG00000135541.20	7.05	10.79	-0.551	8.61e-12
AHNAK	ENSG00000124942.13	37.99	188.013	-2.277	1.22e-69
AHNAK2	ENSG00000185567.6	5.52	51.9	-3.02	1.44e-33
AHR	ENSG00000106546.12	14.02	8.3	0.692	1.84e-19
AHRR	ENSG00000063438.16	0.32	1.11	-0.677	2.06e-21
AHSA1	ENSG00000100591.7	147.165	92.718	0.661	1.02e-21
AHSA2	ENSG00000173209.22	15.38	62.348	-1.951	1.65e-42
AHSG	ENSG00000145192.12	0.04	0.03	0.014	0.211
AICDA	ENSG00000111732.10	0.01	0.03	-0.028	0.47
AIF1	ENSG00000204472.12	19.07	21.209	-0.146	0.0296
AIF1L	ENSG00000126878.12	1.62	4.48	-1.065	3.83e-27
AIFM1	ENSG00000156709.13	52.421	26.761	0.944	3.63e-39
AIFM2	ENSG00000042286.14	13.6	10.39	0.358	1.16e-05
AIFM3	ENSG00000183773.15	20.019	9.08	1.06	0.0638
AIG1	ENSG00000146416.16	30.619	17.23	0.795	1.05e-42
AIM1	ENSG00000112297.14	14.28	5.02	1.344	3.26e-16
AIM1L	ENSG00000176092.13	6.36	0.7	2.114	8.64e-34
AIM2	ENSG00000163568.13	0.86	0.62	0.199	1.97e-05
AIMP1	ENSG00000164022.16	40.321	25.259	0.654	6.96e-45
AIMP2	ENSG00000106305.9	46.038	20.959	1.099	8.2e-63
AIP	ENSG00000110711.9	52.98	57.229	-0.109	0.732
AIRE	ENSG00000160224.16	0.03	0.1	-0.095	0.807
AJ003147.11	ENSG00000279330.1	0.07	0.33	-0.314	5.54e-41
AJ006998.2	ENSG00000229425.1	0.02	0.04	-0.028	0.00569
AJ011931.1	ENSG00000276633.1	0	0.02	-0.029	1.09e-11
AJ011932.1	ENSG00000274248.1	0.06	0.61	-0.603	1.33e-37
AJAP1	ENSG00000196581.10	0.06	0.24	-0.226	2.2e-19
AJUBA	ENSG00000129474.15	8.17	1.92	1.651	1.98e-99
AK1	ENSG00000106992.17	71.818	93.889	-0.382	1.46e-05
AK2	ENSG00000004455.16	141.17	77.772	0.852	6.79e-38
AK3	ENSG00000147853.16	41.069	38.12	0.105	0.924
AK3P3	ENSG00000230042.1	0.15	0.26	-0.132	1.2e-14
AK3P5	ENSG00000228816.1	0	0.06	-0.084	5.34e-07
AK4	ENSG00000162433.14	12.61	11.81	0.087	0.445
AK4P1	ENSG00000263535.1	2.55	1.04	0.799	1.32e-17
AK4P3	ENSG00000233381.3	0.09	0	0.124	9.88e-05
AK5	ENSG00000154027.18	0.28	1.05	-0.68	2.68e-28
AK6	ENSG00000085231.13	36.511	35.651	0.033	0.315
AK7	ENSG00000140057.8	1.22	0.96	0.18	0.00699
AK9	ENSG00000155085.15	2.97	3.4	-0.148	0.318
AKAP1	ENSG00000121057.12	75.211	71.59	0.07	0.585
AKAP10	ENSG00000108599.14	6.47	9.14	-0.441	2.63e-18
AKAP11	ENSG00000023516.8	7.9	7.17	0.123	0.00471
AKAP12	ENSG00000131016.16	2.83	35.419	-3.249	3.41e-53
AKAP13	ENSG00000170776.19	19.929	29.441	-0.54	5.49e-21
AKAP14	ENSG00000186471.12	0.1	0	0.138	1.28e-05
AKAP17A	ENSG00000197976.10	19.18	36.77	-0.904	2.9e-22
AKAP2	ENSG00000241978.9	11.59	21.95	-0.866	1.51e-11
AKAP4	ENSG00000147081.14	0.01	0	0.014	0.0437
AKAP5	ENSG00000179841.8	0.72	0.68	0.034	0.266
AKAP6	ENSG00000151320.10	0.39	3.07	-1.55	3.77e-47
AKAP7	ENSG00000118507.15	4.5	6.82	-0.508	4.44e-10
AKAP8	ENSG00000105127.8	14.39	17.16	-0.239	0.00228
AKAP8L	ENSG00000011243.17	27.27	66.16	-1.248	8.79e-32
AKAP9	ENSG00000127914.16	14.83	24.34	-0.679	9.85e-33
AKIP1	ENSG00000166452.11	20.32	16.65	0.273	1.88e-11
AKIRIN1	ENSG00000174574.15	24.899	27.331	-0.129	0.0416
AKIRIN2	ENSG00000135334.8	29.991	19.49	0.597	2.16e-33
AKNA	ENSG00000106948.16	13.41	14.9	-0.142	0.118
AKNAD1	ENSG00000162641.18	0.46	0.41	0.05	0.649
AKR1A1	ENSG00000117448.13	154.353	79.489	0.949	9.55e-38
AKR1B1	ENSG00000085662.13	17.92	44.839	-1.277	2.56e-34
AKR1B10	ENSG00000198074.9	6.81	5.33	0.303	0.0339
AKR1B15	ENSG00000227471.8	0.05	0.07	-0.027	6.89e-06
AKR1C1	ENSG00000187134.12	3.05	18.09	-2.237	9.1e-55
AKR1C2	ENSG00000151632.16	3.02	15.86	-2.068	2.57e-54
AKR1C3	ENSG00000196139.11	60.371	32.61	0.869	0.423
AKR1C4	ENSG00000198610.10	0.3	0	0.379	7.7e-29
AKR1C7P	ENSG00000215267.8	0.08	0	0.111	7.6e-16
AKR1C8P	ENSG00000264006.6	0.01	0	0.014	3.89e-05
AKR1E2	ENSG00000165568.17	2.33	2.09	0.108	0.000188
AKR7A2	ENSG00000053371.12	48.401	38.401	0.326	4.31e-05
AKR7A2P1	ENSG00000229020.4	0.13	0.21	-0.099	0.0015
AKR7A3	ENSG00000162482.4	23.051	4.47	2.136	7.07e-14
AKT1S1	ENSG00000204673.10	39.18	33.109	0.236	7.94e-08
AKT2	ENSG00000105221.16	58.338	62.869	-0.106	0.381
AKT3	ENSG00000117020.16	1.8	17.21	-2.701	9.05e-60
AKTIP	ENSG00000166971.16	14.97	23.86	-0.638	9.29e-21
AL021546.6	ENSG00000111780.8	0.18	0	0.239	4.43e-14
AL022341.3	ENSG00000228201.1	0.09	0.2	-0.139	2.57e-08
AL022344.7	ENSG00000259869.1	0.03	0.15	-0.159	1.89e-23
AL022393.7	ENSG00000216901.1	0	0.17	-0.227	8.68e-18
AL022393.9	ENSG00000280107.1	0.07	0.33	-0.314	6.34e-29
AL022476.2	ENSG00000230319.1	0.06	0.14	-0.105	3.91e-17
AL023806.1	ENSG00000280184.1	0.03	0.15	-0.159	5.1e-32
AL035610.1	ENSG00000232079.6	0	0.33	-0.411	2.63e-32
AL035610.2	ENSG00000236532.5	0	0.09	-0.124	1.61e-19
AL109761.5	ENSG00000244676.5	0	0.12	-0.164	5.85e-08
AL132709.8	ENSG00000232018.4	0	0.08	-0.111	3.72e-15
AL133243.1	ENSG00000276334.1	0.84	0.77	0.056	0.756
AL133243.2	ENSG00000276517.1	0.22	0.38	-0.178	7.75e-13
AL133243.4	ENSG00000279544.1	0.01	0.02	-0.014	4.17e-15
AL133245.2	ENSG00000272754.1	0.02	0.04	-0.028	2.91e-06
AL133335.1	ENSG00000280041.1	0.14	0.07	0.091	0.00115
AL133493.2	ENSG00000233922.2	0.1	0.08	0.026	3.65e-08
AL136419.6	ENSG00000260669.2	0.52	1.36	-0.635	2.68e-55
AL158801.1	ENSG00000279392.1	4.82	0.33	2.13	5.23e-99
AL161668.5	ENSG00000258604.1	0.11	0.25	-0.171	0.000152
AL162151.3	ENSG00000234648.1	566.329	260.763	1.116	0.00282
AL162759.1	ENSG00000235269.1	0.05	0	0.07	1.11e-15
AL163953.2	ENSG00000225680.1	0.56	0	0.642	1.91e-73
AL163953.3	ENSG00000237356.5	0.22	0.19	0.036	0.247
AL353898.1	ENSG00000279049.1	0.03	0	0.043	0.000662
AL356585.2	ENSG00000279081.1	0.02	0	0.029	1.22e-23
AL358852.1	ENSG00000278899.1	0.21	0.41	-0.221	3.64e-28
AL365181.2	ENSG00000280316.1	0.23	0.55	-0.334	1.4e-30
AL442127.1	ENSG00000278371.2	0	18.699	-4.3	6.08e-32
AL450992.2	ENSG00000234614.1	0.55	0.3	0.254	4.49e-19
AL513523.2	ENSG00000279767.1	9.78	7.91	0.275	0.0395
AL589743.1	ENSG00000279508.1	0.58	0.27	0.315	4e-16
AL590762.11	ENSG00000213018.2	0.17	0.58	-0.433	9.17e-18
AL590762.6	ENSG00000224208.1	0.17	0.01	0.212	2.21e-23
AL590762.7	ENSG00000213706.2	0.07	0.25	-0.224	4.15e-16
AL592528.1	ENSG00000205424.1	0	0.02	-0.029	4.72e-19
AL928654.7	ENSG00000257341.5	0.42	0.3	0.127	0.00238
AL928768.3	ENSG00000253701.2	1.73	9.23	-1.906	1.93e-07
ALAD	ENSG00000148218.15	20.29	28.47	-0.469	9.65e-15
ALAS1	ENSG00000023330.14	43.949	28.271	0.619	2.37e-10
ALAS2	ENSG00000158578.18	0.03	0.1	-0.095	2.68e-05
ALB	ENSG00000163631.16	0.02	0.98	-0.957	6.13e-22
ALCAM	ENSG00000170017.12	14.83	8.78	0.695	1.21e-14
ALDH16A1	ENSG00000161618.9	21.259	18.65	0.18	0.00251
ALDH18A1	ENSG00000059573.8	60.9	17.08	1.776	6.1e-43
ALDH1A1	ENSG00000165092.12	25.21	125.078	-2.266	2.48e-46
ALDH1A2	ENSG00000128918.14	0.26	1.11	-0.744	0.00033
ALDH1A3	ENSG00000184254.16	5.82	8.79	-0.521	0.00215
ALDH1B1	ENSG00000137124.6	57.17	30.7	0.876	2.46e-13
ALDH1L1	ENSG00000144908.13	2.26	7.35	-1.357	6.7e-09
ALDH1L1-AS2	ENSG00000246022.2	0.02	0.2	-0.234	1.25e-11
ALDH1L2	ENSG00000136010.13	0.9	1.86	-0.59	4.67e-06
ALDH2	ENSG00000111275.12	224.893	174.779	0.362	0.000952
ALDH3A1	ENSG00000108602.17	4.13	1.11	1.282	1.79e-24
ALDH3A2	ENSG00000072210.18	28.6	33.599	-0.225	0.000156
ALDH3B1	ENSG00000006534.15	14.44	9.08	0.615	3.63e-12
ALDH3B2	ENSG00000132746.14	0.49	0.07	0.478	1.6e-37
ALDH4A1	ENSG00000159423.16	13.84	5.1	1.283	1.12e-59
ALDH5A1	ENSG00000112294.12	7.92	3.01	1.153	4.56e-57
ALDH6A1	ENSG00000119711.12	6.75	7.62	-0.154	0.000517
ALDH7A1	ENSG00000164904.15	55.422	27.66	0.977	4.3e-38
ALDH7A1P1	ENSG00000251400.1	0.07	0.04	0.041	4.71e-07
ALDH8A1	ENSG00000118514.13	0.19	1.27	-0.932	3.17e-41
ALDH9A1	ENSG00000143149.12	42.329	36.081	0.225	9.73e-05
ALDOA	ENSG00000149925.16	1525.64	1349.96	0.176	0.0133
ALDOB	ENSG00000136872.17	9.61	0.87	2.504	4.25e-28
ALDOC	ENSG00000109107.13	25.53	14.5	0.775	8.59e-16
ALG1	ENSG00000033011.11	32.11	11.13	1.449	2.38e-92
ALG10	ENSG00000139133.6	2.61	0.91	0.918	3.26e-85
ALG10B	ENSG00000175548.8	1.45	1.01	0.286	3.36e-10
ALG11	ENSG00000253710.2	5.89	2.95	0.803	3.82e-59
ALG12	ENSG00000182858.13	14.28	12.2	0.211	0.015
ALG14	ENSG00000172339.9	5.87	2.19	1.107	4.56e-39
ALG1L	ENSG00000189366.9	4.68	1.1	1.435	2.5e-71
ALG1L13P	ENSG00000253981.5	0.15	0.12	0.038	0.000786
ALG1L15P	ENSG00000242017.1	0.04	0.08	-0.054	1.41e-09
ALG1L2	ENSG00000251287.8	0.16	0.09	0.09	7.94e-12
ALG1L3P	ENSG00000251087.3	0.07	0	0.098	1.03e-31
ALG1L5P	ENSG00000226943.3	0.07	0	0.098	1.81e-16
ALG1L9P	ENSG00000248671.7	0.11	0.18	-0.088	3.1e-08
ALG2	ENSG00000119523.9	25.79	14.85	0.757	4.35e-49
ALG3	ENSG00000214160.9	63.341	30.42	1.034	2.78e-82
ALG5	ENSG00000120697.8	61.371	22.76	1.392	8.14e-86
ALG6	ENSG00000088035.15	9.25	6.17	0.516	1.99e-33
ALG8	ENSG00000159063.12	34.621	15.08	1.147	3.99e-87
ALG9	ENSG00000086848.14	16.09	14.49	0.142	0.0182
ALK	ENSG00000171094.15	0.01	0.48	-0.551	2.96e-43
ALKBH2	ENSG00000189046.10	21.4	12.76	0.703	1.67e-33
ALKBH3	ENSG00000166199.12	21.201	18.41	0.194	0.000426
ALKBH3-AS1	ENSG00000244926.6	0.33	0.5	-0.174	1.78e-08
ALKBH4	ENSG00000160993.3	8.88	6.04	0.489	1.14e-32
ALKBH5	ENSG00000091542.8	30.46	48.66	-0.659	2.78e-17
ALKBH6	ENSG00000239382.10	11.13	17.48	-0.607	1.11e-16
ALKBH7	ENSG00000125652.7	84.062	67.709	0.308	0.000214
ALKBH8	ENSG00000137760.14	2.59	2.47	0.049	0.0294
ALLC	ENSG00000151360.9	0	0.04	-0.057	2.02e-07
ALMS1	ENSG00000116127.17	6.61	6.76	-0.028	0.878
ALMS1P	ENSG00000163016.9	0.05	0.2	-0.193	8.14e-26
ALOX12	ENSG00000108839.11	0.12	0.37	-0.291	4.15e-45
ALOX12-AS1	ENSG00000215067.9	2.43	6.11	-1.052	1.74e-77
ALOX12B	ENSG00000179477.9	0.21	0.1	0.138	9.37e-10
ALOX12P2	ENSG00000262943.7	0.07	0.1	-0.04	1.42e-05
ALOX15B	ENSG00000179593.15	0.38	1.26	-0.712	5.75e-10
ALOX5	ENSG00000012779.10	9.04	12.6	-0.438	0.00804
ALOXE3	ENSG00000179148.9	0.08	0.04	0.054	3.25e-11
ALPI	ENSG00000163295.4	0.37	0.33	0.043	1.75e-12
ALPK1	ENSG00000073331.17	5.67	6.82	-0.229	8.79e-07
ALPK2	ENSG00000198796.6	0.28	0.14	0.167	3.86e-10
ALPK3	ENSG00000136383.6	0.98	4.96	-1.59	4.84e-10
ALPL	ENSG00000162551.13	1.7	2.73	-0.466	0.000343
ALPP	ENSG00000163283.6	0.05	0	0.07	7.79e-10
ALPPL2	ENSG00000163286.7	0.15	0.01	0.187	1.27e-06
ALS2	ENSG00000003393.14	4.96	5.32	-0.085	0.919
ALS2CL	ENSG00000178038.16	11.31	13.05	-0.191	0.43
ALS2CR11	ENSG00000155754.14	0.02	0.1	-0.109	8.83e-14
ALS2CR12	ENSG00000155749.12	0.15	0.66	-0.53	1.99e-47
ALX4	ENSG00000052850.5	0	0.01	-0.014	0.543
ALYREF	ENSG00000183684.7	114.316	35.671	1.653	1.44e-105
AMACR	ENSG00000242110.7	39.349	8.36	2.108	4.5e-42
AMBP	ENSG00000106927.11	0.65	0.21	0.447	3.3e-26
AMBRA1	ENSG00000110497.14	12.73	10.22	0.291	9.07e-06
AMD1	ENSG00000123505.14	42.62	26.42	0.67	3.62e-29
AMD1P3	ENSG00000249286.1	0.07	0.08	-0.013	0.00778
AMDHD1	ENSG00000139344.7	0.18	0.43	-0.277	6.22e-11
AMDHD2	ENSG00000162066.14	11.75	20.98	-0.786	5.57e-21
AMELX	ENSG00000125363.14	0.22	0	0.287	1.64e-35
AMER1	ENSG00000184675.9	1.93	1.3	0.349	1.18e-12
AMER2	ENSG00000165566.12	0	0.09	-0.124	2.05e-30
AMFR	ENSG00000159461.14	45.06	36.579	0.294	1.31e-08
AMH	ENSG00000104899.5	0.81	1.5	-0.466	0.177
AMHR2	ENSG00000135409.10	0.01	0.09	-0.11	2.46e-17
AMICA1	ENSG00000160593.17	3.77	6.68	-0.687	1.35e-10
AMIGO1	ENSG00000181754.6	1.71	3.86	-0.843	5.74e-24
AMIGO2	ENSG00000139211.6	7.99	15.79	-0.901	3.23e-06
AMMECR1	ENSG00000101935.9	6.5	1.73	1.458	2.22e-122
AMMECR1L	ENSG00000144233.9	9.16	8.18	0.146	1.99e-07
AMN	ENSG00000166126.10	20.189	13.39	0.558	0.0818
AMN1	ENSG00000151743.10	3.93	4.47	-0.15	0.873
AMOT	ENSG00000126016.13	7.13	2.91	1.056	1.91e-34
AMOTL1	ENSG00000166025.17	1.52	18.439	-2.948	1.11e-52
AMOTL2	ENSG00000114019.14	11.31	14.08	-0.293	0.101
AMPD1	ENSG00000116748.19	0.08	0.44	-0.415	1.48e-15
AMPD2	ENSG00000116337.15	29.161	26.319	0.143	1.49e-07
AMPD3	ENSG00000133805.15	4.57	3.14	0.428	4.78e-06
AMPH	ENSG00000078053.16	0.36	2.05	-1.165	3.68e-49
AMT	ENSG00000145020.14	7.71	36.191	-2.094	3.51e-70
AMY2A	ENSG00000243480.7	0	0.66	-0.731	4.73e-25
AMY2B	ENSG00000240038.6	2.36	24.599	-2.93	1.26e-86
AMZ1	ENSG00000174945.13	0.08	0.1	-0.026	0.933
AMZ2	ENSG00000196704.11	46.791	43.11	0.116	7.46e-05
AMZ2P1	ENSG00000214174.8	4.41	8.63	-0.832	8.1e-20
ANAPC1	ENSG00000153107.11	13.08	7.36	0.752	1.32e-56
ANAPC10	ENSG00000164162.12	13.22	9.32	0.463	2.83e-29
ANAPC11	ENSG00000141552.17	164.654	105.01	0.644	5.49e-30
ANAPC13	ENSG00000129055.12	49.309	35.68	0.456	8.45e-20
ANAPC15	ENSG00000110200.8	54.131	53.459	0.018	0.597
ANAPC16	ENSG00000166295.8	79.848	87.772	-0.135	0.159
ANAPC1P1	ENSG00000233673.6	0.1	0.06	0.053	7.26e-07
ANAPC2	ENSG00000176248.8	18.39	37.71	-0.997	2.28e-31
ANAPC4	ENSG00000053900.10	11.39	19.211	-0.706	6.19e-25
ANAPC5	ENSG00000089053.12	75.672	66.068	0.193	6.55e-07
ANAPC7	ENSG00000196510.12	36.231	33.541	0.108	2.48e-07
ANG	ENSG00000214274.9	29.56	25.451	0.208	0.0112
ANGEL1	ENSG00000013523.9	9.41	8.15	0.186	7.28e-10
ANGEL2	ENSG00000174606.12	9.84	10.99	-0.146	0.155
ANGPT1	ENSG00000154188.9	0.62	1.64	-0.705	1.41e-23
ANGPT2	ENSG00000091879.13	2.44	1.33	0.562	9.67e-12
ANGPT4	ENSG00000101280.7	0.01	0.06	-0.07	9.61e-07
ANGPTL1	ENSG00000116194.12	0.18	25.1	-4.467	7.17e-112
ANGPTL2	ENSG00000136859.9	14.65	41.389	-1.438	3.39e-13
ANGPTL3	ENSG00000132855.4	0.01	0.07	-0.083	1.12e-14
ANGPTL4	ENSG00000167772.11	3.97	7.73	-0.813	5.92e-10
ANGPTL5	ENSG00000187151.7	0	0.13	-0.176	2.71e-33
ANGPTL6	ENSG00000130812.10	0.18	0.27	-0.106	2.36e-06
ANGPTL7	ENSG00000171819.4	0.02	1.42	-1.246	4.47e-52
ANK1	ENSG00000029534.19	0.41	0.35	0.063	0.000111
ANK2	ENSG00000145362.16	0.71	16.68	-3.37	2.95e-87
ANK3	ENSG00000151150.20	7.63	19.91	-1.277	2.52e-63
ANKAR	ENSG00000151687.14	1.15	2.78	-0.814	1.25e-43
ANKDD1A	ENSG00000166839.16	0.76	3.6	-1.386	1.05e-66
ANKDD1B	ENSG00000189045.13	1.27	1.37	-0.062	0.141
ANKEF1	ENSG00000132623.15	4.17	0.61	1.683	3.31e-99
ANKFN1	ENSG00000153930.10	0.1	0.06	0.053	2.75e-08
ANKFY1	ENSG00000185722.16	8.72	19.231	-1.057	4.25e-45
ANKH	ENSG00000154122.12	65.621	14.62	2.093	1.58e-76
ANKHD1	ENSG00000131503.20	35.869	43.489	-0.271	0.000944
ANKHD1-EIF4EBP3	ENSG00000254996.5	9.66	13.29	-0.423	1.44e-15
ANKIB1	ENSG00000001629.9	10.86	9.18	0.22	6.25e-10
ANKK1	ENSG00000170209.4	0.1	0.27	-0.207	8.62e-10
ANKLE1	ENSG00000160117.14	0.16	0.54	-0.409	3.08e-14
ANKLE2	ENSG00000176915.14	23.039	27.08	-0.224	0.0598
ANKMY1	ENSG00000144504.15	7.08	6.36	0.135	8.63e-06
ANKMY2	ENSG00000106524.8	10.12	12.4	-0.269	6.01e-06
ANKRA2	ENSG00000164331.9	11.43	17.74	-0.592	9.04e-16
ANKRD1	ENSG00000148677.6	0.03	0.24	-0.268	4.47e-10
ANKRD10	ENSG00000088448.14	60.4	89.009	-0.552	1.46e-06
ANKRD10-IT1	ENSG00000229152.2	4.88	10.17	-0.926	2.22e-13
ANKRD11	ENSG00000167522.14	28.33	32.59	-0.196	0.000404
ANKRD12	ENSG00000101745.15	3.38	8.3	-1.086	3.04e-61
ANKRD13A	ENSG00000076513.16	14.22	22.299	-0.614	1.35e-34
ANKRD13B	ENSG00000198720.12	6.94	6.56	0.071	0.00384
ANKRD13C	ENSG00000118454.12	6.56	6.86	-0.056	0.355
ANKRD13D	ENSG00000172932.14	16.39	28.531	-0.764	1.27e-12
ANKRD16	ENSG00000134461.15	5.47	3.39	0.56	8.18e-45
ANKRD17	ENSG00000132466.17	19.2	18.72	0.035	0.763
ANKRD18A	ENSG00000180071.18	1.5	0.37	0.868	3.08e-24
ANKRD18B	ENSG00000230453.9	0.16	0.1	0.077	1.35e-10
ANKRD18CP	ENSG00000159712.10	0	0.01	-0.014	0.00216
ANKRD18DP	ENSG00000226435.10	0	0.01	-0.014	0.000294
ANKRD18EP	ENSG00000217165.1	1.29	1.13	0.104	5.61e-05
ANKRD19P	ENSG00000187984.12	0.17	0.24	-0.084	0.164
ANKRD2	ENSG00000165887.11	0.04	0.17	-0.17	1.24e-18
ANKRD20A1	ENSG00000260691.5	0.11	0.49	-0.425	1.55e-28
ANKRD20A11P	ENSG00000215559.8	0.02	0.14	-0.16	2.34e-14
ANKRD20A17P	ENSG00000251056.1	0.05	0.2	-0.193	2.65e-18
ANKRD20A19P	ENSG00000196593.9	0.01	0	0.014	1.15e-06
ANKRD20A2	ENSG00000183148.6	0.03	0.12	-0.121	1.78e-09
ANKRD20A3	ENSG00000276203.4	0.04	0.08	-0.054	2.05e-06
ANKRD20A4	ENSG00000172014.12	0.04	0.21	-0.218	3.66e-20
ANKRD20A5P	ENSG00000186481.15	1.37	0.69	0.488	1.28e-07
ANKRD20A7P	ENSG00000236816.2	0	0.03	-0.043	4.83e-08
ANKRD22	ENSG00000152766.5	26.259	0.94	3.813	1.21e-79
ANKRD23	ENSG00000163126.14	1.32	3.28	-0.883	2.56e-28
ANKRD24	ENSG00000089847.12	0.29	0.92	-0.574	1.16e-30
ANKRD26	ENSG00000107890.16	1.62	2.12	-0.252	2.37e-07
ANKRD26P1	ENSG00000261239.6	0	0.01	-0.014	1.17e-06
ANKRD27	ENSG00000105186.14	15.85	13.87	0.18	0.00109
ANKRD28	ENSG00000206560.10	12.7	14.88	-0.213	0.00277
ANKRD29	ENSG00000154065.16	1.74	3.38	-0.677	1.99e-09
ANKRD30B	ENSG00000180777.13	0.02	0.04	-0.028	0.00285
ANKRD32	ENSG00000133302.12	2.48	1.63	0.404	1.64e-25
ANKRD33	ENSG00000167612.12	0.03	0.02	0.014	0.0143
ANKRD33B	ENSG00000164236.11	0.13	1.05	-0.859	8.87e-66
ANKRD34A	ENSG00000272031.2	0.2	0.56	-0.379	4.25e-28
ANKRD34C	ENSG00000235711.4	0	0.01	-0.014	0.0628
ANKRD35	ENSG00000198483.12	0.24	3.43	-1.837	5.23e-68
ANKRD36	ENSG00000135976.16	2.44	5.36	-0.887	2.76e-21
ANKRD36B	ENSG00000196912.12	2.22	5.08	-0.917	1.16e-24
ANKRD36BP2	ENSG00000230006.7	0.38	0.85	-0.423	2.4e-09
ANKRD36C	ENSG00000174501.14	1.08	2	-0.528	2.12e-09
ANKRD37	ENSG00000186352.8	9.45	11.63	-0.273	0.0105
ANKRD39	ENSG00000213337.8	14.38	9.34	0.573	1.17e-31
ANKRD40	ENSG00000154945.6	12.57	20.3	-0.65	2.4e-14
ANKRD42	ENSG00000137494.13	4.05	4.57	-0.141	1.27e-05
ANKRD44	ENSG00000065413.16	1.69	5.77	-1.332	5.15e-51
ANKRD45	ENSG00000183831.6	0.07	0.2	-0.165	0.0521
ANKRD46	ENSG00000186106.11	10.45	7.29	0.466	4.09e-22
ANKRD49	ENSG00000168876.8	9.73	11.71	-0.244	0.0715
ANKRD50	ENSG00000151458.11	2.9	3.23	-0.117	0.339
ANKRD52	ENSG00000139645.9	9.94	10.56	-0.08	0.527
ANKRD53	ENSG00000144031.11	0.12	1.8	-1.322	5.66e-87
ANKRD54	ENSG00000100124.12	12.31	15.84	-0.339	3.43e-12
ANKRD55	ENSG00000164512.17	0.04	0.08	-0.054	0.0115
ANKRD6	ENSG00000135299.16	0.75	4.62	-1.683	2.38e-53
ANKRD62	ENSG00000181626.11	0	0.01	-0.014	1.07e-09
ANKRD65	ENSG00000235098.8	0.82	6.91	-2.12	2.57e-56
ANKRD7	ENSG00000106013.12	0	0.16	-0.214	4.8e-26
ANKRD9	ENSG00000156381.8	8.52	19.74	-1.123	2.03e-46
ANKS1A	ENSG00000064999.13	10.86	18.57	-0.723	2.36e-18
ANKS1B	ENSG00000185046.18	0.13	2.45	-1.61	4.66e-64
ANKS3	ENSG00000168096.14	7.95	16.74	-0.987	3.76e-26
ANKS4B	ENSG00000175311.6	12.75	0.95	2.818	5.04e-30
ANKS6	ENSG00000165138.16	14.12	10.25	0.427	2.07e-21
ANKZF1	ENSG00000163516.13	25.451	49.179	-0.924	2.35e-13
ANLN	ENSG00000011426.10	17.85	1.42	2.961	2.11e-164
ANO1	ENSG00000131620.17	11.22	8.62	0.345	0.188
ANO10	ENSG00000160746.12	22.42	17.31	0.355	0.0784
ANO2	ENSG00000047617.14	0.23	1.25	-0.871	1.45e-51
ANO3	ENSG00000134343.12	0.01	0.08	-0.097	1.19e-19
ANO4	ENSG00000151572.16	0.07	0.2	-0.165	9.75e-09
ANO5	ENSG00000171714.10	0.08	1.92	-1.435	2.31e-129
ANO6	ENSG00000177119.15	15.24	19.49	-0.335	0.534
ANO7	ENSG00000146205.13	1.92	3.6	-0.656	3.1e-06
ANO7P1	ENSG00000237276.8	2.42	1.51	0.446	3.1e-06
ANO8	ENSG00000074855.10	3.06	5.04	-0.573	9.58e-14
ANO9	ENSG00000185101.12	54.481	15.72	1.73	2.98e-20
ANOS1	ENSG00000011201.10	1.76	0.21	1.19	7.69e-63
ANOS2P	ENSG00000241859.6	0	0.07	-0.098	0.0238
ANP32A	ENSG00000140350.15	130.707	59.552	1.121	1.3e-53
ANP32AP1	ENSG00000259516.2	0.1	0.05	0.067	1.25e-09
ANP32B	ENSG00000136938.8	202.657	118.676	0.767	8.38e-34
ANP32BP1	ENSG00000259790.1	0.15	0.08	0.091	2.7e-10
ANP32E	ENSG00000143401.14	22.33	12.26	0.815	5.83e-34
ANPEP	ENSG00000166825.13	10.47	21.64	-0.981	7.42e-09
ANTXR2	ENSG00000163297.16	25.37	70.058	-1.43	9.69e-40
ANTXRL	ENSG00000274209.4	0	0.05	-0.07	3.81e-18
ANXA1	ENSG00000135046.13	52.588	101.821	-0.94	6.21e-07
ANXA10	ENSG00000109511.10	0.04	0.06	-0.027	2.81e-06
ANXA11	ENSG00000122359.17	198.651	126.798	0.644	1.99e-14
ANXA13	ENSG00000104537.16	13.59	3.83	1.595	2.71e-17
ANXA2	ENSG00000182718.16	924.48	340.355	1.439	1.3e-49
ANXA2P1	ENSG00000213406.3	0.43	0.16	0.302	1.02e-25
ANXA2P2	ENSG00000231991.4	20.619	3.52	2.258	2.91e-101
ANXA2R	ENSG00000177721.4	0.92	1.5	-0.381	6.06e-08
ANXA3	ENSG00000138772.12	77.219	21.08	1.825	1.93e-77
ANXA4	ENSG00000196975.14	206.771	50.829	2.003	1.46e-78
ANXA6	ENSG00000197043.13	53.319	143.359	-1.41	6.57e-14
ANXA7	ENSG00000138279.15	82.298	55.26	0.566	5.11e-18
ANXA8	ENSG00000265190.6	0.05	0.23	-0.228	0.139
ANXA8L1	ENSG00000264230.7	0.08	1.49	-1.205	6.33e-36
ANXA9	ENSG00000143412.9	3.48	1.04	1.135	2.54e-77
AOAH	ENSG00000136250.11	18.83	4.57	1.832	2.8e-29
AOC1	ENSG00000002726.19	83.4	6.94	3.41	1.95e-18
AOC2	ENSG00000131480.8	0.17	0.62	-0.469	7.31e-25
AOC3	ENSG00000131471.6	5.93	123.297	-4.165	2.15e-70
AOC4P	ENSG00000260105.6	0.06	2.13	-1.562	9.45e-51
AOX1	ENSG00000138356.13	0.63	6.43	-2.188	1.69e-70
AOX3P	ENSG00000244301.5	0	0.02	-0.029	2.17e-13
AP000223.42	ENSG00000260583.1	0.11	0.4	-0.335	3.53e-27
AP000230.1	ENSG00000273492.5	0.04	0.07	-0.041	2.45e-07
AP000240.9	ENSG00000273017.1	0.28	0.6	-0.322	5.03e-15
AP000251.3	ENSG00000237594.2	0.11	0.05	0.08	8.46e-05
AP000253.1	ENSG00000234509.1	0.03	0.06	-0.041	5.07e-09
AP000254.8	ENSG00000273271.1	2.64	5.52	-0.841	1.01e-38
AP000255.6	ENSG00000273091.1	0.11	0.21	-0.124	2.95e-14
AP000265.1	ENSG00000261610.1	0.01	0	0.014	0.401
AP000275.65	ENSG00000265590.9	3.4	1.2	1	4.48e-16
AP000280.66	ENSG00000279690.1	0	0.04	-0.057	1.43e-08
AP000295.10	ENSG00000272659.1	0.16	0.25	-0.108	1.11e-10
AP000295.9	ENSG00000249624.8	0.12	0.13	-0.013	0.757
AP000318.2	ENSG00000214955.5	0.03	0.11	-0.108	2.13e-18
AP000320.6	ENSG00000225555.1	0.11	0	0.151	0.574
AP000320.7	ENSG00000272657.1	0.05	0.1	-0.067	6.77e-07
AP000322.53	ENSG00000243627.4	0	0.05	-0.07	5.34e-21
AP000344.3	ENSG00000234928.1	0.35	0.22	0.146	0.00681
AP000344.4	ENSG00000227755.1	0.43	0.38	0.051	0.347
AP000345.1	ENSG00000178248.11	0.04	0.03	0.014	0.0314
AP000345.4	ENSG00000225413.2	0	0.24	-0.31	1.31e-27
AP000347.2	ENSG00000272578.5	0.78	2.83	-1.105	2.73e-62
AP000347.4	ENSG00000234353.2	0.84	3.36	-1.245	5.85e-42
AP000349.2	ENSG00000280178.1	9.6	0.23	3.107	3.31e-99
AP000350.5	ENSG00000273295.1	0.12	0.38	-0.301	6.37e-19
AP000350.6	ENSG00000225282.1	0.02	0.05	-0.042	7.1e-10
AP000354.4	ENSG00000230712.2	0.04	0	0.057	5.86e-08
AP000432.1	ENSG00000280594.1	0.41	0.8	-0.352	7.51e-19
AP000436.4	ENSG00000270775.1	0	0.13	-0.176	1.46e-30
AP000437.3	ENSG00000279549.1	0.03	0.05	-0.028	0.00409
AP000438.2	ENSG00000257002.1	0.11	0.06	0.066	9.39e-06
AP000439.3	ENSG00000255774.1	4.61	0.34	2.066	3.3e-08
AP000442.1	ENSG00000255139.1	0.98	1.74	-0.469	2.57e-12
AP000442.4	ENSG00000255008.2	0	0.07	-0.098	5.3e-21
AP000473.5	ENSG00000228798.1	0	0.52	-0.604	2.93e-32
AP000473.8	ENSG00000270093.1	0	0.38	-0.465	7.56e-35
AP000476.1	ENSG00000237484.5	0.02	0.03	-0.014	0.475
AP000487.5	ENSG00000246889.2	0.62	0.47	0.14	9.72e-07
AP000487.6	ENSG00000254604.1	0.33	0.27	0.067	0.0334
AP000560.3	ENSG00000278879.1	0.04	0.09	-0.068	3.36e-12
AP000569.9	ENSG00000273102.1	0.06	0	0.084	6.28e-09
AP000577.2	ENSG00000280269.1	0.06	0.08	-0.027	8.47e-05
AP000580.1	ENSG00000219529.2	2.18	3.56	-0.52	7.04e-13
AP000593.7	ENSG00000255843.1	0.05	0.1	-0.067	2.36e-06
AP000620.1	ENSG00000255059.1	0.08	0	0.111	7.15e-20
AP000640.10	ENSG00000254477.1	0.3	0.26	0.045	8.39e-10
AP000640.2	ENSG00000255355.1	0.04	0	0.057	0.312
AP000648.5	ENSG00000280385.1	0.53	1.07	-0.436	1.63e-19
AP000662.4	ENSG00000254602.1	0.02	0.18	-0.21	6.89e-30
AP000679.2	ENSG00000176984.6	0.01	0	0.014	0.0946
AP000688.14	ENSG00000230212.6	0.03	0.12	-0.121	6.49e-17
AP000688.29	ENSG00000233393.1	0	0.04	-0.057	1.1e-06
AP000692.10	ENSG00000273199.1	0.12	0.18	-0.075	0.00057
AP000692.9	ENSG00000228107.1	0.23	0.6	-0.379	1.04e-18
AP000695.4	ENSG00000233818.1	0.21	0.05	0.205	8.8e-20
AP000695.6	ENSG00000230479.1	0.2	0.06	0.179	2.51e-23
AP000704.5	ENSG00000224790.1	0.22	0.23	-0.012	0.887
AP000783.1	ENSG00000254667.2	0.14	0.22	-0.098	0.00498
AP000866.1	ENSG00000279342.1	0.29	0.96	-0.603	4.46e-33
AP000892.6	ENSG00000280143.1	3.57	77.278	-4.098	2.46e-68
AP000925.2	ENSG00000235286.1	0.02	0.04	-0.028	2.81e-16
AP000936.1	ENSG00000234268.1	0.78	0	0.832	5.48e-16
AP001046.5	ENSG00000237989.1	0.18	0.38	-0.226	3.03e-14
AP001055.6	ENSG00000225331.1	0.17	0.43	-0.29	2.54e-23
AP001056.1	ENSG00000237604.1	0.12	0.27	-0.181	1.89e-13
AP001057.1	ENSG00000232124.1	0.1	0.06	0.053	0.000206
AP001058.3	ENSG00000232698.1	0.17	0	0.227	0.000504
AP001059.6	ENSG00000278158.1	0.28	0	0.356	5.62e-08
AP001059.7	ENSG00000275799.1	0.19	0.13	0.075	6.56e-05
AP001062.7	ENSG00000184441.4	0.86	2.55	-0.933	4.62e-56
AP001062.8	ENSG00000241728.5	0.11	0.87	-0.752	6.98e-39
AP001065.15	ENSG00000228709.1	0.06	0.33	-0.327	0.000168
AP001065.7	ENSG00000224747.1	0	0.26	-0.333	1.81e-33
AP001187.9	ENSG00000229719.3	3.36	1.81	0.634	0.626
AP001189.4	ENSG00000236304.1	0.12	0.9	-0.762	9.42e-46
AP001258.4	ENSG00000245571.6	2.73	1.73	0.45	2.62e-33
AP001347.6	ENSG00000224905.6	0.13	1.39	-1.081	7.98e-34
AP001350.4	ENSG00000280010.1	0.23	0.47	-0.257	2e-24
AP001372.2	ENSG00000254837.2	3.64	2.32	0.483	3.85e-23
AP001412.1	ENSG00000272948.2	0.23	0.4	-0.187	3.64e-05
AP001429.1	ENSG00000270116.1	0.13	0.12	0.013	0.943
AP001432.14	ENSG00000242553.1	0.22	0.36	-0.157	1.34e-06
AP001437.1	ENSG00000273210.1	0.32	0.7	-0.365	3.91e-16
AP001442.2	ENSG00000233783.7	0.02	0.03	-0.014	1.93e-05
AP001462.6	ENSG00000269038.1	0.38	0.32	0.064	0.000558
AP001469.5	ENSG00000223901.2	0	0.08	-0.111	2.42e-14
AP001469.7	ENSG00000228137.1	0.25	0.41	-0.174	9.84e-07
AP001469.9	ENSG00000239415.1	1.16	0.9	0.185	2.16e-09
AP001471.1	ENSG00000227438.1	0	0.23	-0.299	2.67e-34
AP001476.2	ENSG00000224413.1	0.01	0.17	-0.212	5.08e-35
AP001505.10	ENSG00000276529.1	8.32	7.4	0.15	0.535
AP001596.6	ENSG00000232692.1	0	0.12	-0.164	3.33e-23
AP001610.9	ENSG00000232806.1	0.43	0.12	0.353	0.355
AP001625.4	ENSG00000239930.2	0.08	0	0.111	1.48e-07
AP001625.6	ENSG00000235772.1	0.35	0.5	-0.152	4.23e-07
AP001626.1	ENSG00000225431.1	0.02	0	0.029	0.0176
AP001626.2	ENSG00000235023.1	0.01	0.16	-0.2	3.4e-49
AP001627.1	ENSG00000225731.1	0.03	0.2	-0.22	5.27e-22
AP001628.7	ENSG00000233754.1	0	0.06	-0.084	1.45e-15
AP001631.9	ENSG00000236663.1	0.96	0	0.971	8.01e-50
AP002518.1	ENSG00000280653.1	16.2	7.65	0.992	0.00145
AP002884.2	ENSG00000255292.6	0.17	0.69	-0.531	1e-23
AP002954.3	ENSG00000255176.1	0.05	0.59	-0.599	1.16e-68
AP003068.18	ENSG00000255200.1	0.64	0.85	-0.174	0.018
AP003068.23	ENSG00000254614.2	4.56	2.85	0.53	3.47e-10
AP003068.9	ENSG00000254501.1	2.81	1.19	0.799	2.15e-25
AP003391.1	ENSG00000281272.1	23.801	0	4.632	2.77e-34
AP003774.1	ENSG00000236935.1	11.9	1.01	2.682	2.47e-23
AP003774.4	ENSG00000181908.5	0.04	0.07	-0.041	3.91e-07
AP003774.6	ENSG00000231680.1	0	0.03	-0.043	1.93e-06
AP004290.1	ENSG00000236583.1	0	0.02	-0.029	5.77e-08
AP005901.1	ENSG00000215512.9	0.06	0	0.084	7.45e-40
AP006222.2	ENSG00000228463.8	0.62	1.09	-0.368	1.69e-11
AP006285.2	ENSG00000278919.1	0.96	0.49	0.396	3.09e-13
AP006621.5	ENSG00000255284.1	3.26	7.92	-1.066	3.54e-26
AP006621.6	ENSG00000255142.1	0	0.4	-0.485	9.73e-08
AP006621.8	ENSG00000255108.1	0.22	0.6	-0.391	6.58e-10
AP006621.9	ENSG00000269915.1	0.33	0.16	0.197	0.372
AP006748.1	ENSG00000223400.1	0.89	0.18	0.68	5.89e-14
AP1AR	ENSG00000138660.11	16.32	9.24	0.758	1.07e-34
AP1B1	ENSG00000100280.16	41.2	29.8	0.454	4.55e-06
AP1G1	ENSG00000166747.12	23.091	19.08	0.263	3.14e-05
AP1G2	ENSG00000213983.11	57.32	45.972	0.312	0.032
AP1M1	ENSG00000072958.8	21.9	30.83	-0.475	1.06e-06
AP1M2	ENSG00000129354.11	103.299	4.05	4.368	1.3e-51
AP1S1	ENSG00000106367.13	123.57	24.05	2.314	2.08e-97
AP1S2	ENSG00000182287.13	10.3	24.07	-1.15	4.44e-20
AP1S3	ENSG00000152056.16	6	0.51	2.213	2.33e-138
AP2A1	ENSG00000196961.12	43.081	50.899	-0.236	0.00594
AP2A2	ENSG00000183020.13	30.849	45.191	-0.536	1.6e-23
AP2B1	ENSG00000006125.16	73.322	39.821	0.864	3.57e-37
AP2M1	ENSG00000161203.13	181.735	235.894	-0.374	0.00115
AP2S1	ENSG00000042753.11	132.77	84.01	0.654	8.77e-32
AP3B1	ENSG00000132842.13	28.979	18.81	0.598	1.49e-26
AP3B2	ENSG00000103723.12	0.11	2.23	-1.541	4.38e-54
AP3D1	ENSG00000065000.15	56.712	47.98	0.237	0.000412
AP3M1	ENSG00000185009.12	18.13	13.53	0.397	3.69e-11
AP3M2	ENSG00000070718.11	7.14	6.86	0.05	0.000189
AP3S1	ENSG00000177879.14	64.978	49.21	0.394	1.13e-12
AP3S2	ENSG00000157823.16	15.77	14.86	0.08	0.304
AP4B1	ENSG00000134262.12	12.44	16.37	-0.37	1.38e-05
AP4B1-AS1	ENSG00000226167.1	0.44	1.18	-0.598	2.89e-25
AP4E1	ENSG00000081014.10	2.04	2.81	-0.326	4.12e-21
AP4M1	ENSG00000221838.9	20.141	18.661	0.105	0.0146
AP4S1	ENSG00000100478.14	2.35	4.78	-0.787	1.61e-26
AP5B1	ENSG00000254470.2	5.14	5.43	-0.067	0.134
AP5M1	ENSG00000053770.11	14.98	9.26	0.639	4.37e-11
AP5S1	ENSG00000125843.10	8.55	4.75	0.732	2.13e-32
AP5Z1	ENSG00000242802.6	22.76	23.54	-0.047	0.133
APAF1	ENSG00000120868.13	8.41	5.41	0.554	2.37e-23
APBA1	ENSG00000107282.7	1.07	2.53	-0.77	2.03e-33
APBA2	ENSG00000034053.14	1.14	0.9	0.172	1.46e-07
APBA3	ENSG00000011132.11	11.62	13.48	-0.198	0.00135
APBB1	ENSG00000166313.18	3.4	43.03	-3.323	2.5e-79
APBB1IP	ENSG00000077420.15	1.66	3.68	-0.815	1.02e-17
APBB2	ENSG00000163697.16	9.53	9.97	-0.059	0.357
APBB3	ENSG00000113108.17	6.02	32.36	-2.249	1.52e-78
APC	ENSG00000134982.16	3.04	4.69	-0.494	2.14e-22
APC2	ENSG00000115266.11	0.08	0.56	-0.531	8.78e-44
APCDD1	ENSG00000154856.12	20.129	11.52	0.755	9.83e-11
APCDD1L	ENSG00000198768.10	0.08	0.34	-0.311	1.92e-11
APCDD1L-AS1	ENSG00000231290.5	0.08	0.17	-0.115	3.19e-05
APEH	ENSG00000164062.12	122.708	56.849	1.097	1.95e-45
APELA	ENSG00000248329.5	0.18	0	0.239	1.29e-44
APEX1	ENSG00000100823.11	148.065	78.738	0.903	6.88e-43
APEX2	ENSG00000169188.4	19.16	6.84	1.363	3.3e-89
APH1A	ENSG00000117362.12	142.576	65.172	1.118	9.61e-45
APH1B	ENSG00000138613.13	4.01	4.89	-0.233	0.0549
API5	ENSG00000166181.12	45.041	29.26	0.606	1.83e-32
API5P1	ENSG00000234558.1	0.05	0.03	0.028	3.11e-07
APIP	ENSG00000149089.12	26.241	19.44	0.414	5.21e-16
APITD1	ENSG00000175279.21	17.64	9.7	0.801	1.85e-52
APITD1-CORT	ENSG00000251503.7	1.21	0.68	0.396	2.08e-29
APLF	ENSG00000169621.9	1.3	1.11	0.124	0.00072
APLN	ENSG00000171388.11	2.74	0.41	1.407	5.98e-64
APLNR	ENSG00000134817.10	5.69	2.63	0.882	2.86e-19
APLP1	ENSG00000105290.11	1.15	5.02	-1.485	2.96e-44
APLP2	ENSG00000084234.16	178.316	153.128	0.218	0.123
APMAP	ENSG00000101474.11	75.441	32.479	1.191	9.68e-59
APOA1	ENSG00000118137.9	0.14	0.52	-0.415	3.17e-07
APOA1-AS	ENSG00000235910.1	0	0.21	-0.275	1.19e-29
APOA1BP	ENSG00000163382.11	103.902	60.32	0.775	7.58e-39
APOA2	ENSG00000158874.11	0.16	0.28	-0.142	0.00999
APOA4	ENSG00000110244.6	0	0.02	-0.029	0.0297
APOB	ENSG00000084674.13	0	0.09	-0.124	6.35e-05
APOBEC1	ENSG00000111701.6	5.95	0.18	2.558	6.47e-47
APOBEC2	ENSG00000124701.5	0.04	0.32	-0.344	6.8e-32
APOBEC3A	ENSG00000128383.12	0.41	0.54	-0.127	1.02e-05
APOBEC3B	ENSG00000179750.15	8.22	0.98	2.219	2.97e-18
APOBEC3C	ENSG00000244509.3	11.07	15.15	-0.42	3.1e-05
APOBEC3D	ENSG00000243811.7	1.51	2.08	-0.295	9.68e-06
APOBEC3F	ENSG00000128394.16	3.33	2.85	0.17	0.0311
APOBEC3G	ENSG00000239713.7	4.48	5.35	-0.213	0.0139
APOBEC4	ENSG00000173627.7	0.05	0.01	0.056	1.61e-12
APOBR	ENSG00000184730.10	11.53	4.31	1.239	0.00241
APOC1	ENSG00000130208.9	52.859	10.93	2.175	1.22e-44
APOC1P1	ENSG00000214855.9	0.23	0	0.299	6.82e-06
APOC2	ENSG00000234906.8	3.67	0.24	1.913	1.24e-73
APOC3	ENSG00000110245.11	0	0.44	-0.526	1.41e-12
APOC4-APOC2	ENSG00000224916.8	6.77	0.54	2.335	2.49e-72
APOD	ENSG00000189058.8	7.36	74.48	-3.175	5.62e-54
APOE	ENSG00000130203.9	60.551	68.27	-0.17	0.726
APOH	ENSG00000091583.10	0.28	0.39	-0.119	0.615
APOL1	ENSG00000100342.20	34.479	21.299	0.67	1.26e-08
APOL2	ENSG00000128335.13	16.87	19.97	-0.231	0.00109
APOL3	ENSG00000128284.19	9.49	18.85	-0.92	2.04e-17
APOL4	ENSG00000100336.17	2.84	2.33	0.206	0.0497
APOL6	ENSG00000221963.5	8.84	5.22	0.662	9.87e-12
APOM	ENSG00000204444.10	3.8	3.14	0.213	1.46e-09
APOO	ENSG00000184831.13	23.821	11.63	0.975	1.46e-53
APOOL	ENSG00000155008.13	5.31	3.89	0.368	1.35e-18
APP	ENSG00000142192.20	386.948	214.851	0.846	8.66e-26
APPBP2	ENSG00000062725.9	5.99	7.52	-0.286	2.96e-05
APPL2	ENSG00000136044.11	24.18	25.679	-0.083	3.63e-06
APRT	ENSG00000198931.10	218.895	90.233	1.269	4.1e-55
APTR	ENSG00000214293.8	19.14	15.99	0.245	1.92e-05
APTX	ENSG00000137074.18	24.39	16.75	0.516	1.36e-32
AQP1	ENSG00000240583.10	24.15	82.801	-1.736	1.76e-26
AQP11	ENSG00000178301.3	1.5	1.12	0.238	0.441
AQP12A	ENSG00000184945.13	0.62	0.24	0.386	0.00138
AQP12B	ENSG00000185176.12	0.29	0.78	-0.465	2.54e-07
AQP2	ENSG00000167580.7	0.01	0	0.014	1.85e-07
AQP3	ENSG00000165272.14	8.2	5.31	0.544	9.27e-12
AQP4	ENSG00000171885.13	0	0.14	-0.189	9.98e-24
AQP4-AS1	ENSG00000260372.6	0	0.04	-0.057	1.44e-15
AQP5	ENSG00000161798.6	0.17	0.11	0.076	3.31e-09
AQP6	ENSG00000086159.12	0.17	0.3	-0.152	0.00594
AQP7	ENSG00000165269.12	1.4	4.28	-1.137	4.74e-20
AQP7P1	ENSG00000186466.5	0	0.45	-0.536	1.68e-29
AQP7P2	ENSG00000181997.8	0	0.26	-0.333	1.14e-24
AQP8	ENSG00000103375.10	0.6	3.63	-1.533	6.48e-16
AQP9	ENSG00000103569.9	1.07	0.21	0.775	2.1e-17
AQR	ENSG00000021776.10	14.2	11.74	0.255	6.16e-12
AR	ENSG00000169083.15	0.12	0.99	-0.829	3.31e-40
ARAF	ENSG00000078061.12	44.381	46.591	-0.069	0.569
ARAP1	ENSG00000186635.14	35.71	41.769	-0.22	0.00724
ARAP1-AS1	ENSG00000256007.1	2.72	0	1.895	8.23e-18
ARAP1-AS2	ENSG00000245148.2	0.1	0.38	-0.327	9.08e-33
ARAP3	ENSG00000120318.15	5.34	6.21	-0.186	0.119
ARC	ENSG00000198576.3	0.16	0.58	-0.446	2.56e-10
ARCN1	ENSG00000095139.13	81.509	55.61	0.543	4.4e-21
AREG	ENSG00000109321.10	75.462	5.66	3.521	7.15e-75
AREL1	ENSG00000119682.16	10.75	8.8	0.262	9.14e-07
ARF1	ENSG00000143761.13	393.494	240.433	0.708	7.45e-25
ARF3	ENSG00000134287.9	85.289	50.97	0.731	1.1e-16
ARF4	ENSG00000168374.10	175.751	91.347	0.937	4.83e-34
ARF4-AS1	ENSG00000272146.5	1.08	0.69	0.3	3.76e-14
ARF5	ENSG00000004059.10	196.447	114.523	0.773	3.42e-37
ARF6	ENSG00000165527.6	52.599	25.4	1.022	4.43e-27
ARFGAP1	ENSG00000101199.12	53.101	57.011	-0.101	0.179
ARFGAP2	ENSG00000149182.14	45.93	50.92	-0.146	0.0113
ARFGAP3	ENSG00000242247.10	20.8	18.72	0.145	0.108
ARFGEF1	ENSG00000066777.8	26.39	22.781	0.204	4.12e-09
ARFGEF2	ENSG00000124198.8	14.59	8.89	0.657	7.23e-28
ARFGEF3	ENSG00000112379.8	4.18	0.9	1.447	1.69e-65
ARFIP1	ENSG00000164144.14	23.61	16.11	0.524	4.53e-19
ARFIP2	ENSG00000132254.12	45.141	39.541	0.187	0.000266
ARFRP1	ENSG00000101246.19	34.779	31.299	0.148	9.41e-07
ARG1	ENSG00000118520.13	0.05	0.24	-0.24	1.88e-11
ARG2	ENSG00000081181.7	5.07	2.06	0.988	1.68e-29
ARGFXP2	ENSG00000265293.2	0.04	0.06	-0.027	0.00244
ARGLU1	ENSG00000134884.13	56.5	160.551	-1.49	1.36e-28
ARHGAP10	ENSG00000071205.11	2.82	27.83	-2.916	1.03e-64
ARHGAP11A	ENSG00000198826.10	10.99	1.23	2.427	5.39e-104
ARHGAP11B	ENSG00000187951.10	3.65	1.48	0.907	4.5e-38
ARHGAP12	ENSG00000165322.17	15.68	15.1	0.051	0.0353
ARHGAP15	ENSG00000075884.12	2.37	4.16	-0.615	6.55e-15
ARHGAP17	ENSG00000140750.16	29.03	39.091	-0.417	2.61e-11
ARHGAP18	ENSG00000146376.10	15.26	4.65	1.525	9.16e-79
ARHGAP19	ENSG00000213390.10	2.98	3.5	-0.177	2.23e-06
ARHGAP20	ENSG00000137727.12	0.12	1	-0.836	4.41e-69
ARHGAP21	ENSG00000107863.16	16.13	22.441	-0.452	5.02e-19
ARHGAP22	ENSG00000128805.14	1.29	1.73	-0.254	1.7e-05
ARHGAP23	ENSG00000275832.4	5.38	17.24	-1.515	3.58e-14
ARHGAP23P1	ENSG00000260781.1	0	0.02	-0.029	2.07e-18
ARHGAP24	ENSG00000138639.17	1.92	5.09	-1.06	2.1e-27
ARHGAP25	ENSG00000163219.11	2.59	3.39	-0.29	0.0156
[truncated: 25,044 more rows]

## Sheet: Top 3075 DEGs
Gene Symbol	Gene ID	Median (Tumor)	Median (Normal)	Log2(Fold Change)	adjp
AP003391.1	ENSG00000281272.1	23.801	0	4.632	2.77e-34
CST1	ENSG00000170373.8	28.249	0	4.87	1.69e-121
KRT80	ENSG00000167767.13	11.03	0.08	3.478	1.34e-199
CLDN2	ENSG00000165376.10	45.972	0.09	5.429	1.34e-124
MMP7	ENSG00000137673.8	37.139	0.09	5.129	2.81e-136
UBE2SP2	ENSG00000224126.2	12.19	0.09	3.597	1.56e-197
C6orf223	ENSG00000181577.15	12.65	0.11	3.62	7.51e-159
ELFN1-AS1	ENSG00000236081.1	15.94	0.11	3.932	2.45e-164
KRT23	ENSG00000108244.16	13.96	0.14	3.714	1.65e-87
FOXQ1	ENSG00000164379.5	10.65	0.16	3.328	4.76e-171
IGHGP	ENSG00000253755.1	12.44	0.18	3.51	4.05e-46
MMP1	ENSG00000196611.4	25.55	0.21	4.456	9.57e-90
SERPINB5	ENSG00000206075.13	18.43	0.24	3.97	8.76e-100
CDH3	ENSG00000062038.13	47.609	0.27	5.258	9.29e-301
PCSK9	ENSG00000169174.10	17.629	0.29	3.852	5.95e-79
FABP6	ENSG00000170231.15	16.52	0.31	3.741	1.17e-100
PRSS22	ENSG00000005001.9	20.189	0.34	3.983	6.96e-160
FAM83H-AS1	ENSG00000203499.10	16.16	0.36	3.657	8.59e-145
DLGAP5	ENSG00000126787.12	10.31	0.39	3.024	2.68e-123
SKA3	ENSG00000165480.15	11.36	0.4	3.142	1.34e-174
PLEKHS1	ENSG00000148735.14	14.65	0.45	3.432	2.87e-98
CLDN1	ENSG00000163347.5	31.939	0.47	4.486	7.54e-217
DPEP1	ENSG00000015413.9	111.113	0.48	6.243	1.75e-142
NEK2	ENSG00000117650.12	18.97	0.48	3.754	1.36e-141
GJB3	ENSG00000188910.7	18.42	0.5	3.695	3.06e-87
LGR5	ENSG00000139292.12	14.41	0.5	3.361	1.32e-91
MTND4P12	ENSG00000247627.2	26.33	0.51	4.178	1.39e-28
CXCL10	ENSG00000169245.5	12.91	0.52	3.194	4.18e-54
CDC6	ENSG00000094804.9	15.7	0.53	3.448	1.35e-142
RP11-284F21.10	ENSG00000272405.1	12.09	0.53	3.097	1.52e-89
TDGF1	ENSG00000241186.7	20.82	0.53	3.834	6.04e-113
HKDC1	ENSG00000156510.12	29.339	0.54	4.3	4.61e-87
C1orf116	ENSG00000182795.12	17.46	0.55	3.574	5.5e-72
GINS1	ENSG00000101003.9	10.37	0.55	2.875	1.35e-142
TNS4	ENSG00000131746.12	39.94	0.55	4.723	5.21e-153
GYLTL1B	ENSG00000165905.16	20.22	0.56	3.766	6.78e-149
UHRF1	ENSG00000276043.4	13.58	0.56	3.224	2.97e-156
CA9	ENSG00000107159.12	22.77	0.57	3.92	6.1e-87
KIF20A	ENSG00000112984.11	11.39	0.59	2.962	1.36e-132
TMEM92	ENSG00000167105.7	10.32	0.59	2.832	6.99e-71
AGMAT	ENSG00000116771.5	16.8	0.61	3.467	4.74e-74
SULT2B1	ENSG00000088002.11	20.91	0.61	3.766	2.16e-172
CXCL8	ENSG00000169429.10	25.679	0.62	4.042	4.61e-83
DUOX2	ENSG00000140279.12	10.15	0.62	2.783	6.82e-28
KIF4A	ENSG00000090889.11	10.21	0.62	2.791	1.07e-136
SPC25	ENSG00000152253.8	11.83	0.62	2.985	1.13e-134
MARVELD2	ENSG00000152939.14	10.69	0.63	2.842	2.04e-52
HMMR	ENSG00000072571.19	13.06	0.64	3.1	1.38e-125
KIF11	ENSG00000138160.5	10.93	0.64	2.863	4.18e-128
MYEOV	ENSG00000172927.7	19.311	0.64	3.63	2.57e-92
PBK	ENSG00000168078.9	13.3	0.64	3.124	5.07e-96
PRR11	ENSG00000068489.12	11.5	0.66	2.913	1.53e-155
BUB1	ENSG00000169679.14	13.64	0.67	3.132	1.14e-136
FAM64A	ENSG00000129195.15	10.33	0.67	2.762	2.77e-108
FOXA2	ENSG00000125798.14	18.64	0.67	3.556	5.25e-88
CENPA	ENSG00000115163.14	13.24	0.69	3.075	1.31e-142
MMP12	ENSG00000262406.2	20.941	0.69	3.698	2.05e-63
MMP9	ENSG00000100985.7	18.86	0.69	3.555	3.04e-72
CPNE7	ENSG00000178773.14	12.16	0.7	2.953	2.27e-106
SAPCD2	ENSG00000186193.8	27.35	0.72	4.043	1.55e-139
ASCL2	ENSG00000183734.4	48.24	0.74	4.823	1.69e-134
HPDL	ENSG00000186603.5	10.94	0.74	2.779	5.03e-65
LINC01559	ENSG00000180861.9	12.41	0.74	2.946	2.06e-20
ETV4	ENSG00000175832.12	67.798	0.75	5.297	7.54e-267
GRHL2	ENSG00000083307.10	13.38	0.75	3.039	1.14e-75
GZMB	ENSG00000100453.12	10.28	0.75	2.688	4.39e-61
IL22RA1	ENSG00000142677.3	20.81	0.75	3.64	1.63e-54
RNF128	ENSG00000133135.13	35.179	0.75	4.37	2.43e-72
VSNL1	ENSG00000163032.11	19.51	0.75	3.551	1.13e-137
CEP55	ENSG00000138180.15	17.97	0.76	3.43	3.65e-153
KLK10	ENSG00000129451.11	18.74	0.76	3.487	2.87e-80
RP5-881L22.5	ENSG00000226812.2	10.77	0.76	2.741	1.43e-41
CEMIP	ENSG00000103888.15	24.04	0.77	3.822	4.15e-180
GINS2	ENSG00000131153.8	13.58	0.8	3.018	1.17e-119
RP5-1033H22.2	ENSG00000224093.5	10.33	0.8	2.654	1.19e-42
MYBL2	ENSG00000101057.15	42.659	0.81	4.592	1.39e-142
RP4-568C11.4	ENSG00000274173.1	11.14	0.81	2.746	3.56e-47
MMP3	ENSG00000149968.11	11.39	0.84	2.751	1.9e-41
TRIP13	ENSG00000071539.13	12.97	0.85	2.917	2.4e-192
SLC27A2	ENSG00000140284.10	16.11	0.87	3.194	1.49e-33
CDC45	ENSG00000093009.9	13.57	0.88	2.954	1.61e-110
HJURP	ENSG00000123485.11	10.61	0.88	2.627	2.84e-117
NCAPH	ENSG00000121152.9	17.24	0.88	3.278	1.55e-130
GOLT1A	ENSG00000174567.7	16.79	0.9	3.227	2e-84
MELK	ENSG00000165304.7	16.35	0.91	3.183	7.09e-129
AC106876.2	ENSG00000222001.2	12.01	0.92	2.76	1.86e-46
MSLN	ENSG00000102854.14	22.5	0.92	3.613	1.35e-57
ANKRD22	ENSG00000152766.5	26.259	0.94	3.813	1.21e-79
NUF2	ENSG00000143228.12	11.2	0.94	2.653	7.63e-138
SLC5A1	ENSG00000100170.9	25.3	0.94	3.761	1.02e-53
ANKS4B	ENSG00000175311.6	12.75	0.95	2.818	5.04e-30
CDS1	ENSG00000163624.5	12.49	0.95	2.79	5.06e-36
OVOL2	ENSG00000125850.10	11.23	0.99	2.62	1.34e-35
KDF1	ENSG00000175707.8	15.86	1	3.076	1.2e-44
AP003774.1	ENSG00000236935.1	11.9	1.01	2.682	2.47e-23
TMEM238	ENSG00000233493.3	11.37	1.01	2.622	3.55e-33
UGT8	ENSG00000174607.10	17.85	1.02	3.222	2.09e-54
HNF1A	ENSG00000135100.17	15.07	1.03	2.985	3.66e-65
BUB1B	ENSG00000156970.12	11.26	1.05	2.58	8.19e-105
VPS9D1-AS1	ENSG00000261373.1	10.05	1.05	2.43	2.2e-116
ACE2	ENSG00000130234.10	11.35	1.06	2.584	1.93e-21
HNF1B	ENSG00000275410.4	11.43	1.06	2.593	6.02e-22
DEGS2	ENSG00000168350.7	24.939	1.07	3.647	6.22e-42
CCL24	ENSG00000106178.6	40.47	1.09	4.31	1.29e-78
HOOK1	ENSG00000134709.10	10.67	1.1	2.474	5.97e-39
NEBL	ENSG00000078114.18	15.73	1.1	2.994	1.26e-182
ASF1B	ENSG00000105011.8	26.62	1.11	3.71	9.56e-107
HNF4G	ENSG00000164749.11	11.62	1.11	2.58	8.96e-30
REG4	ENSG00000134193.14	59.979	1.11	4.853	5.8e-32
CGREF1	ENSG00000138028.14	21.19	1.12	3.388	2.13e-161
OVOL1	ENSG00000172818.9	16.75	1.13	3.059	3.23e-40
IGKV2D-28	ENSG00000242534.2	12.53	1.15	2.654	5.29e-07
SLC12A8	ENSG00000221955.10	10.6	1.17	2.418	2.27e-106
CXADR	ENSG00000154639.18	21.491	1.18	3.367	3.46e-65
EPN3	ENSG00000049283.17	13.13	1.18	2.696	1.11e-19
ORC6	ENSG00000091651.8	12.18	1.18	2.596	3.08e-120
HNRNPCP2	ENSG00000204253.4	16.999	1.2	3.032	3.67e-174
RAD51	ENSG00000051180.16	13.06	1.2	2.676	5.87e-91
FOXA1	ENSG00000129514.5	10.96	1.22	2.43	1.62e-08
ARHGAP11A	ENSG00000198826.10	10.99	1.23	2.427	5.39e-104
IQGAP3	ENSG00000183856.10	12.85	1.25	2.622	3.42e-102
LY6G6D	ENSG00000244355.7	31.26	1.26	3.835	1.37e-42
SORD2P	ENSG00000259479.6	18.71	1.26	3.125	4.51e-157
CDT1	ENSG00000167513.8	23.23	1.3	3.397	4.08e-114
RAD51AP1	ENSG00000111247.14	12.3	1.31	2.525	8.04e-128
CHMP4C	ENSG00000164695.4	27.59	1.32	3.623	5.9e-76
SLC52A3	ENSG00000101276.14	12.8	1.32	2.573	1.61e-40
CCL20	ENSG00000115009.11	65.208	1.33	4.829	3.55e-81
CHI3L1	ENSG00000133048.12	14.27	1.34	2.706	5.24e-33
TOX3	ENSG00000103460.16	16.28	1.35	2.878	1.96e-57
TPX2	ENSG00000088325.15	44.91	1.38	4.27	2.11e-141
FAM83H	ENSG00000180921.6	38.239	1.39	4.037	2.91e-80
GUCY2C	ENSG00000070019.4	26.259	1.4	3.506	5.47e-30
MDFI	ENSG00000112559.13	11.38	1.4	2.367	1.03e-106
METTL7B	ENSG00000170439.6	26.46	1.4	3.516	2.88e-39
NETO2	ENSG00000171208.9	11.81	1.4	2.416	9.94e-33
CENPK	ENSG00000123219.12	11.42	1.41	2.366	1.02e-93
SGPP2	ENSG00000163082.9	13.1	1.41	2.549	1.35e-32
ANLN	ENSG00000011426.10	17.85	1.42	2.961	2.11e-164
CDCA8	ENSG00000134690.10	22.899	1.44	3.292	1.46e-102
BIRC5	ENSG00000089685.14	30.92	1.46	3.698	7.49e-108
CDCA5	ENSG00000146670.9	23.14	1.46	3.295	2.27e-133
KIF2C	ENSG00000142945.12	16.999	1.46	2.871	8.73e-131
TM4SF5	ENSG00000142484.6	23.98	1.46	3.344	1.57e-44
CCL18	ENSG00000275385.1	13	1.48	2.497	2.48e-25
FERMT1	ENSG00000101311.15	65.949	1.48	4.755	9.87e-103
RNF186	ENSG00000178828.6	13.91	1.48	2.588	2.61e-13
LINC00668	ENSG00000265933.5	16.9	1.49	2.846	9.55e-13
BCL2L14	ENSG00000121380.12	18.05	1.5	2.93	3.23e-34
KIFC1	ENSG00000237649.7	23.98	1.5	3.321	1.25e-107
BMP7	ENSG00000101144.12	13.59	1.51	2.539	2.46e-54
BRI3BP	ENSG00000184992.10	16.7	1.51	2.818	5.06e-61
GCNT1	ENSG00000187210.12	10.3	1.54	2.153	2.35e-57
MKI67	ENSG00000148773.12	30.7	1.55	3.636	2.59e-103
PPP1R14C	ENSG00000198729.4	11.14	1.55	2.251	2.33e-12
WWC1	ENSG00000113645.13	17.56	1.55	2.864	3.57e-101
LIPH	ENSG00000163898.9	17.82	1.58	2.867	1.98e-18
HOXB8	ENSG00000120068.6	24.19	1.59	3.282	6.51e-64
UBD	ENSG00000213886.3	77.439	1.6	4.915	5.8e-108
CHDH	ENSG00000016391.10	11.18	1.61	2.222	5.87e-41
RP11-40C6.2	ENSG00000219928.2	1090.97	1.62	8.703	1.01e-151
CXCL3	ENSG00000163734.4	30.26	1.63	3.571	6.85e-97
LY75	ENSG00000054219.10	19.41	1.63	2.956	1.55e-72
FUT6	ENSG00000156413.13	26.08	1.65	3.353	2.86e-25
POC1A	ENSG00000164087.7	11.95	1.65	2.289	3.19e-102
SPTBN2	ENSG00000173898.11	12.99	1.65	2.4	1.9e-163
BIK	ENSG00000100290.2	23.46	1.66	3.201	2.95e-60
CDCP1	ENSG00000163814.7	19.58	1.66	2.952	3.48e-44
COL17A1	ENSG00000065618.16	27.5	1.66	3.421	3.16e-18
PTPRO	ENSG00000151490.13	12.64	1.66	2.358	2.74e-35
RAB11FIP4	ENSG00000131242.15	14.87	1.67	2.571	2.85e-58
ATP10B	ENSG00000118322.12	34.059	1.68	3.709	8.77e-33
ITGA2	ENSG00000164171.10	13.78	1.68	2.463	3.57e-148
FOXA3	ENSG00000170608.2	23.569	1.69	3.191	1.57e-44
RNF43	ENSG00000108375.12	86.12	1.71	5.007	3.07e-104
CCL15	ENSG00000275718.1	15.39	1.73	2.586	1.98e-16
ARHGEF35	ENSG00000213214.4	15.33	1.77	2.56	5.71e-38
GALNT6	ENSG00000139629.15	25.96	1.77	3.283	1.75e-152
GJB1	ENSG00000169562.9	58.72	1.77	4.43	1.06e-42
EFNA3	ENSG00000143590.13	24.18	1.78	3.179	5.87e-116
PIGY	ENSG00000255072.1	16.26	1.78	2.634	1.01e-30
IL20RA	ENSG00000016402.12	12.24	1.79	2.246	4.5e-104
RRM2	ENSG00000171848.13	61.439	1.8	4.479	8.74e-114
SMPDL3B	ENSG00000130768.14	17.38	1.81	2.709	2.36e-25
GSTO2	ENSG00000065621.14	22.011	1.83	3.023	1.78e-54
RP11-357H14.17	ENSG00000272763.1	36.299	1.83	3.72	2.02e-38
ABHD11-AS1	ENSG00000225969.1	12.25	1.84	2.222	9.25e-10
EIF1AXP1	ENSG00000236698.1	17.17	1.84	2.678	1.6e-111
KIAA1324	ENSG00000116299.16	25.621	1.84	3.229	5.27e-25
DGAT2	ENSG00000062282.14	18.539	1.85	2.777	6.39e-95
CORO2A	ENSG00000106789.12	12.71	1.87	2.256	5.46e-24
RPL35P5	ENSG00000225573.4	10.91	1.88	2.048	2.94e-98
MARVELD3	ENSG00000140832.9	17.41	1.89	2.671	1.16e-17
CCNB2	ENSG00000157456.7	32.68	1.9	3.538	3.59e-99
U47924.27	ENSG00000257084.1	12.47	1.9	2.216	7.27e-30
C1orf210	ENSG00000253313.5	18.33	1.92	2.727	7.65e-15
C4orf19	ENSG00000154274.14	10.2	1.92	1.939	6.99e-11
NOXO1	ENSG00000196408.11	19.061	1.92	2.78	7.23e-38
PRSS16	ENSG00000112812.15	16.85	1.92	2.612	1.97e-34
S100A2	ENSG00000196754.10	13.07	1.92	2.269	1.16e-89
F12	ENSG00000131187.9	18.78	1.94	2.75	3.72e-96
PKMYT1	ENSG00000127564.16	28.561	1.95	3.325	8.67e-116
TMEM139	ENSG00000178826.10	24.1	1.95	3.089	5.41e-38
TMC5	ENSG00000103534.16	37.82	1.97	3.708	1.91e-49
GALNT4	ENSG00000257594.3	20.559	2	2.845	1.97e-71
TRIM29	ENSG00000137699.16	41.9	2.02	3.828	1e-131
CENPF	ENSG00000117724.12	29.07	2.03	3.311	5.85e-93
FA2H	ENSG00000103089.8	19.92	2.04	2.783	1.25e-33
GNG4	ENSG00000168243.10	14.88	2.04	2.385	9.02e-36
GJB2	ENSG00000165474.5	24.03	2.06	3.032	3.2e-38
LINC01123	ENSG00000204588.5	11.75	2.07	2.054	8.68e-44
TRIB3	ENSG00000101255.10	34.561	2.08	3.529	1.76e-178
GRB7	ENSG00000141738.13	28.23	2.09	3.242	2.04e-67
AURKA	ENSG00000087586.17	31.051	2.1	3.37	7.72e-126
LINC00483	ENSG00000167117.8	15.29	2.12	2.384	4.08e-08
NCEH1	ENSG00000144959.9	12.42	2.12	2.105	4.27e-70
NOX1	ENSG00000007952.17	80.07	2.12	4.7	1.11e-49
CYP2J2	ENSG00000134716.9	19.271	2.13	2.695	9.33e-26
E2F1	ENSG00000101412.12	13.51	2.13	2.213	8.05e-141
POF1B	ENSG00000124429.17	46.481	2.13	3.923	8.93e-59
KIF23	ENSG00000137807.13	12.27	2.14	2.079	9.6e-97
RMI2	ENSG00000175643.8	19.149	2.16	2.673	2.37e-101
CTB-191K22.5	ENSG00000267815.1	56.771	2.18	4.183	6.46e-53
SNRPEP2	ENSG00000256968.1	13.57	2.19	2.191	2.52e-132
TROAP	ENSG00000135451.12	24.939	2.19	3.023	4.34e-99
ATAD2	ENSG00000156802.12	11.78	2.2	1.998	9.71e-142
RP1-241P17.4	ENSG00000228532.4	13.5	2.2	2.18	6.27e-62
IHH	ENSG00000163501.6	41.32	2.21	3.721	2.65e-30
KIF12	ENSG00000136883.12	13.17	2.21	2.142	2.64e-30
TMEM150B	ENSG00000180061.9	17.6	2.22	2.53	5.95e-34
REEP6	ENSG00000115255.10	12.48	2.23	2.061	1e-90
MAD2L1	ENSG00000164109.13	37.47	2.24	3.57	1.11e-140
MAP7	ENSG00000135525.18	35.52	2.24	3.495	1.45e-81
TLCD1	ENSG00000160606.10	18.96	2.24	2.623	1.96e-81
CENPU	ENSG00000151725.11	16.06	2.26	2.388	5.25e-91
PPAT	ENSG00000128059.8	10.08	2.28	1.756	8.19e-172
F2RL1	ENSG00000164251.4	35.951	2.3	3.485	2.81e-25
TFF1	ENSG00000160182.2	89.56	2.3	4.778	5.22e-47
TTC39A	ENSG00000085831.15	23.35	2.31	2.879	5.69e-35
DBNDD1	ENSG00000003249.13	13.86	2.33	2.158	1.5e-103
NUAK2	ENSG00000163545.8	12.07	2.33	1.973	2.95e-36
CDC20	ENSG00000117399.13	55.989	2.34	4.093	2.03e-95
PANK1	ENSG00000152782.16	10.22	2.35	1.744	1.3e-34
TMEM30B	ENSG00000182107.6	16.31	2.36	2.365	5.49e-22
MEP1A	ENSG00000112818.9	26.7	2.39	3.031	1.77e-06
TMEM184A	ENSG00000164855.15	15.009	2.39	2.24	9.56e-18
TMEM191A	ENSG00000226287.7	11.15	2.39	1.842	1.4e-81
CTHRC1	ENSG00000164932.12	24.739	2.4	2.92	8.5e-82
TRIM15	ENSG00000204610.12	19.11	2.4	2.564	1.12e-25
GIPC2	ENSG00000137960.5	10.23	2.41	1.72	3.62e-25
TMEM171	ENSG00000157111.12	12.07	2.42	1.934	0.00336
TNFRSF10A	ENSG00000104689.9	10.05	2.42	1.692	9.72e-87
B3GNT3	ENSG00000179913.10	69.801	2.43	4.368	7.36e-53
IGHG4	ENSG00000211892.3	67.93	2.43	4.329	7.89e-34
C6orf132	ENSG00000188112.8	27.35	2.44	3.043	1.73e-48
CDK1	ENSG00000170312.15	41.769	2.45	3.632	7.64e-124
CYP2S1	ENSG00000167600.13	85.419	2.45	4.647	1.53e-114
DMBT1	ENSG00000187908.15	15.59	2.46	2.261	4.26e-07
NR1I2	ENSG00000144852.16	21.98	2.46	2.732	8.62e-19
RP11-452G18.2	ENSG00000197149.5	11.67	2.46	1.873	6.51e-78
TOP2A	ENSG00000131747.14	43.87	2.46	3.697	1.59e-118
FOXM1	ENSG00000111206.12	30.781	2.47	3.195	5.68e-110
AURKB	ENSG00000178999.12	31.67	2.49	3.227	2.66e-85
CHEK1	ENSG00000149554.12	18.12	2.5	2.45	2.37e-147
IRF6	ENSG00000117595.10	28.181	2.51	3.055	9.87e-41
KCNK1	ENSG00000135750.14	16.2	2.51	2.293	3.3e-27
KIAA0101	ENSG00000166803.10	50.801	2.51	3.883	5.17e-94
MANEAL	ENSG00000185090.14	13.42	2.53	2.03	7.47e-90
CENPM	ENSG00000100162.14	24.45	2.54	2.846	3.01e-65
CTD-2377D24.6	ENSG00000244649.4	31.89	2.54	3.216	4.63e-35
IGLV3-21	ENSG00000211662.2	12.75	2.55	1.953	2.39e-06
BSPRY	ENSG00000119411.10	21.41	2.56	2.654	3.15e-57
OSBPL3	ENSG00000070882.12	10.18	2.58	1.643	6.91e-86
SH2D4A	ENSG00000104611.11	14.49	2.58	2.113	1.57e-58
CRB3	ENSG00000130545.15	45.771	2.59	3.704	6.9e-41
TRPM2	ENSG00000142185.16	17.96	2.59	2.401	1.37e-74
CFTR	ENSG00000001626.14	41.131	2.61	3.545	1.94e-33
NGEF	ENSG00000066248.14	11.55	2.61	1.798	8.57e-16
IKBKE	ENSG00000263528.7	11.93	2.62	1.837	7.29e-68
TCF7	ENSG00000081059.19	24.721	2.62	2.829	1.72e-138
PTMAP5	ENSG00000214182.5	21.17	2.63	2.611	2.3e-107
SPAG1	ENSG00000104450.12	11.46	2.63	1.779	3.89e-37
LIPG	ENSG00000101670.11	14.46	2.64	2.087	4.31e-69
ZP3	ENSG00000188372.14	16.29	2.66	2.24	1.66e-96
CENPH	ENSG00000153044.9	14.45	2.67	2.074	4.41e-153
C9orf152	ENSG00000188959.9	26.711	2.68	2.913	3.65e-36
CDKN3	ENSG00000100526.19	34.871	2.68	3.285	1.09e-128
TMEM125	ENSG00000179178.10	20.99	2.68	2.579	8.43e-26
ZWILCH	ENSG00000174442.11	10.12	2.69	1.592	3.19e-112
DSC2	ENSG00000134755.14	19.37	2.71	2.457	2.14e-16
SOX9	ENSG00000125398.5	72.378	2.72	4.302	1.52e-119
MYB	ENSG00000118513.18	32.59	2.74	3.167	1.69e-51
SYT7	ENSG00000011347.9	16.57	2.74	2.232	2.67e-76
SRD5A1	ENSG00000145545.11	11.41	2.77	1.719	3.23e-99
CBLC	ENSG00000142273.10	43.77	2.78	3.566	1.34e-40
FTH1P20	ENSG00000226564.1	12.23	2.79	1.804	4.65e-46
LRG1	ENSG00000171236.9	12.43	2.79	1.825	3.06e-29
GALNT3	ENSG00000115339.13	53.779	2.83	3.838	4.6e-62
CAMSAP3	ENSG00000076826.9	20.31	2.84	2.472	4.33e-31
DBF4	ENSG00000006634.7	15.34	2.88	2.074	3.16e-142
B4GALNT3	ENSG00000139044.10	17.421	2.89	2.243	1.9e-14
CCNA2	ENSG00000145386.9	22.34	2.92	2.574	5.25e-116
TESC	ENSG00000088992.17	48.849	2.94	3.661	8.51e-96
NLN	ENSG00000123213.22	11.97	2.95	1.715	1.65e-83
PTK6	ENSG00000101213.6	25.1	2.95	2.724	8.64e-22
SEZ6L2	ENSG00000174938.14	19.12	2.96	2.345	1.3e-96
AGT	ENSG00000135744.7	10.8	2.97	1.572	3.52e-44
MCM2	ENSG00000073111.13	28.111	3.01	2.86	1.44e-140
LAMC2	ENSG00000058085.14	40.861	3.02	3.38	5.98e-107
FUT4	ENSG00000196371.3	13.63	3.03	1.86	2.32e-87
PSAT1	ENSG00000135069.13	32.68	3.03	3.063	1.27e-115
SMIM24	ENSG00000095932.6	35.409	3.03	3.175	6.07e-29
LINC00675	ENSG00000263429.3	15	3.05	1.982	1.05e-05
RP11-465B22.8	ENSG00000272141.1	13.34	3.06	1.821	5.41e-09
JHDM1D-AS1	ENSG00000260231.1	10.76	3.08	1.527	5.92e-38
PTPRH	ENSG00000080031.9	12.23	3.08	1.697	0.000196
NCAPG2	ENSG00000146918.19	14.81	3.1	1.947	8.04e-131
CTD-2396E7.11	ENSG00000275234.1	27.57	3.11	2.797	2.24e-26
FANCD2	ENSG00000144554.10	11.41	3.11	1.594	1.12e-88
PRIM1	ENSG00000198056.13	11.06	3.11	1.553	8.32e-114
ECE2	ENSG00000145194.17	12.36	3.12	1.697	5.97e-140
CMTM8	ENSG00000170293.8	15.76	3.14	2.017	1.17e-120
ARSE	ENSG00000157399.14	37.041	3.16	3.193	7.17e-43
FAM110A	ENSG00000125898.12	11.65	3.16	1.604	1.69e-76
CENPN	ENSG00000166451.13	26.469	3.17	2.72	4.03e-155
GK	ENSG00000198814.12	10.76	3.18	1.492	1.82e-32
PTPN3	ENSG00000070159.13	15.15	3.19	1.946	8.77e-43
TRIM31	ENSG00000204616.10	41.92	3.19	3.357	1.19e-25
RHPN2	ENSG00000131941.7	31.43	3.2	2.949	2.85e-51
CKAP2	ENSG00000136108.14	21.06	3.21	2.39	3.86e-153
DDC	ENSG00000132437.17	40.271	3.21	3.293	8.91e-28
RFC3	ENSG00000133119.12	18.25	3.21	2.193	2.6e-152
HOXB9	ENSG00000170689.9	57.699	3.23	3.795	2.53e-36
VDR	ENSG00000111424.10	26.91	3.23	2.722	2.4e-25
TNFRSF6B	ENSG00000243509.4	25.321	3.28	2.621	1.13e-39
HENMT1	ENSG00000162639.15	13.18	3.29	1.725	3.6e-74
FANCI	ENSG00000140525.17	16.88	3.31	2.053	3.77e-124
WDR3	ENSG00000065183.15	12.31	3.31	1.627	6.57e-98
NUDT4P1	ENSG00000177144.6	20.949	3.33	2.342	5.26e-82
NUDT4P2	ENSG00000271121.2	20.949	3.33	2.342	5.26e-82
CXCL1	ENSG00000163739.4	58.141	3.34	3.768	8.97e-83
SNRPGP2	ENSG00000264350.1	22.73	3.34	2.451	2.25e-117
SNTB1	ENSG00000172164.13	15.5	3.34	1.927	7.41e-102
OAS3	ENSG00000111331.12	18.48	3.37	2.156	1.49e-88
FUT2	ENSG00000176920.11	32.651	3.38	2.942	3.12e-30
ARHGAP8	ENSG00000241484.9	25.08	3.39	2.571	2.02e-45
CDCA7	ENSG00000144354.13	66.652	3.39	3.946	6.05e-98
FAM83G	ENSG00000188522.14	10.52	3.39	1.392	1e-24
MYO5B	ENSG00000167306.18	47.881	3.39	3.477	5.35e-41
ZWINT	ENSG00000122952.16	46.391	3.39	3.432	1.04e-97
NUSAP1	ENSG00000137804.12	31.13	3.4	2.868	4.39e-101
FAM101A	ENSG00000178882.13	15.04	3.41	1.863	2.91e-15
ADORA2B	ENSG00000170425.3	11.83	3.42	1.537	2.91e-20
EHF	ENSG00000135373.12	48.931	3.45	3.488	2.24e-38
RP11-304L19.1	ENSG00000259933.6	21.51	3.45	2.339	1.66e-106
SLC29A2	ENSG00000174669.11	15.65	3.46	1.9	1.83e-43
TDP1	ENSG00000042088.13	10.99	3.46	1.427	9.42e-114
OCLN	ENSG00000197822.10	20.269	3.47	2.25	2.28e-46
EZH2	ENSG00000106462.10	15.47	3.5	1.872	1.92e-83
SH3RF2	ENSG00000156463.17	18.15	3.51	2.086	6.36e-25
ANXA2P2	ENSG00000231991.4	20.619	3.52	2.258	2.91e-101
RP11-532F12.5	ENSG00000261183.5	24.87	3.53	2.514	2.22e-24
NDC1	ENSG00000058804.11	13.99	3.57	1.714	1.05e-112
PLEK2	ENSG00000100558.8	61.32	3.57	3.769	9.27e-78
HSH2D	ENSG00000196684.12	12.45	3.61	1.545	3.73e-24
MET	ENSG00000105976.14	28.839	3.61	2.694	8.38e-167
PYCRL	ENSG00000104524.13	13.31	3.61	1.634	3.71e-116
SPINK4	ENSG00000122711.8	80.722	3.61	4.148	1.11e-17
ECT2	ENSG00000114346.13	30.49	3.62	2.769	1.41e-170
WNK4	ENSG00000126562.16	14.81	3.62	1.775	1.33e-21
NKD2	ENSG00000145506.13	13.78	3.63	1.675	6.4e-36
REG1A	ENSG00000115386.5	29.359	3.63	2.713	1.37e-18
PVRL1	ENSG00000110400.10	22.561	3.64	2.344	8.51e-87
RP11-343C2.12	ENSG00000272617.1	10.94	3.64	1.364	2.42e-90
BCL2L15	ENSG00000188761.11	34.7	3.65	2.941	3.39e-23
C20orf196	ENSG00000171984.14	10.49	3.65	1.305	9.26e-84
LAMB3	ENSG00000196878.12	57.919	3.65	3.663	3.32e-56
SATB2	ENSG00000119042.16	21.18	3.65	2.254	1.22e-13
DSG2	ENSG00000046604.12	76.261	3.67	4.048	8.3e-47
C1orf106	ENSG00000163362.10	45.079	3.68	3.3	1.24e-29
PLK1	ENSG00000166851.14	35.409	3.69	2.957	3.88e-105
E2F5	ENSG00000133740.10	13.58	3.72	1.627	1.15e-115
KCTD14	ENSG00000151364.15	22.611	3.72	2.323	8.38e-121
RAB17	ENSG00000124839.12	19.34	3.73	2.104	3.29e-21
PODXL2	ENSG00000114631.10	26.87	3.74	2.556	6.98e-109
PHLDA1	ENSG00000139289.13	26.69	3.76	2.54	3.81e-97
SKP2	ENSG00000145604.15	12.44	3.76	1.497	2.99e-113
LRP4	ENSG00000134569.9	14.48	3.77	1.698	3.6e-31
PRAP1	ENSG00000165828.13	159.001	3.77	5.068	8.55e-36
TOR4A	ENSG00000198113.2	22	3.78	2.267	1.4e-27
PUS7	ENSG00000091127.13	12.52	3.8	1.494	3.43e-116
CLPB	ENSG00000162129.12	11.2	3.81	1.343	4.29e-103
RPP40	ENSG00000124787.13	11.98	3.81	1.432	2.82e-110
PAQR4	ENSG00000162073.13	27.14	3.82	2.545	1.24e-148
AC239868.2	ENSG00000280874.1	10.45	3.83	1.245	1.56e-07
AC239868.3	ENSG00000281134.1	10.45	3.83	1.245	1.56e-07
ANXA13	ENSG00000104537.16	13.59	3.83	1.595	2.71e-17
FANCA	ENSG00000187741.14	20.53	3.85	2.15	6.07e-84
MFI2	ENSG00000163975.11	14.11	3.86	1.636	1.6e-65
ELOVL6	ENSG00000170522.9	12.61	3.88	1.48	2.22e-18
KCNE3	ENSG00000175538.10	30.12	3.88	2.673	1.36e-88
C10orf2	ENSG00000107815.7	13.15	3.89	1.533	4.31e-125
MMP11	ENSG00000099953.9	53.85	3.89	3.488	4.4e-118
ZNF28	ENSG00000198538.10	10.42	3.91	1.218	1.02e-55
ABO	ENSG00000175164.13	10.08	3.92	1.171	0.00824
CCDC34	ENSG00000109881.16	17.6	3.92	1.919	2.9e-123
CDCA4	ENSG00000170779.10	14.28	3.95	1.626	2.99e-134
LRRC75A	ENSG00000181350.11	10.63	3.95	1.232	0.000584
NUP210	ENSG00000132182.11	17.28	3.96	1.882	2.75e-78
KIAA0226L	ENSG00000102445.18	30.181	3.98	2.646	2.63e-47
IGHV1-69-2	ENSG00000280411.1	15.93	3.99	1.762	0.000969
HIST3H2A	ENSG00000181218.5	14.05	4	1.59	1.85e-77
STEAP3	ENSG00000115107.19	14.16	4	1.6	6.53e-44
ZG16B	ENSG00000162078.11	49.449	4.04	3.323	2.96e-61
AP1M2	ENSG00000129354.11	103.299	4.05	4.368	1.3e-51
MIS18A	ENSG00000159055.3	16.22	4.05	1.77	3e-124
CEACAM6	ENSG00000086548.8	488.359	4.06	6.596	4.87e-77
ESRP1	ENSG00000104413.15	61.222	4.06	3.62	1.14e-41
DLEU1	ENSG00000176124.11	11.97	4.08	1.352	2.41e-96
FCGR3A	ENSG00000203747.9	13.45	4.08	1.508	6.52e-15
SH2D3A	ENSG00000125731.12	25.86	4.08	2.403	6.38e-41
SYTL1	ENSG00000142765.17	10.47	4.08	1.175	1.02e-20
ENC1	ENSG00000171617.13	36.719	4.09	2.89	2.88e-164
LNX2	ENSG00000139517.7	10.71	4.09	1.202	3.88e-54
B3GNT5	ENSG00000176597.11	13.76	4.1	1.533	3.31e-30
INTS7	ENSG00000143493.12	12.14	4.1	1.365	1.17e-126
TMEM132A	ENSG00000006118.14	16.34	4.1	1.765	9.41e-89
EPHB2	ENSG00000133216.16	58.169	4.11	3.533	4.74e-95
GCNT3	ENSG00000140297.12	30.189	4.13	2.604	4.62e-05
POLR1B	ENSG00000125630.15	12.7	4.15	1.412	1.86e-128
SMOX	ENSG00000088826.17	12.28	4.17	1.361	1.98e-68
IL17D	ENSG00000172458.4	11.73	4.18	1.297	1.76e-63
SLC6A6	ENSG00000131389.16	21.06	4.18	2.09	1.13e-93
TCF19	ENSG00000137310.11	11.93	4.18	1.32	1.05e-73
TEAD4	ENSG00000197905.8	20.46	4.21	2.042	2.56e-86
MAL2	ENSG00000147676.13	121.734	4.24	4.55	1.5e-62
PRIM2	ENSG00000146143.17	11.21	4.24	1.22	8.17e-126
PSPH	ENSG00000146733.13	15.74	4.24	1.676	2.49e-108
USP6NL	ENSG00000148429.14	10.18	4.24	1.093	1.2e-99
CDCA3	ENSG00000111665.11	29.431	4.26	2.532	3.37e-115
MTHFD1L	ENSG00000120254.15	22.161	4.26	2.139	3.96e-117
TMEM38B	ENSG00000095209.11	11.19	4.26	1.213	3.94e-49
BZW1P2	ENSG00000198406.7	13.52	4.27	1.462	4.11e-42
F2R	ENSG00000181104.6	12.27	4.27	1.332	1.45e-47
DOPEY2	ENSG00000142197.12	10.13	4.28	1.076	1.93e-24
LINC01106	ENSG00000175772.10	14.39	4.28	1.543	3.6e-23
LSM12P1	ENSG00000232024.2	14.52	4.28	1.556	1.17e-78
PRELID2	ENSG00000186314.11	17.68	4.28	1.823	3.54e-26
HNF4A	ENSG00000101076.16	81.148	4.3	3.954	7.01e-42
RPP25	ENSG00000178718.6	15.36	4.3	1.626	6.49e-66
APOBR	ENSG00000184730.10	11.53	4.31	1.239	0.00241
KCNQ1	ENSG00000053918.15	53.928	4.31	3.371	8.44e-72
DSP	ENSG00000096696.13	52.731	4.33	3.334	1.14e-44
RECQL4	ENSG00000160957.12	20.841	4.33	2.035	7.17e-95
LMNB1	ENSG00000113368.11	48.25	4.35	3.203	1.07e-87
RFWD3	ENSG00000168411.13	13.65	4.35	1.453	3e-132
ESRP2	ENSG00000103067.11	30.479	4.42	2.538	2.07e-25
LINC01133	ENSG00000224259.5	12.12	4.44	1.27	3.16e-06
TIMELESS	ENSG00000111602.11	15.63	4.44	1.612	6.78e-101
TRUB1	ENSG00000165832.5	10.57	4.45	1.086	5.02e-79
OPN3	ENSG00000054277.12	10.11	4.46	1.025	5.22e-05
AKR7A3	ENSG00000162482.4	23.051	4.47	2.136	7.07e-14
EPB41L4B	ENSG00000095203.14	26.07	4.47	2.307	3.24e-17
SLC35F2	ENSG00000110660.14	17.43	4.47	1.752	6.82e-49
TEX30	ENSG00000151287.16	10.76	4.49	1.099	2.38e-53
NUDT19	ENSG00000213965.3	11.85	4.5	1.224	2.21e-92
C5orf30	ENSG00000181751.9	10.9	4.51	1.111	0.0001
CLRN3	ENSG00000180745.4	51.299	4.51	3.247	2.21e-26
CTC-575D19.1	ENSG00000233913.7	10.3	4.51	1.036	3.36e-09
UBE2C	ENSG00000175063.16	133.231	4.52	4.604	2.75e-120
CHAF1A	ENSG00000167670.15	15.05	4.54	1.535	1.55e-94
PLS1	ENSG00000120756.12	60.879	4.54	3.482	7.16e-28
TBC1D4	ENSG00000136111.12	11.66	4.54	1.192	2.82e-52
AOAH	ENSG00000136250.11	18.83	4.57	1.832	2.8e-29
FTH1P7	ENSG00000232187.1	23.48	4.57	2.136	5.34e-54
ABLIM2	ENSG00000163995.18	10.21	4.58	1.006	1.21e-44
GCH1	ENSG00000131979.18	10.71	4.58	1.069	3.66e-36
COA7	ENSG00000162377.5	12.3	4.59	1.251	2.7e-91
PDZK1IP1	ENSG00000162366.7	146.118	4.59	4.718	1.6e-58
PEX7	ENSG00000112357.12	10.43	4.6	1.029	3.11e-69
WDR4	ENSG00000160193.11	14.19	4.6	1.44	1.84e-101
C1GALT1	ENSG00000106392.10	16.64	4.61	1.653	1.27e-101
EPSTI1	ENSG00000133106.14	28.749	4.62	2.404	1.56e-68
NFE2L3	ENSG00000050344.8	61.29	4.64	3.465	2.27e-207
ARHGAP18	ENSG00000146376.10	15.26	4.65	1.525	9.16e-79
FAM105A	ENSG00000145569.5	23.35	4.66	2.105	3.86e-43
IL17RB	ENSG00000056736.9	12.73	4.66	1.279	2.87e-17
SOX4	ENSG00000124766.5	29.881	4.66	2.448	2.86e-152
UBE2T	ENSG00000077152.9	38.101	4.66	2.788	4.9e-139
RP11-304L19.3	ENSG00000261123.1	15.37	4.67	1.53	1.34e-90
POLR1A	ENSG00000068654.15	10.92	4.69	1.067	4.88e-65
CERS6	ENSG00000172292.14	23.75	4.71	2.116	1.1e-92
ELMO3	ENSG00000102890.14	29.51	4.71	2.418	6.37e-32
SDSL	ENSG00000139410.14	14.58	4.72	1.446	2.15e-30
RUNX1	ENSG00000159216.18	14.04	4.73	1.392	1.03e-60
KAZALD1	ENSG00000107821.14	10.86	4.74	1.047	7.37e-30
MAP2K6	ENSG00000108984.13	15.92	4.76	1.555	1.56e-18
IGHG3	ENSG00000211897.7	77.192	4.77	3.76	2.04e-40
CCNB1	ENSG00000134057.14	77.139	4.78	3.757	1.48e-119
DPH6	ENSG00000134146.11	11.5	4.78	1.113	2.05e-76
PCSK6	ENSG00000140479.16	10.56	4.78	1	8.3e-12
KDELR3	ENSG00000100196.10	24.16	4.79	2.12	3.88e-99
PRR5L	ENSG00000135362.13	26.33	4.79	2.239	6.09e-15
MZT1	ENSG00000204899.5	19	4.81	1.783	1.42e-141
DARS2	ENSG00000117593.9	17.53	4.82	1.671	2.21e-81
GGT6	ENSG00000167741.10	28.65	4.82	2.349	1.2e-08
MFSD9	ENSG00000135953.10	10.84	4.82	1.025	2.19e-29
RPL17-C18orf32	ENSG00000215472.9	11.55	4.84	1.104	1.41e-18
AZGP1	ENSG00000160862.12	59.601	4.85	3.373	1.51e-106
LINC00511	ENSG00000227036.6	27.38	4.86	2.276	3.14e-54
PLEKHG6	ENSG00000008323.15	31.701	4.86	2.48	1.89e-20
INCENP	ENSG00000149503.12	18.01	4.87	1.695	4.41e-99
PLEKHG4	ENSG00000196155.12	14.49	4.87	1.4	5.11e-51
NFKBIE	ENSG00000146232.14	14.24	4.89	1.372	1.24e-85
DSN1	ENSG00000149636.15	17.48	4.9	1.647	1.26e-122
PHLDA2	ENSG00000181649.5	47.891	4.9	3.051	2.11e-81
PLAGL2	ENSG00000126003.6	17.54	4.9	1.652	4.07e-80
RP3-461F17.3	ENSG00000268439.5	22.011	4.91	1.961	9.36e-130
SLC1A4	ENSG00000115902.10	16.5	4.93	1.561	7.09e-85
SRPX2	ENSG00000102359.5	10.96	4.93	1.012	1.41e-23
ESPN	ENSG00000187017.14	21.259	4.94	1.906	1.16e-09
FAM3C2	ENSG00000174028.6	17.62	4.95	1.646	7.21e-56
AGPAT5	ENSG00000155189.11	16.13	4.98	1.518	5.84e-61
PKP3	ENSG00000184363.9	84.988	4.99	3.844	1.29e-48
LRRC16A	ENSG00000079691.16	13.69	5	1.292	3.72e-33
PI4K2B	ENSG00000038210.12	15.26	5.01	1.436	9.84e-92
AIM1	ENSG00000112297.14	14.28	5.02	1.344	3.26e-16
PRMT3	ENSG00000185238.12	12.45	5.02	1.16	3e-98
CCL5	ENSG00000271503.5	13.07	5.03	1.222	8.35e-09
BAIAP2L1	ENSG00000006453.13	39.821	5.04	2.757	6.77e-51
DAPK2	ENSG00000035664.11	11.54	5.06	1.049	4.18e-09
EFNA4	ENSG00000243364.7	27.751	5.06	2.246	6.68e-77
STK26	ENSG00000134602.15	14.22	5.07	1.326	2.38e-90
GPT2	ENSG00000166123.13	22.57	5.08	1.955	3.21e-103
PITX1	ENSG00000069011.15	20.87	5.08	1.847	2.48e-63
ALDH4A1	ENSG00000159423.16	13.84	5.1	1.283	1.12e-59
ATP11A	ENSG00000068650.18	13.88	5.1	1.286	2.92e-62
SORD	ENSG00000140263.13	44.6	5.13	2.895	5.44e-149
SIPA1L3	ENSG00000105738.10	15.62	5.15	1.434	2.23e-21
TK1	ENSG00000167900.11	62.691	5.16	3.37	2.35e-94
CCDC64B	ENSG00000162069.14	22.441	5.17	1.926	2.29e-14
IGLV3-25	ENSG00000211659.2	16.87	5.18	1.532	0.00401
FAM83E	ENSG00000105523.3	37.53	5.2	2.636	5.61e-18
SPAG5	ENSG00000076382.16	22.42	5.2	1.917	6.02e-72
ERMP1	ENSG00000099219.13	16.82	5.22	1.519	1.08e-57
GPD2	ENSG00000115159.15	13.82	5.22	1.253	6.64e-39
CAPN8	ENSG00000203697.11	28.33	5.23	2.235	5.94e-14
MSH2	ENSG00000095002.12	16.14	5.23	1.46	1.68e-98
TFAP4	ENSG00000090447.11	17.91	5.23	1.602	1.78e-127
FAM57A	ENSG00000167695.14	19.849	5.25	1.738	2.2e-112
NPM1P27	ENSG00000249353.2	22.27	5.25	1.897	8.26e-107
SKIL	ENSG00000136603.13	11.92	5.26	1.045	8.61e-51
SRD5A3	ENSG00000128039.10	18.911	5.27	1.667	5.52e-82
TRIM24	ENSG00000122779.16	12.31	5.28	1.084	1.86e-83
GPR160	ENSG00000173890.16	58.989	5.29	3.254	2.32e-47
BATF2	ENSG00000168062.9	17.43	5.31	1.546	1.14e-44
PI3	ENSG00000124102.4	70.751	5.31	3.507	2.71e-21
SHTN1	ENSG00000187164.17	12.94	5.31	1.144	2.92e-44
TTF2	ENSG00000116830.11	15.44	5.31	1.381	5.28e-93
PDCD2L	ENSG00000126249.7	16.64	5.32	1.481	8.44e-128
PRR15	ENSG00000176532.3	77.048	5.33	3.624	3.91e-30
TBC1D2	ENSG00000095383.19	11.83	5.34	1.017	1.73e-29
ZFP64	ENSG00000020256.19	12.58	5.34	1.099	8.99e-84
NUDCD1	ENSG00000120526.10	15.49	5.37	1.372	7.33e-103
NLE1	ENSG00000073536.17	18.27	5.38	1.595	1.53e-128
TGS1	ENSG00000137574.10	12.17	5.38	1.046	5.86e-95
NUDT8	ENSG00000167799.9	19.849	5.39	1.706	4.52e-37
RP11-706O15.1	ENSG00000205664.10	22.68	5.39	1.89	2.61e-89
SERINC5	ENSG00000164300.15	27.5	5.4	2.155	3.12e-64
CDA	ENSG00000158825.5	12.37	5.43	1.056	0.000169
TP53RK	ENSG00000172315.5	13.69	5.43	1.192	8.02e-78
KNSTRN	ENSG00000128944.13	18.17	5.46	1.569	5.57e-104
CGN	ENSG00000143375.14	31.04	5.49	2.304	6.53e-12
COQ2	ENSG00000173085.13	13.75	5.49	1.184	1.07e-42
LYN	ENSG00000254087.7	21.19	5.5	1.771	1.4e-74
RBM47	ENSG00000163694.14	36.299	5.5	2.521	2.76e-20
SLC39A8	ENSG00000138821.12	24.271	5.5	1.959	8.88e-35
LEFTY1	ENSG00000243709.1	35.53	5.52	2.486	0.000329
GEMIN6	ENSG00000152147.10	12.2	5.53	1.015	1.25e-89
HILPDA	ENSG00000135245.9	27.02	5.53	2.101	2.05e-68
PDZD8	ENSG00000165650.11	16.81	5.58	1.437	2.15e-85
RPS3AP26	ENSG00000214389.2	13.73	5.58	1.163	1.72e-48
TGIF2	ENSG00000118707.9	14.44	5.58	1.231	3.13e-60
TMTC4	ENSG00000125247.15	14.23	5.58	1.211	1.77e-77
MUC5B	ENSG00000117983.17	20.54	5.64	1.698	0.000697
AREG	ENSG00000109321.10	75.462	5.66	3.521	7.15e-75
CHEK2	ENSG00000183765.20	16.731	5.66	1.413	3.99e-90
CEBPA	ENSG00000245848.2	25.569	5.7	1.988	2.75e-25
RAB11FIP1	ENSG00000156675.15	35.51	5.7	2.446	3.18e-48
FAM84B	ENSG00000168672.3	27.2	5.73	2.067	5.22e-114
EPS8L1	ENSG00000131037.14	34.04	5.74	2.378	5.95e-51
TGDS	ENSG00000088451.10	13.92	5.74	1.146	3.83e-104
TRABD2A	ENSG00000186854.10	60.719	5.74	3.195	3.75e-40
SYK	ENSG00000165025.14	23.091	5.76	1.833	3.69e-67
DPY19L1	ENSG00000173852.13	13.43	5.8	1.085	2.66e-81
SLC19A1	ENSG00000173638.18	13.32	5.8	1.074	7.75e-66
RIN1	ENSG00000174791.10	13.2	5.81	1.06	1.24e-56
TRMT6	ENSG00000089195.14	13.18	5.81	1.058	5.13e-70
NME2	ENSG00000011052.21	38.821	5.82	2.546	3.96e-112
TMEM45B	ENSG00000151715.7	81.08	5.82	3.589	4.95e-25
MROH6	ENSG00000204839.8	16.45	5.84	1.351	3.79e-40
CNNM4	ENSG00000158158.11	17.41	5.85	1.426	2.31e-06
MYO10	ENSG00000145555.14	21.72	5.86	1.728	1.57e-62
SQLE	ENSG00000104549.11	46.099	5.86	2.779	4.09e-94
PDSS1	ENSG00000148459.15	17.85	5.89	1.452	1.57e-46
LRRC8D	ENSG00000171492.14	16.99	5.92	1.378	1.83e-59
RAB3IP	ENSG00000127328.21	23.86	5.92	1.845	5.3e-60
RHOD	ENSG00000173156.6	13.58	5.93	1.073	6.17e-33
SORL1	ENSG00000137642.12	16.37	5.93	1.326	2.6e-27
EPHB3	ENSG00000182580.2	53.88	5.94	2.983	1.84e-89
RHOF	ENSG00000139725.7	12.99	5.95	1.009	0.00498
VAV3	ENSG00000134215.15	26.8	5.96	1.998	6.46e-16
CSTF2	ENSG00000101811.13	20.01	5.97	1.592	4.86e-93
IL17RE	ENSG00000163701.18	23.91	5.98	1.835	1.87e-16
FEN1	ENSG00000168496.3	30.721	5.99	2.182	1.25e-120
NCAPD3	ENSG00000151503.12	13.47	6	1.048	4.5e-71
SPIRE2	ENSG00000204991.10	23.89	6	1.83	5.27e-20
PTTG1	ENSG00000164611.12	81.182	6.01	3.551	3.49e-115
B3GNT8	ENSG00000177191.2	15.08	6.06	1.188	5.98e-07
DCK	ENSG00000156136.9	14.55	6.06	1.139	2.19e-66
TBXAS1	ENSG00000059377.15	18.539	6.08	1.465	4.89e-42
BCL10	ENSG00000142867.12	15.87	6.1	1.249	2.33e-23
BOLA2	ENSG00000183336.7	21.12	6.1	1.639	8.61e-57
TMEM33	ENSG00000109133.12	29.13	6.11	2.083	2.26e-113
C14orf80	ENSG00000185347.17	14.75	6.13	1.143	4.04e-43
RIPK2	ENSG00000104312.7	14.74	6.16	1.136	7.87e-74
VRK1	ENSG00000100749.7	18.92	6.21	1.466	1.62e-48
ZNF593	ENSG00000142684.7	18.95	6.21	1.468	1.01e-119
ARHGEF16	ENSG00000130762.14	26.319	6.22	1.92	2.66e-19
SLC31A1	ENSG00000136868.10	18.61	6.24	1.438	5.09e-61
FGGY	ENSG00000172456.16	14.43	6.25	1.09	1.54e-41
GNPNAT1	ENSG00000100522.8	25.64	6.25	1.878	4.69e-112
SLC44A3	ENSG00000143036.16	35.579	6.25	2.335	8.46e-39
TMEM97	ENSG00000109084.13	38.781	6.25	2.456	1.41e-132
CENPW	ENSG00000203760.8	45.169	6.26	2.669	6.8e-137
CXCL2	ENSG00000081041.8	14.96	6.28	1.132	1.06e-17
SLC7A5	ENSG00000103257.8	49.99	6.28	2.808	5.96e-105
S100P	ENSG00000163993.6	516.275	6.31	6.145	5.08e-123
CNKSR1	ENSG00000142675.17	18.64	6.33	1.422	2.49e-18
RCL1	ENSG00000120158.11	15.53	6.33	1.173	1.14e-101
MLXIPL	ENSG00000009950.15	16.17	6.34	1.226	5.97e-26
DOLPP1	ENSG00000167130.17	14.6	6.35	1.086	7.26e-11
GATA6	ENSG00000141448.8	14.19	6.36	1.045	3.4e-29
KIF2A	ENSG00000068796.16	13.79	6.36	1.007	6.18e-49
CBX4	ENSG00000141582.14	18.83	6.41	1.42	2.96e-94
PKP2	ENSG00000057294.13	37.621	6.43	2.378	7.36e-30
FDXR	ENSG00000161513.11	14.95	6.44	1.1	6.42e-53
LRRC61	ENSG00000127399.14	17.09	6.44	1.282	4.84e-88
CDH11	ENSG00000140937.13	16.16	6.45	1.204	9.68e-23
RFT1	ENSG00000163933.9	22.15	6.45	1.636	1.34e-136
ZDHHC13	ENSG00000177054.13	15.23	6.46	1.121	7.02e-37
IGF2BP2	ENSG00000073792.15	19.71	6.48	1.469	2.63e-45
TMEM68	ENSG00000167904.14	16.47	6.5	1.22	5.74e-88
KLF16	ENSG00000129911.8	17.689	6.51	1.315	2.13e-82
SLC39A11	ENSG00000133195.11	27.34	6.51	1.916	1.97e-80
CDH1	ENSG00000039068.18	167.787	6.53	4.486	2.58e-48
DENND1C	ENSG00000205744.9	21.44	6.53	1.575	4.4e-22
LCN2	ENSG00000148346.11	489.918	6.53	6.027	2.75e-65
PLAU	ENSG00000122861.15	29.05	6.56	1.991	5.2e-68
CMTM7	ENSG00000153551.13	24.271	6.57	1.739	1.44e-77
BBC3	ENSG00000105327.15	18.09	6.59	1.331	2.18e-72
SLC25A10	ENSG00000183048.11	56.281	6.6	2.914	2.49e-52
PSD4	ENSG00000125637.15	18.45	6.61	1.354	2.01e-28
UGGT1	ENSG00000136731.12	18.5	6.61	1.357	5.67e-86
SLC38A5	ENSG00000017483.14	69.228	6.63	3.202	6.06e-52
ABHD17C	ENSG00000136379.11	55.329	6.65	2.88	9.51e-40
BAIAP2L2	ENSG00000128298.16	26.75	6.68	1.853	6.39e-15
CTD-2540B15.11	ENSG00000267580.1	25.701	6.68	1.798	1.14e-38
GCAT	ENSG00000100116.16	15.53	6.68	1.106	2.4e-53
DHFR	ENSG00000228716.6	23.63	6.69	1.679	2.72e-93
EPHA2	ENSG00000142627.12	30.279	6.7	2.022	2e-78
RFC5	ENSG00000111445.13	15.43	6.7	1.093	1.44e-88
FAM84A	ENSG00000162981.13	68.902	6.71	3.181	4.97e-47
JAG2	ENSG00000184916.8	15.58	6.71	1.105	1.23e-38
TRAC	ENSG00000277734.4	17.59	6.74	1.264	1.33e-10
KDM1B	ENSG00000165097.13	17.97	6.8	1.282	1.94e-62
RNASEH2A	ENSG00000104889.4	45.179	6.81	2.564	5.2e-148
INPP5D	ENSG00000168918.13	20.649	6.82	1.469	1.5e-31
APEX2	ENSG00000169188.4	19.16	6.84	1.363	3.3e-89
PNPO	ENSG00000108439.9	20.189	6.84	1.434	6.41e-93
LRR1	ENSG00000165501.16	15.6	6.85	1.08	1.37e-47
HELZ2	ENSG00000130589.16	22.441	6.87	1.575	1.82e-80
PNPLA4	ENSG00000006757.11	18.4	6.87	1.302	2.25e-42
AEN	ENSG00000181026.14	16.7	6.88	1.168	2.41e-63
VIL1	ENSG00000127831.10	172.051	6.88	4.457	1.3e-40
CMTM4	ENSG00000183723.12	29.8	6.89	1.965	8.6e-29
RPL15P3	ENSG00000212802.4	23.23	6.89	1.619	2.12e-81
SLC37A1	ENSG00000160190.13	25.259	6.9	1.733	2.03e-22
SDC1	ENSG00000115884.10	116.621	6.91	3.894	1.06e-55
MRGBP	ENSG00000101189.6	16.511	6.92	1.145	1.8e-92
PROM1	ENSG00000007062.11	35.921	6.93	2.219	3.89e-12
AOC1	ENSG00000002726.19	83.4	6.94	3.41	1.95e-18
CDK5	ENSG00000164885.12	19.64	6.94	1.378	5.68e-110
MISP	ENSG00000099812.8	146.554	6.94	4.216	6.35e-34
CPD	ENSG00000108582.11	17.771	6.95	1.239	3.18e-61
TYMS	ENSG00000176890.15	39.749	6.96	2.356	1.14e-60
HDHD1	ENSG00000130021.13	18.83	6.98	1.313	8.74e-51
NARS2	ENSG00000137513.9	18.21	6.98	1.267	1.95e-96
GTPBP10	ENSG00000105793.15	15.84	6.99	1.076	9.16e-96
TMEM164	ENSG00000157600.11	19.51	6.99	1.36	6.79e-19
FUT8	ENSG00000033170.16	21.07	7.01	1.462	4.68e-66
BYSL	ENSG00000112578.9	24.849	7.02	1.688	1.26e-133
CDHR1	ENSG00000148600.14	18.63	7.03	1.29	0.00143
EPHA1	ENSG00000146904.8	15.77	7.05	1.059	4.65e-55
TMSB4XP8	ENSG00000187653.11	19.521	7.05	1.35	3.34e-09
C12orf49	ENSG00000111412.5	20.99	7.06	1.448	2.61e-55
MCM6	ENSG00000076003.4	24.669	7.07	1.669	7.33e-118
TMEM185B	ENSG00000226479.3	15.17	7.08	1.001	1.38e-64
RP11-452N17.1	ENSG00000277998.1	55.149	7.09	2.795	1.19e-100
CTB-55O6.8	ENSG00000141854.7	17.22	7.1	1.17	5.46e-23
LAMA3	ENSG00000053747.15	22.86	7.13	1.553	4.46e-27
EVPL	ENSG00000167880.7	21.28	7.15	1.451	1.87e-55
GLCE	ENSG00000138604.9	21.159	7.16	1.441	9.7e-77
IRF8	ENSG00000140968.10	20.25	7.16	1.381	5.76e-28
PPP1R14D	ENSG00000166143.9	67.982	7.16	3.08	2.62e-17
TRBC2	ENSG00000211772.8	18.04	7.17	1.221	1.13e-10
SLC27A5	ENSG00000083807.9	17.56	7.22	1.175	1.74e-30
TFB2M	ENSG00000162851.7	17.14	7.23	1.14	4.03e-96
MGAT5	ENSG00000152127.8	28.65	7.24	1.847	1.31e-97
POC1B	ENSG00000139323.13	20.8	7.26	1.4	1.32e-108
POLR3K	ENSG00000161980.5	22.05	7.26	1.481	5.81e-118
PYCR1	ENSG00000183010.16	104.589	7.29	3.671	5.42e-129
PTK7	ENSG00000112655.15	32.86	7.3	2.028	4.47e-76
RP11-78A19.3	ENSG00000267165.1	16.6	7.3	1.084	2.06e-22
HK2	ENSG00000159399.9	30.07	7.31	1.903	2.13e-19
LIMK1	ENSG00000106683.14	18.57	7.31	1.236	9.31e-99
TACC3	ENSG00000013810.18	34.08	7.31	2.078	9.4e-102
SMYD3	ENSG00000185420.18	17.17	7.32	1.127	3.54e-87
PAK1IP1	ENSG00000111845.4	17.6	7.33	1.159	1.08e-88
NRAS	ENSG00000213281.4	21.201	7.35	1.411	2.54e-60
TPMT	ENSG00000137364.4	24.68	7.35	1.621	2.82e-30
RPL24P4	ENSG00000181524.6	17.8	7.36	1.169	2.04e-45
NRARP	ENSG00000198435.3	21.45	7.37	1.423	9.47e-13
TMEM19	ENSG00000139291.13	16.53	7.41	1.06	2.29e-32
ZNF217	ENSG00000171940.13	16.6	7.41	1.065	9.64e-36
PNO1	ENSG00000115946.7	18.97	7.43	1.244	1.01e-77
ENTPD2	ENSG00000054179.11	16.13	7.46	1.018	1.02e-31
LAD1	ENSG00000159166.13	158.012	7.47	4.231	6.89e-54
YRDC	ENSG00000196449.3	17.46	7.48	1.122	1.29e-86
PLCB4	ENSG00000101333.16	20.92	7.52	1.363	2.03e-32
MECOM	ENSG00000085276.17	19.67	7.53	1.277	6.36e-34
TMEM41A	ENSG00000163900.10	17.92	7.53	1.149	7.1e-124
KRTCAP3	ENSG00000157992.12	112.173	7.57	3.723	2.42e-49
OLFM4	ENSG00000102837.6	219.244	7.57	4.684	2.34e-20
SH3BP1	ENSG00000100092.20	23.569	7.57	1.519	9.08e-13
NUDT15	ENSG00000136159.3	24.39	7.58	1.565	6.47e-85
GGH	ENSG00000137563.11	100.21	7.61	3.555	2.18e-71
YEATS4	ENSG00000127337.6	20.46	7.61	1.318	3.73e-110
NDFIP2	ENSG00000102471.13	49.381	7.62	2.547	2.72e-60
DUSP16	ENSG00000111266.8	21.23	7.65	1.362	3.75e-57
PRC1	ENSG00000198901.13	44.721	7.65	2.402	7.08e-102
GPRC5A	ENSG00000013588.5	125.443	7.66	3.868	1.83e-62
CDX2	ENSG00000165556.9	134.782	7.68	3.967	2.91e-30
DHCR7	ENSG00000172893.15	48.539	7.7	2.51	1.56e-94
SHB	ENSG00000107338.9	18.57	7.72	1.166	1.4e-64
SLC7A1	ENSG00000139514.12	24.08	7.75	1.519	9.67e-77
TJP3	ENSG00000105289.14	45.251	7.77	2.399	2.47e-15
SMPD2	ENSG00000135587.8	17.06	7.8	1.037	1.46e-23
PPAP2C	ENSG00000141934.9	138.246	7.85	3.976	4.36e-65
COPG2	ENSG00000158623.14	17.629	7.87	1.071	2.04e-48
RACGAP1	ENSG00000161800.12	30.38	7.88	1.821	9.46e-100
B3GNT2	ENSG00000170340.10	17.45	7.89	1.053	7.09e-48
CASK	ENSG00000147044.20	33.581	7.9	1.958	2.25e-102
ELF4	ENSG00000102034.16	18.33	7.9	1.119	4.46e-24
GLYCTK	ENSG00000168237.17	18.63	7.9	1.141	1.88e-14
C4orf48	ENSG00000243449.6	20.069	7.91	1.242	6.18e-25
FGFRL1	ENSG00000127418.14	21.58	7.94	1.337	3.4e-72
SLC25A22	ENSG00000177542.10	18.56	7.94	1.13	1.68e-69
HDDC3	ENSG00000184508.10	22.82	7.96	1.411	3.18e-71
KIF9	ENSG00000088727.12	18.95	7.98	1.152	1.3e-81
SRP9P1	ENSG00000180581.7	34.17	7.98	1.97	5.63e-27
POLR2D	ENSG00000144231.10	21.83	8	1.343	2.57e-110
PRKCZ	ENSG00000067606.15	22.32	8	1.374	9.78e-31
VKORC1L1	ENSG00000196715.5	17.46	8.05	1.028	2.48e-76
ACBD5	ENSG00000107897.18	18.03	8.06	1.071	1.36e-51
RRP12	ENSG00000052749.13	20.18	8.06	1.225	9.12e-87
MCM4	ENSG00000104738.16	53.459	8.09	2.583	3.85e-110
C12orf75	ENSG00000235162.8	86.198	8.13	3.256	5.57e-85
SLC35A3	ENSG00000117620.12	23.569	8.13	1.428	1.67e-13
CASP2	ENSG00000106144.19	18.05	8.18	1.053	3.93e-78
MYH14	ENSG00000105357.15	133.277	8.2	3.867	1.71e-36
SH3BP4	ENSG00000130147.15	26.099	8.21	1.557	4.5e-110
MYO6	ENSG00000196586.13	27.04	8.23	1.603	2.67e-64
RAB15	ENSG00000139998.14	33.681	8.23	1.91	1.9e-74
CD2AP	ENSG00000198087.7	24.261	8.25	1.449	2.12e-29
FBXO22	ENSG00000167196.13	21.029	8.29	1.246	1.26e-89
LINC00152	ENSG00000222041.10	29.811	8.29	1.73	4.32e-71
ARSD	ENSG00000006756.15	24.849	8.3	1.475	1.34e-35
MUC3A	ENSG00000169894.17	110.99	8.3	3.59	9.84e-44
TRIM14	ENSG00000106785.14	17.65	8.3	1.004	1.14e-24
CKMT1A	ENSG00000223572.9	51.331	8.31	2.491	1.41e-15
RHNO1	ENSG00000171792.10	23.84	8.32	1.414	1.33e-105
BRCC3	ENSG00000185515.14	23.96	8.33	1.42	4.59e-89
TCF20	ENSG00000100207.18	19.18	8.33	1.113	4.47e-72
GGT1	ENSG00000100031.18	19.889	8.34	1.161	1.63e-08
AMACR	ENSG00000242110.7	39.349	8.36	2.108	4.5e-42
PRR15L	ENSG00000167183.2	116.896	8.39	3.65	2.25e-37
LPAR2	ENSG00000064547.13	18.83	8.41	1.075	3.49e-40
FXN	ENSG00000165060.11	18.63	8.43	1.058	1.22e-74
THG1L	ENSG00000113272.13	18.09	8.45	1.014	2.16e-60
AXIN2	ENSG00000168646.12	52.841	8.47	2.507	1.3e-79
HMGB3	ENSG00000029993.14	75.311	8.48	3.009	7.9e-90
MTAP	ENSG00000099810.18	20.05	8.5	1.148	2.94e-69
PTBP3	ENSG00000119314.15	37.901	8.54	2.028	9.75e-111
ASUN	ENSG00000064102.14	21.32	8.58	1.22	9.15e-87
HLA-DQA1	ENSG00000196735.11	22.91	8.6	1.317	2.93e-09
UTP14A	ENSG00000156697.12	24.19	8.61	1.39	5.56e-109
TMA16	ENSG00000198498.9	19.55	8.64	1.092	1.28e-93
WDR43	ENSG00000163811.11	26.521	8.65	1.512	8.26e-126
MIR4435-2HG	ENSG00000172965.14	38.08	8.7	2.01	1.16e-102
SYAP1	ENSG00000169895.5	20.81	8.71	1.168	4.81e-73
GPA33	ENSG00000143167.11	81.899	8.73	3.091	1.54e-13
GSK3B	ENSG00000082701.14	23.64	8.74	1.339	1.51e-95
HCP5	ENSG00000206337.10	29.39	8.74	1.642	2.08e-30
PDRG1	ENSG00000088356.5	18.59	8.77	1.004	1.59e-70
TSSC1	ENSG00000032389.12	26.469	8.77	1.491	1.67e-115
TMEM87B	ENSG00000153214.9	18.96	8.78	1.029	1.18e-31
KIAA0391	ENSG00000100890.15	18.95	8.8	1.026	1.5e-56
GDF15	ENSG00000130513.6	143.867	8.81	3.884	1.99e-115
YARS2	ENSG00000139131.12	22.86	8.83	1.279	1.7e-98
MTFP1	ENSG00000242114.5	30.33	8.84	1.671	1.55e-48
PGM3	ENSG00000013375.15	19.981	8.84	1.092	5.78e-63
ACAT2	ENSG00000120437.8	28.281	8.85	1.572	4.5e-31
RPLP0P6	ENSG00000213553.4	43.549	8.86	2.176	1.13e-119
SNX8	ENSG00000106266.8	30.391	8.86	1.671	3.13e-92
NIP7	ENSG00000132603.13	28.879	8.87	1.598	4.72e-123
USH1C	ENSG00000006611.15	93.85	8.87	3.265	2.57e-36
ATP2C2	ENSG00000064270.12	33.73	8.9	1.811	3.17e-18
RPS2P46	ENSG00000189343.7	24.519	8.92	1.363	4.34e-86
LRP11	ENSG00000120256.9	25.69	8.96	1.422	6.15e-102
GPR35	ENSG00000178623.11	52.548	8.97	2.425	3.36e-53
KALRN	ENSG00000160145.15	19.471	8.98	1.036	6.09e-19
KNOP1	ENSG00000103550.13	24.23	8.98	1.338	3.53e-91
TNFRSF12A	ENSG00000006327.13	73.15	9.01	2.889	1.39e-80
ARHGEF5	ENSG00000050327.14	19.981	9.03	1.065	7.1e-28
SFXN1	ENSG00000164466.12	20.849	9.03	1.123	4.53e-20
AGR3	ENSG00000173467.8	62.051	9.05	2.649	1.15e-10
RP11-334E6.12	ENSG00000263873.1	23.02	9.06	1.256	4.42e-19
FBP1	ENSG00000165140.9	34.57	9.07	1.821	6.6e-31
FAR2	ENSG00000064763.10	23.221	9.08	1.265	3.44e-29
RHBDF2	ENSG00000129667.12	24.82	9.08	1.357	1.57e-71
FUOM	ENSG00000148803.11	25.5	9.09	1.393	4.07e-31
TFAM	ENSG00000108064.10	25.069	9.1	1.368	3.78e-75
FBXO34	ENSG00000178974.9	22.119	9.12	1.192	5.71e-29
GFPT1	ENSG00000198380.12	38.141	9.12	1.951	6.79e-53
TMPRSS4	ENSG00000137648.16	132.137	9.12	3.718	5.93e-40
CCDC51	ENSG00000164051.13	20.629	9.16	1.09	2.85e-87
CISD2	ENSG00000145354.9	25.01	9.19	1.352	9.73e-89
RFK	ENSG00000135002.11	23.039	9.2	1.237	1.74e-29
SDHAF3	ENSG00000196636.7	23.41	9.22	1.256	1.94e-53
CKMT1B	ENSG00000237289.9	55.51	9.23	2.466	3.38e-17
PVT1	ENSG00000249859.7	26.69	9.23	1.437	5.21e-42
NOL10	ENSG00000115761.15	19.68	9.29	1.007	8.24e-93
POLB	ENSG00000070501.11	22.19	9.3	1.171	2.67e-88
THBS2	ENSG00000186340.14	20.17	9.33	1.035	6.05e-09
CASP8	ENSG00000064012.21	21.159	9.34	1.1	9.11e-45
FUT3	ENSG00000171124.12	83.649	9.35	3.032	5.6e-23
HGH1	ENSG00000235173.6	30.11	9.36	1.586	5.68e-114
CHCHD6	ENSG00000159685.10	20.29	9.37	1.038	2.02e-63
ICAM3	ENSG00000076662.9	19.91	9.37	1.012	1.86e-21
DENND2D	ENSG00000162777.16	27.131	9.41	1.434	1.75e-33
ERN2	ENSG00000134398.12	32.54	9.45	1.682	1.48e-09
GCHFR	ENSG00000137880.5	37.681	9.48	1.884	1.6e-52
SERINC2	ENSG00000168528.11	130.218	9.48	3.646	5.4e-28
LYAR	ENSG00000145220.13	27.14	9.57	1.413	3.06e-103
RP11-205M5.3	ENSG00000280064.1	28.31	9.57	1.471	1.03e-30
MEST	ENSG00000106484.14	47.589	9.6	2.197	1.22e-98
AVL9	ENSG00000105778.17	27.119	9.63	1.403	8.58e-98
LACTB2	ENSG00000147592.8	35.37	9.64	1.773	2.52e-91
RP11-423H2.1	ENSG00000170089.15	32.68	9.7	1.654	1.7e-78
SFN	ENSG00000175793.11	142.576	9.72	3.743	3.69e-36
HOXB7	ENSG00000260027.4	42.449	9.73	2.018	9.48e-41
RASSF7	ENSG00000099849.14	49.931	9.74	2.246	1.93e-26
CTNNBIP1	ENSG00000178585.14	24.439	9.77	1.24	1.13e-87
THEM6	ENSG00000130193.7	35.28	9.8	1.748	7.24e-96
C2	ENSG00000166278.14	57.799	9.82	2.442	1.14e-86
MIPEP	ENSG00000027001.9	25.849	9.87	1.305	1.15e-85
MYO1A	ENSG00000166866.12	28.799	9.87	1.455	0.00128
FGFR4	ENSG00000160867.14	47.349	9.89	2.151	1.54e-48
PLEKHA6	ENSG00000143850.12	28.249	9.89	1.425	1.5e-23
CERS6-AS1	ENSG00000227617.8	27.71	9.91	1.396	1.77e-24
LMBR1	ENSG00000105983.19	21.07	9.94	1.012	1.06e-83
TRMT10C	ENSG00000174173.6	23.11	9.94	1.14	1.24e-89
MAPK13	ENSG00000156711.16	75.238	9.95	2.8	1.96e-43
TUBB3	ENSG00000258947.6	23.98	9.96	1.188	1.03e-28
LMO7	ENSG00000136153.19	87.353	9.97	3.01	1.47e-50
SPNS2	ENSG00000183018.8	32.28	10	1.597	2.46e-49
RPS6KA1	ENSG00000117676.13	47.189	10.04	2.126	2.15e-22
CBFB	ENSG00000067955.13	30.98	10.05	1.533	2.67e-126
NEK6	ENSG00000119408.16	32.329	10.05	1.593	1.13e-103
TBC1D7	ENSG00000145979.17	21.381	10.05	1.018	3.72e-77
EEF1A1P6	ENSG00000233476.3	35.409	10.06	1.719	1.75e-76
BRICD5	ENSG00000182685.7	2.93	10.08	-1.495	1.15e-40
GPR146	ENSG00000164849.8	1.62	10.08	-2.08	1.68e-75
NSDHL	ENSG00000147383.10	28.181	10.08	1.397	5.75e-93
GCSHP5	ENSG00000224837.1	23.681	10.09	1.154	1.74e-65
MAPKBP1	ENSG00000137802.13	3.21	10.09	-1.397	1.53e-45
MSI2	ENSG00000153944.10	26	10.09	1.284	2.03e-107
KCNN4	ENSG00000104783.11	67.672	10.1	2.629	4.28e-59
RP11-574K11.24	ENSG00000279088.1	2.86	10.1	-1.524	3.3e-52
TBKBP1	ENSG00000198933.9	2.91	10.11	-1.507	1.33e-32
DNHD1	ENSG00000179532.12	1.94	10.12	-1.919	1.24e-67
ERLIN1	ENSG00000107566.13	27.149	10.14	1.337	3.9e-49
RP5-1039K5.12	ENSG00000278948.1	2.1	10.15	-1.847	1.77e-48
GRWD1	ENSG00000105447.12	22.389	10.17	1.066	7.82e-67
YDJC	ENSG00000161179.13	31.631	10.22	1.54	1.82e-89
NT5DC1	ENSG00000178425.13	22.371	10.25	1.055	4.97e-53
PTPN21	ENSG00000070778.12	3.71	10.25	-1.256	7.67e-92
DCAF12	ENSG00000198876.12	24.271	10.26	1.166	5.77e-83
SCUBE2	ENSG00000175356.12	1.37	10.26	-2.248	9.36e-98
PLA2G4C	ENSG00000105499.13	3.74	10.27	-1.25	1.08e-17
GCA	ENSG00000115271.10	24.04	10.28	1.15	1.95e-62
PPIL1	ENSG00000137168.7	29.421	10.28	1.431	1.25e-94
PSMC1P1	ENSG00000241506.1	24.34	10.28	1.168	1.26e-54
KAT2B	ENSG00000114166.7	2.84	10.29	-1.556	2.66e-91
GALNT7	ENSG00000109586.11	25.52	10.3	1.231	6.06e-22
SEMA4G	ENSG00000095539.15	31.55	10.3	1.526	3.64e-06
RRP1	ENSG00000160214.12	25.37	10.31	1.221	4.67e-100
FBXL7	ENSG00000183580.9	1.24	10.33	-2.339	1.18e-65
ST6GAL1	ENSG00000073849.14	34.279	10.33	1.639	1.16e-33
C9orf172	ENSG00000232434.2	1.9	10.34	-1.967	2.39e-68
RP11-341G23.4	ENSG00000257681.1	0.87	10.35	-2.602	1.82e-43
SLC35C1	ENSG00000181830.8	25.89	10.35	1.244	3.02e-38
IL2RG	ENSG00000147168.12	67.12	10.37	2.583	1.25e-45
LIG1	ENSG00000105486.13	31.89	10.37	1.532	2.4e-81
MYO1B	ENSG00000128641.17	27.31	10.41	1.311	6.66e-65
MAN1C1	ENSG00000117643.14	2.64	10.42	-1.65	6.08e-42
MFAP2	ENSG00000117122.13	26.74	10.44	1.278	4.9e-29
NEGR1	ENSG00000172260.13	0.49	10.46	-2.943	5.52e-94
STRBP	ENSG00000165209.18	22.76	10.48	1.049	2.75e-55
YJEFN3	ENSG00000250067.11	0.84	10.48	-2.641	1.71e-87
ACVR1B	ENSG00000135503.12	22.05	10.49	1.004	2.86e-21
FAM229B	ENSG00000203778.7	3.46	10.5	-1.367	3.86e-21
AGAP9	ENSG00000204172.11	3.48	10.51	-1.361	2.86e-33
ATOH8	ENSG00000168874.12	1.59	10.51	-2.152	1.3e-61
LMNB2	ENSG00000176619.10	45.439	10.51	2.012	2.35e-119
CRYBG3	ENSG00000080200.9	3.51	10.52	-1.353	1.62e-57
TSHZ3	ENSG00000121297.6	1.16	10.52	-2.415	1.41e-55
C2orf88	ENSG00000187699.10	2.99	10.54	-1.532	7.23e-43
MAGOHB	ENSG00000111196.9	27.58	10.54	1.308	7.3e-98
KLHL17	ENSG00000187961.13	4.06	10.57	-1.193	8.22e-20
CYP3A5	ENSG00000106258.13	28.729	10.58	1.36	3.94e-09
NBPF8	ENSG00000270231.3	2.43	10.58	-1.755	4.45e-46
GPSM1	ENSG00000160360.11	1.92	10.6	-1.99	7.37e-46
SOX10	ENSG00000100146.16	0.03	10.6	-3.493	1.44e-115
TOMM34	ENSG00000025772.7	55.111	10.61	2.273	1.21e-167
DNAJC15	ENSG00000120675.5	34.201	10.62	1.599	1.93e-67
NUP37	ENSG00000075188.8	38.109	10.65	1.747	4.34e-137
ARMC6	ENSG00000105676.13	25.82	10.66	1.202	2.89e-102
MTFR1	ENSG00000066855.15	22.781	10.66	1.028	4.02e-75
PLCE1	ENSG00000138193.14	3.65	10.68	-1.329	1.09e-51
RFX2	ENSG00000087903.12	3.13	10.68	-1.5	1.26e-33
GPSM2	ENSG00000121957.12	37.25	10.71	1.708	7.45e-77
CLCN3	ENSG00000109572.13	32.581	10.73	1.517	2.29e-49
FAM13B	ENSG00000031003.10	4.61	10.73	-1.064	1.33e-51
DFNB31	ENSG00000095397.13	3.49	10.74	-1.387	5.19e-22
CYB561D2	ENSG00000114395.10	27.01	10.75	1.253	3.26e-40
TCEAL7	ENSG00000182916.7	1.21	10.75	-2.411	4.79e-65
TMC4	ENSG00000167608.11	56.519	10.75	2.291	1.08e-19
NAV2	ENSG00000166833.19	4.31	10.76	-1.147	1.34e-17
FRMD6	ENSG00000139926.15	2.92	10.78	-1.587	1.7e-29
ICA1	ENSG00000003147.17	52.65	10.78	2.187	1.3e-79
RP11-159D12.2	ENSG00000264112.1	3.45	10.78	-1.404	1.02e-36
MRPL30	ENSG00000185414.19	25.21	10.81	1.15	3.46e-102
TMEM265	ENSG00000281991.1	25.77	10.84	1.177	1.63e-66
AHDC1	ENSG00000126705.13	3.67	10.85	-1.343	5.12e-34
CEACAM1	ENSG00000079385.21	76.749	10.85	2.714	2.88e-12
SERPINE2	ENSG00000135919.12	47.669	10.86	2.037	5.04e-41
CTD-2192J16.22	ENSG00000269242.1	3.1	10.87	-1.534	1.71e-47
ELK1	ENSG00000126767.17	23.441	10.87	1.042	8.13e-83
PLA2G5	ENSG00000127472.10	0.58	10.89	-2.912	3.38e-55
SPOCK1	ENSG00000152377.12	3.13	10.89	-1.526	3.14e-10
RCAN2	ENSG00000172348.14	2.25	10.9	-1.872	1.82e-91
C1orf216	ENSG00000142686.7	4.01	10.91	-1.249	2.37e-16
DYSF	ENSG00000135636.13	3.79	10.91	-1.314	4.1e-17
ADK	ENSG00000156110.13	29.459	10.92	1.354	4.15e-92
NCAPD2	ENSG00000010292.12	33.499	10.92	1.533	8.84e-98
ST14	ENSG00000149418.10	208.441	10.92	4.135	7.87e-40
APOC1	ENSG00000130208.9	52.859	10.93	2.175	1.22e-44
KIAA1522	ENSG00000162522.10	40.54	10.94	1.799	1.68e-15
EHD4	ENSG00000103966.9	23.06	10.98	1.006	1.44e-28
LARP6	ENSG00000166173.10	3.72	10.98	-1.344	6.65e-12
PGAM5	ENSG00000247077.6	38.88	10.98	1.735	1.46e-118
SCAPER	ENSG00000140386.12	4.98	10.98	-1.002	3.71e-61
GOLGA6L5P	ENSG00000230373.8	1.26	11.01	-2.41	1.12e-79
LSR	ENSG00000105699.16	216.526	11.03	4.176	9.09e-54
CXCL16	ENSG00000161921.14	67.62	11.04	2.511	5.65e-104
RPIA	ENSG00000153574.8	41.151	11.05	1.807	1.01e-110
ARHGEF37	ENSG00000183111.11	2.73	11.06	-1.693	1.07e-81
C5orf56	ENSG00000197536.10	4.38	11.06	-1.165	3.69e-54
EEF1E1	ENSG00000124802.11	27.651	11.06	1.248	3.81e-96
SH3BP5-AS1	ENSG00000224660.1	1.03	11.06	-2.571	2.16e-101
ABHD2	ENSG00000140526.16	32.13	11.07	1.457	1.85e-57
AGTR1	ENSG00000144891.17	0.09	11.07	-3.469	6.72e-78
TTN-AS1	ENSG00000237298.8	3.03	11.07	-1.583	2.99e-50
TUBB2B	ENSG00000137285.9	2.12	11.07	-1.952	2.03e-30
BTC	ENSG00000174808.11	3.42	11.08	-1.451	1.56e-32
CLCN6	ENSG00000011021.21	3.14	11.09	-1.546	7.49e-73
PNPLA7	ENSG00000130653.15	1.22	11.12	-2.449	2.58e-95
ALG1	ENSG00000033011.11	32.11	11.13	1.449	2.38e-92
METTL1	ENSG00000037897.16	36.329	11.13	1.622	1.54e-116
HNRNPA1P48	ENSG00000224578.4	30.87	11.15	1.391	7.61e-94
UMPS	ENSG00000114491.13	30.71	11.16	1.383	3.45e-109
FAM65C	ENSG00000042062.11	0.64	11.18	-2.893	1.64e-103
TMEM88	ENSG00000167874.6	2.26	11.18	-1.902	2.22e-71
BHMT2	ENSG00000132840.9	0.3	11.19	-3.229	2.28e-70
PCSK1N	ENSG00000102109.8	0.42	11.21	-3.104	2.26e-62
LINC00893	ENSG00000241769.7	1.63	11.22	-2.216	5.06e-61
P4HA1	ENSG00000122884.12	25.98	11.23	1.141	9.57e-37
ATP8B1	ENSG00000081923.10	31.811	11.26	1.42	3.93e-10
OSMR	ENSG00000145623.12	3.23	11.28	-1.538	2.96e-28
UCHL5	ENSG00000116750.13	24.58	11.29	1.058	9.39e-73
KCNQ4	ENSG00000117013.14	0.86	11.3	-2.725	3.51e-64
PDE4D	ENSG00000113448.16	2.87	11.31	-1.669	8.26e-55
AC002398.12	ENSG00000267328.1	0.29	11.34	-3.258	3.8e-47
MEIS3	ENSG00000105419.17	3.57	11.34	-1.433	2.49e-26
RFC2	ENSG00000049541.10	29.97	11.34	1.328	9.91e-90
HMGCR	ENSG00000113161.15	30.999	11.35	1.374	4.41e-16
CCDC86	ENSG00000110104.11	32.651	11.39	1.441	8.05e-100
SH3KBP1	ENSG00000147010.17	29.339	11.39	1.292	3.58e-30
TRUB2	ENSG00000167112.9	29.019	11.39	1.277	7.67e-92
DCHS1	ENSG00000166341.7	2.59	11.4	-1.788	2.66e-32
ERO1L	ENSG00000197930.12	37.369	11.41	1.628	1.97e-94
GIMAP5	ENSG00000196329.10	3.77	11.42	-1.381	3.33e-51
GSKIP	ENSG00000100744.14	36.829	11.42	1.607	2.68e-18
AC009120.6	ENSG00000259972.2	4.15	11.45	-1.273	4.81e-39
RCC1	ENSG00000180198.15	47.639	11.45	1.966	1.01e-100
NCOA7	ENSG00000111912.18	40.201	11.46	1.725	8.21e-66
TRIM2	ENSG00000109654.14	35.019	11.47	1.53	1.46e-61
RRP9	ENSG00000114767.6	34.13	11.5	1.491	3.02e-121
QPRT	ENSG00000103485.17	49.8	11.52	2.021	2.54e-23
RP11-802E16.3	ENSG00000255031.5	1.9	11.52	-2.11	1.92e-68
KLF5	ENSG00000102554.13	146.798	11.53	3.56	2.81e-37
DZIP1	ENSG00000134874.17	1.25	11.54	-2.479	1.19e-57
SEL1L3	ENSG00000091490.10	72.77	11.55	2.555	1.06e-57
GNG2	ENSG00000186469.8	3.28	11.57	-1.554	2.75e-54
GREM2	ENSG00000180875.4	0.45	11.58	-3.117	3.29e-102
PVR	ENSG00000073008.14	27.789	11.59	1.193	3.16e-80
BPNT1	ENSG00000162813.17	25.4	11.6	1.067	3.96e-17
C1GALT1C1	ENSG00000171155.7	31.13	11.61	1.349	1.8e-84
CASP3	ENSG00000164305.17	24.96	11.64	1.038	1.58e-30
EXOSC5	ENSG00000077348.8	42.37	11.65	1.778	5.09e-138
PRICKLE2	ENSG00000163637.11	0.91	11.65	-2.728	2.88e-69
RFC4	ENSG00000163918.10	27.05	11.65	1.149	1.65e-77
RP4-800G7.2	ENSG00000244560.6	2.13	11.65	-2.015	1.39e-52
TBC1D3L	ENSG00000274512.4	3.63	11.65	-1.45	2.35e-20
ZEB2	ENSG00000169554.16	3.53	11.67	-1.484	1.02e-45
IL18	ENSG00000150782.11	25.189	11.68	1.046	5.68e-07
SLC25A24	ENSG00000085491.15	25.069	11.7	1.037	1.38e-19
TMEM25	ENSG00000149582.15	2	11.7	-2.082	9.55e-64
CHST15	ENSG00000182022.17	3.22	11.71	-1.591	2.11e-41
SYNGAP1	ENSG00000197283.12	3.87	11.71	-1.384	7.2e-36
C8orf76	ENSG00000189376.11	27.2	11.72	1.149	2.05e-80
PIGU	ENSG00000101464.10	38.641	11.72	1.64	5.49e-99
SMYD2	ENSG00000143499.13	30.06	11.72	1.288	4.26e-111
CCDC106	ENSG00000173581.7	3.76	11.73	-1.419	1.44e-43
GIMAP7	ENSG00000179144.4	4.26	11.73	-1.275	3.87e-42
MAP6	ENSG00000171533.11	0.46	11.73	-3.124	4.02e-65
MCM5	ENSG00000100297.15	38.321	11.73	1.627	5.12e-80
NOP14	ENSG00000087269.15	26.829	11.73	1.128	1.8e-76
SLCO4A1	ENSG00000101187.15	36.359	11.73	1.553	2.16e-59
GPR162	ENSG00000250510.7	0.86	11.74	-2.776	5.86e-96
PLAUR	ENSG00000011422.11	59.001	11.74	2.236	1.58e-66
DTYMK	ENSG00000168393.12	43.6	11.75	1.807	7.51e-115
C1orf162	ENSG00000143110.11	4.12	11.77	-1.319	1.51e-34
ZNF333	ENSG00000160961.11	2.67	11.77	-1.799	5.35e-58
SSPN	ENSG00000123096.11	2.75	11.78	-1.769	1.65e-40
CTD-2562J17.6	ENSG00000279117.1	4.4	11.79	-1.244	6.25e-56
DNAJB4	ENSG00000162616.8	5.13	11.8	-1.062	6.23e-35
RAC2	ENSG00000128340.14	30.3	11.8	1.29	1.11e-20
ZDHHC20	ENSG00000180776.15	35.981	11.8	1.531	1.71e-103
EDEM2	ENSG00000088298.12	27.66	11.81	1.162	2.71e-71
RPL14P1	ENSG00000139239.7	26.96	11.81	1.126	7.22e-60
ASMTL-AS1	ENSG00000236017.7	3.29	11.82	-1.579	1.79e-29
PAFAH1B3	ENSG00000079462.7	68.19	11.83	2.431	3.83e-149
RPL6P27	ENSG00000235552.4	25.44	11.85	1.041	5.31e-41
RAD52	ENSG00000002016.16	5.36	11.86	-1.016	6.49e-19
CHRM2	ENSG00000181072.11	0.02	11.87	-3.657	6.95e-56
CKS2	ENSG00000123975.4	148.343	11.89	3.534	3.25e-120
RP11-620J15.3	ENSG00000257698.1	1.82	11.89	-2.193	1.18e-57
SIAE	ENSG00000110013.12	31.71	11.89	1.343	0.000127
HES4	ENSG00000188290.10	4.94	11.9	-1.119	1.04e-18
DCAF13	ENSG00000164934.13	42.739	11.91	1.76	9.45e-136
GTF2IRD1	ENSG00000006704.10	36.959	11.94	1.553	4.33e-58
OSR1	ENSG00000143867.6	0.36	11.96	-3.252	1.68e-86
MS4A4A	ENSG00000110079.16	3.43	11.97	-1.55	1.73e-36
PPARG	ENSG00000132170.19	41.839	11.97	1.724	5.44e-23
43712	ENSG00000108387.14	3.45	11.99	-1.546	1.27e-41
SLC44A1	ENSG00000070214.15	26.06	12	1.058	1.17e-22
C12orf45	ENSG00000151131.9	34	12.04	1.424	3.65e-114
JAM2	ENSG00000154721.14	1.34	12.05	-2.479	5.79e-89
GRIK5	ENSG00000105737.9	0.21	12.06	-3.432	7.79e-76
PRRT1	ENSG00000204314.10	2.62	12.06	-1.851	2.03e-90
RP11-345J4.5	ENSG00000261740.5	40.101	12.06	1.654	4.74e-76
CA11	ENSG00000063180.8	3.88	12.07	-1.421	5.51e-32
PYGM	ENSG00000068976.13	0.26	12.08	-3.376	3.32e-84
HPRT1	ENSG00000165704.14	43.51	12.09	1.766	4.05e-120
NPTX1	ENSG00000171246.5	0.07	12.09	-3.613	3.05e-61
CDX1	ENSG00000113722.16	178.044	12.1	3.773	6.13e-30
ZBTB16	ENSG00000109906.13	0.15	12.1	-3.51	1.93e-102
GMNN	ENSG00000112312.9	31.769	12.11	1.322	9.76e-24
PDE3A	ENSG00000172572.6	2.17	12.11	-2.048	2.96e-80
TRIM16	ENSG00000221926.11	27.119	12.11	1.101	5.77e-42
VPS9D1	ENSG00000075399.12	5.14	12.11	-1.094	3.31e-52
DCUN1D5	ENSG00000137692.11	26.79	12.13	1.082	2.16e-75
UNKL	ENSG00000059145.18	4.87	12.15	-1.164	6.99e-28
RPF2	ENSG00000197498.12	27.28	12.16	1.104	3.32e-77
DNAAF5	ENSG00000164818.15	26.04	12.17	1.038	1.07e-89
PDZD4	ENSG00000067840.12	0.24	12.19	-3.411	2.43e-102
RIC3	ENSG00000166405.14	0.11	12.19	-3.571	1e-100
TRIB1	ENSG00000173334.3	35.099	12.21	1.45	4.67e-36
CPSF3	ENSG00000119203.13	28.23	12.22	1.145	9.6e-105
STAP2	ENSG00000178078.11	99.822	12.23	2.93	3.38e-23
SNCA	ENSG00000145335.15	1.33	12.24	-2.506	1.5e-52
ADGRL2	ENSG00000117114.19	2.79	12.26	-1.807	8.08e-57
GNG11	ENSG00000127920.5	3.86	12.26	-1.448	2.13e-37
POU6F1	ENSG00000184271.15	2.02	12.26	-2.134	6.38e-68
PROSER1	ENSG00000120685.19	29.48	12.26	1.201	3.89e-62
ARMCX4	ENSG00000196440.11	1.93	12.28	-2.18	2.07e-72
LFNG	ENSG00000106003.12	66.169	12.31	2.335	2.78e-74
NXT1	ENSG00000132661.3	26.39	12.33	1.039	6.06e-60
AC011737.2	ENSG00000204196.5	38.969	12.37	1.58	3.01e-76
LINC01573	ENSG00000237886.1	0.39	12.39	-3.268	4.78e-67
RAB25	ENSG00000132698.13	205.229	12.39	3.945	3.88e-50
CHGA	ENSG00000100604.12	0.51	12.41	-3.151	5.99e-38
RP11-203J24.9	ENSG00000257524.5	1.25	12.41	-2.575	1.31e-86
SPCS2P4	ENSG00000228589.3	33.709	12.41	1.372	8.66e-70
RASD2	ENSG00000100302.6	1.61	12.43	-2.363	5.55e-71
FARSB	ENSG00000116120.9	28.13	12.45	1.115	1.15e-86
MALL	ENSG00000144063.3	39.639	12.45	1.595	0.000189
SLC35A2	ENSG00000102100.14	36.339	12.45	1.473	7.82e-87
GK5	ENSG00000175066.15	5.04	12.47	-1.157	2.74e-37
EDIL3	ENSG00000164176.12	5.26	12.48	-1.107	1.19e-32
S1PR1	ENSG00000170989.8	4	12.49	-1.432	8.41e-41
ST6GALNAC1	ENSG00000070526.14	50.822	12.49	1.942	2.69e-06
NFASC	ENSG00000163531.15	2.02	12.52	-2.162	1.53e-58
SEPT7P2	ENSG00000214765.8	4.71	12.52	-1.244	2.79e-40
TRIM52	ENSG00000183718.5	5.71	12.52	-1.011	5.71e-37
43713	ENSG00000184702.17	3.6	12.53	-1.556	4.55e-36
MOCS1	ENSG00000124615.17	3.01	12.53	-1.754	1.09e-107
MIR4697HG	ENSG00000280237.1	0.49	12.54	-3.184	3.66e-61
CLDN12	ENSG00000157224.15	33.52	12.55	1.349	3.46e-86
HIST2H2BE	ENSG00000184678.9	4.61	12.55	-1.272	4.51e-30
SFRP5	ENSG00000120057.4	0.04	12.55	-3.704	8.17e-92
EFS	ENSG00000100842.12	1.06	12.56	-2.719	6.44e-72
MRTO4	ENSG00000053372.4	31.111	12.57	1.243	6.87e-93
SCNN1A	ENSG00000111319.12	68.531	12.57	2.357	1.63e-13
MRPL19	ENSG00000115364.13	30.38	12.58	1.208	2.01e-79
MYCBP	ENSG00000214114.8	29.04	12.58	1.145	9.59e-58
SLC12A2	ENSG00000064651.13	87.601	12.59	2.705	9.5e-121
ZG16	ENSG00000174992.7	0.54	12.59	-3.142	2.43e-21
THOC3	ENSG00000051596.9	55.081	12.61	2.043	5.56e-117
ARNTL	ENSG00000133794.17	4.02	12.62	-1.44	3.09e-76
DHCR24	ENSG00000116133.11	70.79	12.62	2.398	1.17e-42
REEP2	ENSG00000132563.15	0.71	12.62	-2.994	1.59e-67
OLFML2A	ENSG00000185585.19	2.64	12.63	-1.905	8.02e-43
CDH17	ENSG00000079112.9	182.606	12.64	3.751	4.98e-30
CYP51A1	ENSG00000001630.15	53.94	12.64	2.01	3.26e-58
KCTD5	ENSG00000167977.8	31.01	12.64	1.231	2.98e-41
SEC23B	ENSG00000101310.14	51.449	12.65	1.942	7.85e-85
TEF	ENSG00000167074.14	4.26	12.67	-1.378	3.46e-59
IPO4	ENSG00000196497.15	31.33	12.68	1.241	6.96e-68
SRPK1	ENSG00000096063.14	45.739	12.68	1.773	3.88e-99
BRIX1	ENSG00000113460.12	36.269	12.69	1.445	5.07e-125
TOP1MT	ENSG00000184428.12	45.361	12.7	1.759	2.43e-111
CTD-3157E16.2	ENSG00000276855.1	2.77	12.72	-1.864	7.46e-72
ADAMTS9-AS1	ENSG00000241158.5	0.12	12.74	-3.617	3.42e-66
CITED4	ENSG00000179862.6	5.46	12.75	-1.09	7.82e-07
MAGT1	ENSG00000102158.19	32.329	12.75	1.277	1.15e-77
RRP7A	ENSG00000189306.10	34.08	12.75	1.351	6.6e-80
RGS11	ENSG00000076344.15	1.01	12.76	-2.775	1.46e-71
RP11-152H18.3	ENSG00000254665.1	1.22	12.76	-2.632	1.08e-33
RRS1	ENSG00000179041.3	33.13	12.76	1.311	1.44e-82
NUDT14	ENSG00000183828.14	40.251	12.79	1.581	1.2e-64
OAS1	ENSG00000089127.12	70.668	12.79	2.378	4.25e-43
PROCR	ENSG00000101000.4	35.05	12.79	1.386	2.04e-35
SLC37A4	ENSG00000137700.16	29.761	12.82	1.154	3.7e-23
MYSM1	ENSG00000162601.9	5.17	12.86	-1.168	9.97e-50
DOK4	ENSG00000125170.10	39.33	12.87	1.54	1.13e-19
MSMO1	ENSG00000052802.12	54.628	12.87	2.004	5.7e-51
PRSS8	ENSG00000052344.15	175.289	12.88	3.667	1.65e-29
SH3BGRL2	ENSG00000198478.7	26.79	12.89	1.001	3.55e-13
BID	ENSG00000015475.18	54.86	12.9	2.007	6.09e-121
RPE	ENSG00000197713.14	27.94	12.9	1.058	3.09e-76
TRANK1	ENSG00000168016.13	4.07	12.9	-1.455	9.78e-57
TWIST2	ENSG00000233608.3	0.81	12.9	-2.941	1.21e-78
SMAGP	ENSG00000170545.16	68.802	12.93	2.325	2.97e-40
FAM127C	ENSG00000212747.4	2.08	12.94	-2.178	5.54e-42
ZDHHC9	ENSG00000188706.12	53.719	12.95	1.972	4.28e-114
EXOSC3	ENSG00000107371.12	34	12.98	1.324	8.01e-98
REV3L	ENSG00000009413.15	3.65	12.98	-1.588	1.46e-57
RP11-419C5.2	ENSG00000226232.8	4.43	12.98	-1.364	6.15e-28
STMN2	ENSG00000104435.13	0.75	12.98	-2.998	3.71e-109
SLX1A-SULT1A3	ENSG00000213599.9	4.79	12.99	-1.273	2.32e-24
CDK7	ENSG00000134058.10	31.01	13	1.193	4.52e-107
NCALD	ENSG00000104490.17	4.78	13	-1.276	3.95e-19
POFUT1	ENSG00000101346.11	35.429	13	1.38	1.35e-65
DIP2C	ENSG00000151240.15	2.48	13.01	-2.009	8.69e-44
GPRASP1	ENSG00000198932.12	0.6	13.01	-3.13	1.19e-87
SS18L2	ENSG00000008324.10	28.521	13.01	1.075	1.18e-80
PMEPA1	ENSG00000124225.15	47.54	13.03	1.791	8.48e-45
SLIT3	ENSG00000184347.14	1.74	13.05	-2.358	9.59e-51
GAB1	ENSG00000109458.8	5.98	13.07	-1.011	7.15e-57
IL6R	ENSG00000160712.12	2.12	13.1	-2.176	7.46e-138
SPON1	ENSG00000262655.3	4.88	13.11	-1.263	1.57e-19
CADM3	ENSG00000162706.12	0.16	13.12	-3.606	1.38e-147
CCDC167	ENSG00000198937.8	30.091	13.12	1.139	4.11e-63
CC2D2A	ENSG00000048342.15	3.5	13.13	-1.651	2.16e-35
CREB3L1	ENSG00000157613.10	39.14	13.14	1.505	1.04e-11
PDE3B	ENSG00000152270.8	4.52	13.14	-1.357	1.03e-37
ABCE1	ENSG00000164163.10	33.7	13.15	1.294	4.2e-98
LDOC1	ENSG00000182195.7	2.03	13.15	-2.223	1.02e-56
RP11-588K22.2	ENSG00000260244.1	2.28	13.15	-2.109	2.84e-29
AGAP4	ENSG00000188234.13	4.82	13.19	-1.286	1.77e-38
ZNF577	ENSG00000161551.12	4.37	13.19	-1.402	4.38e-36
BCL2L12	ENSG00000126453.9	35.481	13.21	1.36	3.9e-109
TSPAN13	ENSG00000106537.7	61.819	13.22	2.143	1.1e-46
PLBD1	ENSG00000121316.10	50.991	13.23	1.869	1.43e-49
TCF4	ENSG00000196628.13	4.12	13.23	-1.475	2.85e-30
LRRC75B	ENSG00000178026.12	5.93	13.24	-1.039	6.12e-30
TMPRSS2	ENSG00000184012.11	68.09	13.26	2.277	7.36e-15
ENOPH1	ENSG00000145293.14	35.17	13.27	1.342	4.4e-121
HMBS	ENSG00000256269.6	32.719	13.27	1.241	2.26e-73
MAPKAPK3	ENSG00000114738.10	32.59	13.27	1.235	1.36e-90
FAXC	ENSG00000146267.11	0.89	13.28	-2.918	4.53e-45
GJC1	ENSG00000182963.9	0.99	13.28	-2.843	1.61e-48
MST1R	ENSG00000164078.12	44.169	13.31	1.658	2.07e-24
SPINT1	ENSG00000166145.14	123.1	13.31	3.116	6.93e-30
HOXA5	ENSG00000106004.4	5.18	13.32	-1.212	3.87e-42
TTYH3	ENSG00000136295.14	49.189	13.32	1.809	1.74e-114
ACP5	ENSG00000102575.10	31.38	13.33	1.176	1.36e-14
EMG1	ENSG00000126749.14	31.21	13.33	1.168	2.63e-89
LPAR1	ENSG00000198121.13	2.42	13.33	-2.067	1.05e-102
GPM6A	ENSG00000150625.16	0.08	13.35	-3.732	4.52e-75
ARHGAP33	ENSG00000004777.18	3.6	13.37	-1.643	1.18e-37
EIF4E3	ENSG00000163412.12	4.55	13.37	-1.372	1.22e-72
FAM228B	ENSG00000219626.8	2.95	13.38	-1.864	4.77e-52
GAS7	ENSG00000007237.18	2.3	13.38	-2.123	3.39e-59
ATP9A	ENSG00000054793.13	28.959	13.39	1.058	1.19e-31
PPP1R3E	ENSG00000235194.8	4.54	13.39	-1.377	3.04e-49
DLG3	ENSG00000082458.11	31.569	13.42	1.175	1.6e-46
MST1	ENSG00000173531.15	5.67	13.42	-1.112	3.45e-16
MUC13	ENSG00000173702.7	255.043	13.42	4.15	2.55e-34
CCND1	ENSG00000110092.3	69.468	13.43	2.288	5.02e-123
UTP18	ENSG00000011260.13	32.68	13.43	1.223	1.17e-105
STX2	ENSG00000111450.13	5.27	13.47	-1.207	7.52e-18
TMEM91	ENSG00000142046.14	2.36	13.47	-2.107	4.47e-62
PDZRN4	ENSG00000165966.14	0.13	13.48	-3.68	9.39e-72
TUSC3	ENSG00000104723.20	4.01	13.48	-1.531	5.87e-32
FUZ	ENSG00000010361.13	5.19	13.49	-1.227	2.2e-30
RAPGEFL1	ENSG00000108352.11	30.239	13.49	1.108	0.00746
SCD	ENSG00000099194.5	105.229	13.49	2.874	3.79e-83
PUS1	ENSG00000177192.13	32.01	13.51	1.186	6.11e-90
SNTA1	ENSG00000101400.5	4.02	13.52	-1.532	4.17e-38
ST3GAL3	ENSG00000126091.19	2.58	13.54	-2.022	1.76e-55
BBS4	ENSG00000140463.13	5.89	13.55	-1.078	1.24e-38
FRMD4A	ENSG00000151474.19	5.74	13.55	-1.11	2.47e-36
SMC1A	ENSG00000072501.17	33.981	13.55	1.266	1.95e-46
CNTNAP1	ENSG00000108797.11	1.69	13.56	-2.436	1.02e-44
MYOCD	ENSG00000141052.17	0.45	13.56	-3.328	5.57e-70
PPP1R13L	ENSG00000104881.14	30.271	13.58	1.101	1.88e-55
ADGRA2	ENSG00000020181.17	5.93	13.61	-1.076	1.12e-14
POLI	ENSG00000101751.10	4.41	13.62	-1.434	1.13e-48
CLN6	ENSG00000128973.11	39.461	13.65	1.466	1.48e-96
HLA-H	ENSG00000206341.7	53.371	13.65	1.892	4.3e-42
ABCA5	ENSG00000154265.15	4.89	13.69	-1.319	9.45e-57
RP4-639F20.1	ENSG00000235501.5	2.84	13.69	-1.936	3.78e-75
CASD1	ENSG00000127995.16	6.11	13.7	-1.048	5.99e-63
BMP4	ENSG00000125378.15	41.151	13.73	1.517	6.89e-50
PPP1R1A	ENSG00000135447.16	0.26	13.77	-3.551	3.26e-65
XPOT	ENSG00000184575.11	28.839	13.77	1.014	5.35e-60
GAR1	ENSG00000109534.16	33.139	13.8	1.206	5.63e-95
CHRDL2	ENSG00000054938.15	1.66	13.85	-2.481	1.23e-15
GATM	ENSG00000171766.15	6.25	13.88	-1.037	8.27e-14
H2AFX	ENSG00000188486.3	53.43	13.88	1.871	7.98e-89
KLK1	ENSG00000167748.10	42.191	13.88	1.537	2.41e-08
ATAD3A	ENSG00000197785.13	30.9	13.89	1.099	2.6e-71
SHISA4	ENSG00000198892.6	4.29	13.89	-1.493	3.62e-23
PTRH2	ENSG00000141378.14	32.769	13.91	1.179	1.66e-88
BCHE	ENSG00000114200.9	0.17	13.93	-3.674	4.04e-82
KPNA2	ENSG00000182481.8	85.419	13.94	2.532	1.33e-134
CDC42SE2	ENSG00000158985.13	32.41	13.97	1.158	2.76e-20
KLHL42	ENSG00000087448.9	6.45	13.97	-1.007	9.81e-24
NR2C2AP	ENSG00000184162.14	32.491	13.99	1.16	8.97e-92
STARD9	ENSG00000159433.11	0.64	14	-3.193	3.13e-86
EEPD1	ENSG00000122547.10	31.161	14.01	1.099	1.79e-42
EFNB2	ENSG00000125266.6	30.86	14.01	1.086	2.76e-23
C20orf166-AS1	ENSG00000174403.15	0.06	14.02	-3.825	1.87e-74
RP11-658F2.8	ENSG00000258297.1	4.53	14.02	-1.442	1.22e-51
FBXL22	ENSG00000197361.6	0.77	14.03	-3.086	1.17e-59
ZDHHC17	ENSG00000186908.14	4.71	14.03	-1.396	7.99e-47
RPA3	ENSG00000106399.11	47.712	14.05	1.695	1.82e-110
CAP2	ENSG00000112186.11	1.66	14.07	-2.502	3.1e-46
HACD3	ENSG00000074696.12	49.6	14.08	1.746	3.49e-119
DDAH1	ENSG00000153904.18	41.14	14.1	1.481	3.65e-58
SMARCA1	ENSG00000102038.15	2.6	14.1	-2.068	6.23e-31
LIX1L	ENSG00000271601.3	3.39	14.11	-1.783	8.75e-44
RAB20	ENSG00000139832.4	34.849	14.11	1.246	1.24e-53
CERS4	ENSG00000090661.11	2.23	14.13	-2.228	6.84e-45
FBXO17	ENSG00000269190.5	1.19	14.13	-2.788	9.25e-55
OLFM1	ENSG00000130558.18	1.74	14.13	-2.465	3.45e-80
UBE2S	ENSG00000108106.13	76.611	14.13	2.359	2.04e-143
GAS1	ENSG00000180447.6	1.33	14.15	-2.701	6.82e-35
PCK2	ENSG00000100889.11	51.911	14.15	1.804	2.3e-18
ZNF75A	ENSG00000162086.14	5.62	14.19	-1.198	2.29e-45
PLAC9	ENSG00000189129.13	2.07	14.2	-2.308	8.95e-93
ENO3	ENSG00000108515.17	4.95	14.23	-1.356	1.99e-34
PCDH1	ENSG00000156453.13	35.49	14.24	1.26	8.73e-27
FES	ENSG00000182511.11	3.64	14.27	-1.719	1.94e-51
DDX21	ENSG00000165732.12	47.212	14.32	1.654	1.33e-86
IDUA	ENSG00000127415.12	6.06	14.32	-1.118	6.56e-33
PRKAB2	ENSG00000131791.7	5.32	14.33	-1.278	2.75e-53
MAGED4B	ENSG00000187243.16	2.62	14.36	-2.085	1.22e-33
ACY1	ENSG00000243989.7	70.131	14.39	2.208	1.8e-35
UNG	ENSG00000076248.10	42.611	14.39	1.503	4.16e-77
MBNL1-AS1	ENSG00000229619.3	0.85	14.45	-3.062	1.23e-68
N4BP2L1	ENSG00000139597.16	5.99	14.47	-1.146	9.91e-34
DAAM2	ENSG00000146122.16	1.6	14.48	-2.574	1.06e-117
LAYN	ENSG00000204381.11	2.45	14.48	-2.166	4.42e-32
ARL4D	ENSG00000175906.4	1.65	14.5	-2.548	6.31e-60
F11R	ENSG00000158769.17	71.228	14.51	2.219	9.66e-51
INPP5B	ENSG00000204084.12	4.47	14.51	-1.504	1.16e-71
TOM1L1	ENSG00000141198.13	36.359	14.51	1.268	1.28e-59
RP11-958N24.1	ENSG00000183458.13	3.65	14.53	-1.74	6.93e-44
MTND1P23	ENSG00000225972.1	5.79	14.55	-1.195	2.87e-06
NIPSNAP1	ENSG00000184117.11	45.809	14.55	1.59	6.05e-67
DTD1	ENSG00000125821.11	38.419	14.56	1.341	1.47e-78
GRTP1	ENSG00000139835.13	32.329	14.58	1.097	1.29e-23
KIAA0020	ENSG00000080608.9	30.3	14.58	1.006	3.86e-61
SCNN1B	ENSG00000168447.10	1.3	14.58	-2.76	7.19e-43
ANKH	ENSG00000154122.12	65.621	14.62	2.093	1.58e-76
BTF3L4P2	ENSG00000213189.5	31.029	14.64	1.034	6.6e-58
MRPL57	ENSG00000173141.4	30.351	14.65	1.002	8.84e-78
CXXC5	ENSG00000171604.11	43.87	14.69	1.516	1.35e-87
RPL7P1	ENSG00000214485.6	59.552	14.69	1.948	2.02e-80
WASH7P	ENSG00000227232.5	3.1	14.82	-1.948	3.64e-62
TXLNGY	ENSG00000131002.11	0.9	14.84	-3.059	5.63e-09
CLIP4	ENSG00000115295.19	0.84	14.85	-3.107	3.3e-89
GMPS	ENSG00000163655.15	41.879	14.85	1.436	1.81e-114
NPM3	ENSG00000107833.10	67.461	14.85	2.111	1.48e-122
C2orf74	ENSG00000237651.6	1.73	14.86	-2.538	2.06e-64
FAM60A	ENSG00000139146.13	60.909	14.86	1.965	9.96e-139
TP53	ENSG00000141510.15	56.121	14.86	1.849	7.11e-52
UCK2	ENSG00000143179.12	38.08	14.86	1.301	7.39e-73
PIK3R2	ENSG00000105647.14	39.05	14.87	1.336	2.48e-88
PRSS3	ENSG00000010438.16	142.853	14.9	3.178	1.08e-32
NICN1	ENSG00000145029.11	5.48	14.91	-1.296	1.43e-58
SERTAD4-AS1	ENSG00000203706.8	1.44	14.92	-2.706	5.45e-51
TPCN2	ENSG00000162341.15	5.1	14.92	-1.384	1.13e-54
RP11-69E11.4	ENSG00000182109.7	1.32	14.95	-2.781	9.35e-93
ZNF767P	ENSG00000133624.13	3.76	14.96	-1.745	9.2e-52
FOLR2	ENSG00000165457.13	3.35	14.97	-1.876	3.37e-41
SNRPGP10	ENSG00000235363.1	4.04	14.97	-1.664	8.17e-40
GALNT18	ENSG00000110328.5	5.43	14.99	-1.314	8.19e-16
TPRN	ENSG00000176058.11	37.621	15	1.271	2.17e-20
CLCA1	ENSG00000016490.15	6.1	15.02	-1.174	0.00401
CMSS1	ENSG00000184220.10	31.36	15.04	1.013	3.96e-54
SH3BP5	ENSG00000131370.15	7.01	15.04	-1.002	3.9e-18
ACSL5	ENSG00000197142.10	134.019	15.07	3.071	1.94e-40
MUC20	ENSG00000176945.16	69.589	15.07	2.135	2.55e-27
ALG8	ENSG00000159063.12	34.621	15.08	1.147	3.99e-87
REC8	ENSG00000100918.12	5.61	15.08	-1.283	1.33e-31
RASA4B	ENSG00000170667.14	6.39	15.12	-1.125	3.23e-22
RP11-513I15.6	ENSG00000225339.3	6.71	15.12	-1.064	1.4e-27
CNRIP1	ENSG00000119865.8	2.41	15.14	-2.243	5.24e-81
SCARA3	ENSG00000168077.13	1.96	15.14	-2.447	1.54e-55
FIBIN	ENSG00000176971.3	4.09	15.2	-1.67	1.01e-16
GRASP	ENSG00000161835.10	2.82	15.2	-2.084	7.29e-78
MMP15	ENSG00000102996.4	34.939	15.22	1.148	2.06e-21
SPACA6P	ENSG00000182310.12	1.58	15.23	-2.653	2.93e-58
CAPN3	ENSG00000092529.22	2.86	15.25	-2.074	3.88e-64
ADAM10	ENSG00000137845.14	33.321	15.26	1.078	3.4e-28
CALHM2	ENSG00000138172.10	6.4	15.27	-1.137	1.79e-32
TRIAP1	ENSG00000170855.3	32.86	15.3	1.055	2.95e-85
NAT10	ENSG00000135372.8	32.291	15.31	1.029	4.91e-75
ABCC3	ENSG00000108846.15	45.509	15.32	1.511	3.18e-08
YAE1D1	ENSG00000241127.7	33.121	15.34	1.062	8.94e-61
YIPF4	ENSG00000119820.10	32.789	15.34	1.048	4.51e-63
CADM4	ENSG00000105767.2	4.99	15.36	-1.45	1.83e-15
PTN	ENSG00000105894.11	1.41	15.36	-2.763	5.8e-73
DLC1	ENSG00000164741.14	3.1	15.39	-1.999	9.71e-41
TMPO	ENSG00000120802.13	48.381	15.39	1.591	6e-93
TNFRSF21	ENSG00000146072.6	37.909	15.39	1.247	7.26e-45
TTC23	ENSG00000103852.12	6.41	15.39	-1.145	2.63e-41
TMEM35	ENSG00000126950.7	0.35	15.45	-3.607	2.58e-75
MAGEH1	ENSG00000187601.4	4.91	15.46	-1.478	5.67e-35
L3HYPDH	ENSG00000126790.11	5.26	15.47	-1.396	4.98e-35
COMTD1	ENSG00000165644.10	34.939	15.48	1.125	3.55e-18
FLT3LG	ENSG00000090554.12	4.8	15.48	-1.507	1.11e-51
USP32P1	ENSG00000188933.14	0.55	15.48	-3.41	4.84e-42
CD82	ENSG00000085117.11	44.139	15.519	1.45	1.47e-42
PCCB	ENSG00000114054.13	36.62	15.53	1.186	8.81e-41
G6PD	ENSG00000160211.15	32.969	15.62	1.031	8.09e-54
GUCY1A3	ENSG00000164116.16	3.22	15.63	-1.978	1.54e-22
RNF207	ENSG00000158286.12	3.69	15.63	-1.826	1.34e-33
RALA	ENSG00000006451.7	40.321	15.66	1.31	3.47e-90
RRM1	ENSG00000167325.14	37.89	15.66	1.223	6.41e-78
GALE	ENSG00000117308.14	92.931	15.68	2.494	4.33e-49
GLA	ENSG00000102393.9	34.52	15.68	1.091	5.53e-58
RAE1	ENSG00000101146.12	39.81	15.68	1.291	6.61e-90
SMIM15	ENSG00000188725.7	52.261	15.69	1.674	2.21e-76
AFMID	ENSG00000183077.15	41.069	15.71	1.332	4.13e-85
ANO9	ENSG00000185101.12	54.481	15.72	1.73	2.98e-20
MAP3K14	ENSG00000006062.13	5.97	15.72	-1.262	1.01e-43
KITLG	ENSG00000049130.13	6.5	15.73	-1.157	3.9e-33
RABL2A	ENSG00000144134.18	6.47	15.73	-1.163	6.42e-46
FAM49B	ENSG00000153310.18	46.85	15.75	1.514	7.48e-90
ZNF337	ENSG00000130684.13	6.34	15.76	-1.191	1.16e-21
BAK1	ENSG00000030110.12	34.479	15.77	1.081	5.16e-15
TBL2	ENSG00000106638.15	37.239	15.78	1.188	1.04e-95
SRPRB	ENSG00000144867.11	54.738	15.79	1.731	9.42e-114
CCL11	ENSG00000172156.3	2.72	15.83	-2.178	2.95e-31
FAM3D	ENSG00000198643.6	201.396	15.83	3.588	9.55e-21
SEMA6A	ENSG00000092421.16	3.89	15.84	-1.784	1.46e-69
TMEM200B	ENSG00000253304.1	1.06	15.84	-3.031	2.25e-71
DTX2	ENSG00000091073.19	47.009	15.85	1.511	1.22e-72
AKR1C2	ENSG00000151632.16	3.02	15.86	-2.068	2.57e-54
C19orf48	ENSG00000167747.13	81.928	15.88	2.297	2.11e-141
PTRHD1	ENSG00000184924.5	33.611	15.88	1.036	2.45e-34
ATP13A2	ENSG00000159363.17	39.091	15.899	1.246	1.01e-62
PLEKHO2	ENSG00000241839.9	7.44	15.92	-1.003	4.85e-18
RP11-732A19.5	ENSG00000255390.1	4.74	15.93	-1.56	5.45e-27
CYB561	ENSG00000008283.15	48.05	15.95	1.533	4.43e-62
CAPRIN2	ENSG00000110888.17	4.81	15.96	-1.546	5.74e-46
INSIG1	ENSG00000186480.12	38.529	15.97	1.22	1.61e-30
MTERF2	ENSG00000120832.9	6.7	15.98	-1.141	1.75e-35
SPP1	ENSG00000118785.13	49.23	15.99	1.564	3.57e-16
FRY	ENSG00000073910.19	4.07	16	-1.745	1.35e-34
GNPDA1	ENSG00000113552.15	33.889	16	1.037	2.24e-64
SNHG15	ENSG00000232956.8	35.951	16.01	1.119	9.97e-54
CA4	ENSG00000167434.9	1.02	16.03	-3.076	1.11e-30
HES6	ENSG00000144485.10	51.14	16.03	1.614	4.23e-69
SLC39A5	ENSG00000139540.11	52.94	16.03	1.663	1.28e-07
GADD45G	ENSG00000130222.10	6.83	16.04	-1.122	4.61e-17
NPHP3	ENSG00000113971.18	3.5	16.05	-1.922	3.4e-81
RAPGEF3	ENSG00000079337.15	3.32	16.06	-1.982	2.47e-55
SMCHD1	ENSG00000101596.14	6.38	16.08	-1.211	3.61e-61
CIRH1A	ENSG00000141076.17	33.7	16.14	1.018	1.3e-58
CALML4	ENSG00000129007.14	75.41	16.151	2.156	1.59e-20
HDAC4	ENSG00000068024.16	4.23	16.151	-1.713	7.48e-35
STX3	ENSG00000166900.14	38.449	16.16	1.201	1.04e-28
AGRN	ENSG00000188157.13	39.251	16.19	1.227	1.78e-62
NLRP1	ENSG00000091592.15	2.96	16.21	-2.12	3.61e-73
LAGE3	ENSG00000196976.6	43.35	16.24	1.363	2.29e-96
SCN7A	ENSG00000136546.13	0.04	16.28	-4.054	3.32e-101
C11orf1	ENSG00000137720.7	42.759	16.3	1.339	1.79e-86
ITM2A	ENSG00000078596.10	4.36	16.34	-1.694	4.23e-54
BNIP3	ENSG00000176171.11	5.52	16.36	-1.413	2.22e-10
CLDN3	ENSG00000165215.6	292.46	16.36	4.079	4.33e-29
TMEM47	ENSG00000147027.3	3.02	16.37	-2.111	1.95e-47
IGKV3-15	ENSG00000244437.1	48.65	16.381	1.514	0.00059
RP11-617F23.1	ENSG00000259291.2	5.19	16.4	-1.491	2.29e-45
TP73-AS1	ENSG00000227372.10	1.19	16.4	-2.99	1.1e-98
SLC44A4	ENSG00000204385.10	119.527	16.41	2.791	2.18e-17
AGAP6	ENSG00000204149.9	6.04	16.44	-1.309	3.74e-35
ROBO3	ENSG00000154134.14	2.24	16.45	-2.429	2.63e-72
DDX3Y	ENSG00000067048.16	1.77	16.48	-2.658	4.68e-25
FCHSD1	ENSG00000197948.10	7.16	16.48	-1.099	2.27e-30
GNAI1	ENSG00000127955.15	5.05	16.48	-1.531	8.67e-64
PRRT2	ENSG00000167371.16	0.88	16.49	-3.218	4.69e-115
RP11-175B9.3	ENSG00000236439.4	2.35	16.511	-2.386	2.01e-80
LARGE	ENSG00000133424.20	6.31	16.57	-1.265	1.41e-53
RUVBL1	ENSG00000175792.11	52.171	16.57	1.598	5.83e-132
SIK3	ENSG00000160584.15	7.19	16.58	-1.102	9.16e-56
VPS13A	ENSG00000197969.11	7.73	16.61	-1.012	4.65e-39
MTHFD2	ENSG00000065911.11	58.351	16.62	1.752	2.47e-75
CDK2	ENSG00000123374.10	34.31	16.64	1.001	3.24e-51
MRAS	ENSG00000158186.12	3.29	16.64	-2.04	1.95e-27
TNFAIP8L1	ENSG00000185361.8	7.64	16.67	-1.032	1.93e-17
ANK2	ENSG00000145362.16	0.71	16.68	-3.37	2.95e-87
POLR1C	ENSG00000171453.17	37.78	16.68	1.133	1.3e-95
STARD13	ENSG00000133121.20	4.88	16.68	-1.588	1.01e-37
PAICS	ENSG00000128050.8	89.182	16.69	2.35	3.82e-145
LDB3	ENSG00000122367.19	0.14	16.7	-3.957	6.7e-92
NUDT1	ENSG00000106268.15	48.26	16.781	1.47	7.27e-102
WDR12	ENSG00000138442.9	51.771	16.781	1.569	9.82e-117
CASZ1	ENSG00000130940.14	7.42	16.79	-1.079	6.27e-51
FGF7	ENSG00000140285.9	2.22	16.81	-2.468	9.67e-39
GOLIM4	ENSG00000173905.8	49.7	16.86	1.505	1.56e-44
PPM1M	ENSG00000164088.17	6.67	16.87	-1.22	6.7e-35
VAMP1	ENSG00000139190.16	2.89	16.87	-2.2	5.41e-77
LSM12	ENSG00000161654.9	35.71	16.89	1.037	1.25e-81
CHPF	ENSG00000123989.13	71.312	16.9	2.014	8.88e-126
HMGCS1	ENSG00000112972.14	41.541	16.9	1.249	5.6e-22
SMARCC1	ENSG00000173473.10	35.24	16.9	1.018	4.1e-51
SYNGR1	ENSG00000100321.14	1.28	16.91	-2.974	1.68e-74
ABCA8	ENSG00000141338.13	0.22	16.93	-3.877	1.18e-177
CCDC58	ENSG00000160124.9	45.019	16.97	1.357	1.56e-87
ADAMTS10	ENSG00000142303.13	1.31	16.979	-2.96	1.35e-78
PRPF40B	ENSG00000110844.13	7.1	16.979	-1.15	7.39e-21
DAPK1	ENSG00000196730.12	2.99	16.999	-2.174	1.06e-45
CMTM6	ENSG00000091317.7	43.251	17.01	1.297	3.74e-79
TGFBR3	ENSG00000069702.10	3.36	17.04	-2.049	3.36e-56
RALGAPA1	ENSG00000174373.15	7.27	17.06	-1.127	5.8e-75
ALDH18A1	ENSG00000059573.8	60.9	17.08	1.776	6.1e-43
WDR77	ENSG00000116455.13	42.449	17.13	1.261	1.29e-90
ACAD11	ENSG00000240303.7	3.69	17.179	-1.955	2.67e-52
EXOSC4	ENSG00000178896.6	47.649	17.19	1.419	2.4e-102
AKT3	ENSG00000117020.16	1.8	17.21	-2.701	9.05e-60
GUCY1B3	ENSG00000061918.12	3.24	17.21	-2.103	5.51e-29
ZPR1	ENSG00000109917.10	46.278	17.21	1.376	2.15e-98
ARHGAP23	ENSG00000275832.4	5.38	17.24	-1.515	3.58e-14
TAP2	ENSG00000204267.13	35.971	17.24	1.019	7.44e-25
ZNF512	ENSG00000243943.9	7.35	17.24	-1.127	2.24e-32
ASAP3	ENSG00000088280.18	3.85	17.259	-1.913	1.34e-108
IRF2BPL	ENSG00000119669.4	7.33	17.259	-1.132	3.5e-36
NTHL1	ENSG00000065057.7	44.699	17.28	1.322	1.61e-84
MRPL42	ENSG00000198015.12	47.861	17.3	1.417	1.2e-94
KRT20	ENSG00000171431.3	155.912	17.31	3.099	9.5e-07
SERPINA1	ENSG00000197249.12	120.767	17.31	2.733	6.53e-33
SLC26A10	ENSG00000135502.16	0.3	17.33	-3.818	2.94e-74
ADCY4	ENSG00000129467.13	2.86	17.34	-2.248	1.41e-68
LY6G5B	ENSG00000240053.8	2.77	17.349	-2.283	2.6e-78
LDLR	ENSG00000130164.11	42.65	17.4	1.246	1.09e-27
TMEM167A	ENSG00000174695.9	37.379	17.4	1.061	3.12e-65
PMM2	ENSG00000140650.11	47.14	17.43	1.385	9.46e-72
SCARB1	ENSG00000073060.15	55.02	17.43	1.604	1.78e-79
C8orf88	ENSG00000253250.2	0.47	17.46	-3.651	5.58e-72
SSC5D	ENSG00000179954.14	2.56	17.46	-2.374	4.6e-31
TCF7L1	ENSG00000152284.4	1.92	17.46	-2.66	2.85e-77
SH3BGR	ENSG00000185437.13	2.75	17.47	-2.3	1.93e-54
NAALADL1	ENSG00000168060.14	3.59	17.49	-2.01	7.93e-78
GSR	ENSG00000104687.12	41.83	17.51	1.21	8.52e-23
HERC2P3	ENSG00000180229.12	3.78	17.52	-1.954	5.15e-45
PTGIS	ENSG00000124212.5	0.85	17.57	-3.327	1.01e-49
ADARB1	ENSG00000197381.15	2.94	17.579	-2.237	5.17e-47
BTAF1	ENSG00000095564.13	5.96	17.62	-1.42	8.4e-46
SYTL4	ENSG00000102362.15	7.31	17.62	-1.164	3.18e-52
CASP6	ENSG00000138794.9	47.379	17.64	1.376	3.76e-31
PI4KAP1	ENSG00000274602.4	4.62	17.64	-1.73	1.87e-31
LAPTM4B	ENSG00000104341.16	67.531	17.65	1.878	4.38e-56
MCCC2	ENSG00000131844.15	45.61	17.65	1.321	3.59e-61
SLC2A1	ENSG00000117394.19	126.886	17.65	2.778	3.59e-97
XXbac-B461K10.4	ENSG00000093100.13	5.23	17.66	-1.583	7.86e-70
F13A1	ENSG00000124491.15	1.65	17.67	-2.817	2.72e-69
AFG3L1P	ENSG00000223959.8	8.29	17.72	-1.011	6.7e-27
HN1L	ENSG00000206053.12	54.371	17.74	1.563	1.84e-115
ATP8B2	ENSG00000143515.16	3.16	17.79	-2.175	9.17e-68
GRK5	ENSG00000198873.11	7.73	17.79	-1.106	3.25e-31
PSMD14	ENSG00000115233.11	53.861	17.81	1.544	1.01e-124
TSPAN6	ENSG00000000003.14	74.109	17.869	1.993	1.95e-38
HDGFRP3	ENSG00000166503.8	4.7	17.92	-1.731	5.1e-19
CAPS	ENSG00000105519.12	8.26	17.93	-1.032	9.66e-07
DIXDC1	ENSG00000150764.13	2.96	17.96	-2.259	5.18e-51
NT5C3A	ENSG00000122643.18	44.169	17.99	1.25	4.37e-39
NACC2	ENSG00000148411.7	5.18	18	-1.62	2.07e-38
FAM46B	ENSG00000158246.7	0.48	18.01	-3.683	1.13e-72
P3H2	ENSG00000090530.9	2.83	18.04	-2.314	1.59e-61
SMCO4	ENSG00000166002.6	41.63	18.06	1.161	1.13e-30
SLCO2A1	ENSG00000174640.12	5.11	18.08	-1.643	2.18e-41
AKR1C1	ENSG00000187134.12	3.05	18.09	-2.237	9.1e-55
EFNB1	ENSG00000090776.5	49.6	18.1	1.406	4.71e-53
CSF1	ENSG00000184371.13	6.24	18.12	-1.401	1.94e-47
NDST2	ENSG00000166507.16	8	18.13	-1.088	2.35e-50
LSM8	ENSG00000128534.7	56.869	18.15	1.595	1.83e-137
GMDS	ENSG00000112699.10	165.168	18.16	3.116	8.43e-56
CDIP1	ENSG00000089486.16	5.31	18.17	-1.603	2.8e-47
FBXL15	ENSG00000107872.12	7.96	18.181	-1.098	1.16e-58
FTSJ1	ENSG00000068438.14	38.521	18.22	1.04	8.55e-88
SIX5	ENSG00000177045.7	7.26	18.22	-1.218	6.12e-33
SLC5A6	ENSG00000138074.14	45.94	18.23	1.287	6.72e-68
ADH1C	ENSG00000248144.5	7.69	18.26	-1.148	1.18e-14
EIF1AY	ENSG00000198692.9	1.76	18.27	-2.804	0.000982
S100A14	ENSG00000189334.8	192.164	18.29	3.324	2.95e-27
C19orf33	ENSG00000167644.11	188.457	18.301	3.295	1.55e-30
MPDZ	ENSG00000107186.16	1.34	18.301	-3.044	6.75e-64
DPP3	ENSG00000254986.7	58.59	18.33	1.624	1.51e-61
PLEKHG2	ENSG00000090924.14	6.25	18.33	-1.415	1.13e-23
ABRACL	ENSG00000146386.7	91.309	18.35	2.254	4.41e-47
ADGRG1	ENSG00000205336.11	101.11	18.36	2.399	1e-110
GAS2L1	ENSG00000185340.15	8.15	18.36	-1.081	3.12e-43
SLC40A1	ENSG00000138449.10	65.19	18.371	1.773	1.67e-34
RCC2	ENSG00000179051.13	63.039	18.379	1.724	4.19e-119
SEC31B	ENSG00000075826.16	1.97	18.379	-2.706	9.66e-84
OGN	ENSG00000106809.10	0.34	18.39	-3.855	3e-92
JAZF1	ENSG00000153814.11	2.22	18.4	-2.591	1.88e-57
RUSC2	ENSG00000198853.11	4.1	18.4	-1.927	1.59e-28
STON1	ENSG00000243244.5	1.21	18.41	-3.135	1.08e-63
RP11-274B21.2	ENSG00000243302.3	8.44	18.43	-1.041	3.89e-27
AMOTL1	ENSG00000166025.17	1.52	18.439	-2.948	1.11e-52
CSE1L	ENSG00000124207.16	58.85	18.46	1.621	3.6e-117
GDPD3	ENSG00000102886.14	7.01	18.48	-1.282	6.88e-22
PTPRS	ENSG00000105426.14	1.41	18.491	-3.016	4.33e-79
TXNDC12	ENSG00000117862.11	50.98	18.491	1.415	7.46e-110
LYPLA1	ENSG00000120992.17	58.169	18.52	1.6	5.09e-88
SNRPF	ENSG00000139343.10	57.368	18.539	1.579	3.98e-118
MON2	ENSG00000061987.14	6.97	18.55	-1.294	1.13e-77
GTPBP4	ENSG00000107937.18	40.949	18.57	1.1	2.87e-80
NAB2	ENSG00000166886.12	6.77	18.57	-1.333	3.14e-16
CTD-2537I9.12	ENSG00000267523.1	5.1	18.581	-1.683	6.68e-31
CIPC	ENSG00000198894.7	7.84	18.6	-1.149	4.01e-73
PDXDC2P	ENSG00000196696.12	7.83	18.61	-1.151	4.68e-27
MST1L	ENSG00000186715.10	0.67	18.621	-3.554	7.98e-102
ZBTB47	ENSG00000114853.13	3.58	18.621	-2.099	5.92e-45
CCDC136	ENSG00000128596.16	1	18.661	-3.297	4.18e-53
REEP1	ENSG00000068615.16	1.25	18.68	-3.129	2.38e-40
AL442127.1	ENSG00000278371.2	0	18.699	-4.3	6.08e-32
BAG2	ENSG00000112208.11	2.73	18.699	-2.401	1.57e-29
ENPP2	ENSG00000136960.12	5.49	18.699	-1.602	3.67e-41
FUCA1	ENSG00000179163.11	44.169	18.699	1.197	0.000183
ARMC10	ENSG00000170632.13	45.67	18.731	1.242	1.11e-101
CANT1	ENSG00000171302.16	91.899	18.74	2.235	7.19e-36
PARP4	ENSG00000102699.5	43.67	18.74	1.178	5.44e-40
MFAP5	ENSG00000197614.10	3.14	18.75	-2.254	4.73e-48
EPN2	ENSG00000072134.15	8.06	18.76	-1.125	1.53e-34
MYEF2	ENSG00000104177.17	3.86	18.78	-2.025	2.92e-40
COL14A1	ENSG00000187955.11	7.24	18.79	-1.264	1.51e-21
HOTAIRM1	ENSG00000233429.9	4.61	18.79	-1.819	1.15e-65
MAPK7	ENSG00000166484.19	8.09	18.82	-1.125	2.15e-73
AC011558.5	ENSG00000279753.1	41.871	18.83	1.112	6.89e-17
INAFM1	ENSG00000257704.3	6.57	18.83	-1.389	1.21e-47
QKI	ENSG00000112531.16	6.05	18.84	-1.493	4.36e-26
TTLL12	ENSG00000100304.12	49.511	18.84	1.348	6.3e-24
FOXP4	ENSG00000137166.14	41.02	18.86	1.081	7.96e-67
MRPS23	ENSG00000181610.12	53.69	18.88	1.46	9.57e-98
BDH1	ENSG00000161267.11	56.051	18.89	1.52	2.24e-15
MANSC1	ENSG00000111261.13	43.299	18.93	1.152	1.43e-50
HNRNPU-AS1	ENSG00000188206.6	4.15	18.939	-1.953	1.42e-56
EVA1B	ENSG00000142694.6	8.16	18.95	-1.123	1.1e-27
TSFM	ENSG00000123297.16	45.73	18.97	1.227	3.23e-83
ARMCX1	ENSG00000126947.11	1.82	18.98	-2.825	7.34e-79
FAM131A	ENSG00000175182.13	7.25	19	-1.278	3.11e-51
TJP2	ENSG00000119139.16	45.901	19.01	1.229	3.52e-48
SLC9A3R1	ENSG00000109062.9	87.577	19.03	2.145	2.7e-22
TSN	ENSG00000211460.11	44.111	19.03	1.171	8.63e-91
GATAD2A	ENSG00000167491.17	40.029	19.05	1.033	6.12e-58
SYDE1	ENSG00000105137.12	3.79	19.08	-2.068	2.47e-38
TMEM204	ENSG00000131634.13	7.01	19.1	-1.327	1.62e-30
PLCD1	ENSG00000187091.13	7.54	19.11	-1.236	3.3e-53
AC132217.4	ENSG00000240801.1	5.88	19.149	-1.55	0.00153
GRPEL1	ENSG00000109519.12	42.819	19.171	1.119	1.24e-70
TMOD1	ENSG00000136842.13	0.91	19.18	-3.401	2.02e-86
TRAF4	ENSG00000076604.14	54.64	19.2	1.462	2.04e-31
ANKFY1	ENSG00000185722.16	8.72	19.231	-1.057	4.25e-45
SAMD4A	ENSG00000020577.13	2.73	19.28	-2.443	9.35e-46
DCUN1D4	ENSG00000109184.14	8.59	19.291	-1.081	7.25e-45
LAT	ENSG00000213658.10	4.96	19.32	-1.77	9.01e-54
PLSCR4	ENSG00000114698.14	6.49	19.329	-1.441	1.08e-72
ABHD11	ENSG00000106077.18	85.709	19.34	2.092	6.26e-41
FBLN2	ENSG00000163520.13	7.5	19.35	-1.259	7.26e-22
CLDN4	ENSG00000189143.9	517.171	19.37	4.669	2.98e-42
G3BP1	ENSG00000145907.14	60.972	19.37	1.605	1.44e-110
ADHFE1	ENSG00000147576.15	0.38	19.39	-3.885	4.96e-152
CHFR	ENSG00000072609.17	8.46	19.419	-1.11	1.11e-48
GPRC5C	ENSG00000170412.16	45.991	19.46	1.2	1.19e-15
PTOV1-AS2	ENSG00000269352.1	5.14	19.46	-1.737	2.77e-42
DIAPH1	ENSG00000131504.15	54.481	19.49	1.437	2.57e-77
SOCS2	ENSG00000120833.13	5.4	19.49	-1.679	7.34e-68
MEF2A	ENSG00000068305.17	7.49	19.5	-1.272	3.08e-49
GUSBP11	ENSG00000228315.11	3.28	19.569	-2.265	2.58e-83
KCTD12	ENSG00000178695.5	7.21	19.569	-1.325	4.04e-28
ZNF667-AS1	ENSG00000166770.10	1.55	19.59	-3.013	6.63e-75
ACBD4	ENSG00000181513.14	7.33	19.601	-1.306	7.25e-70
FOXN3	ENSG00000053254.15	8.9	19.62	-1.058	1.17e-33
A4GALT	ENSG00000128274.15	4.72	19.631	-1.851	8.07e-36
DKC1	ENSG00000130826.15	81.221	19.631	1.995	4.87e-149
PHF21A	ENSG00000135365.15	7.9	19.631	-1.213	1.83e-29
NOP16	ENSG00000048162.19	50.429	19.66	1.316	5.04e-83
NRSN2	ENSG00000125841.12	8.12	19.68	-1.181	2.07e-21
FOXF2	ENSG00000137273.3	2.24	19.721	-2.677	5.15e-76
ANKRD9	ENSG00000156381.8	8.52	19.74	-1.123	2.03e-46
ELMSAN1	ENSG00000156030.12	7.61	19.74	-1.268	4.38e-86
ZNRD1	ENSG00000066379.14	55.23	19.74	1.439	1.59e-117
MYO7B	ENSG00000169994.18	43.26	19.77	1.092	7.73e-08
RP11-51O6.1	ENSG00000224631.4	47.431	19.77	1.221	9.46e-66
RERG	ENSG00000134533.6	1.06	19.779	-3.334	2.01e-65
RPL26L1	ENSG00000037241.7	48.589	19.779	1.255	6.34e-92
RP4-635E18.8	ENSG00000271895.2	3.33	19.79	-2.263	1.34e-81
RPS3AP6	ENSG00000234797.5	41.489	19.8	1.031	2.1e-40
WIPF1	ENSG00000115935.16	9.23	19.81	-1.024	1.45e-21
PCBP1-AS1	ENSG00000179818.13	8.53	19.821	-1.127	6.48e-56
ABCC5	ENSG00000114770.16	8.76	19.84	-1.094	6.93e-38
RP11-553L6.5	ENSG00000259976.1	4.33	19.84	-1.967	4.21e-52
MAL	ENSG00000172005.10	0.31	19.88	-3.994	1.71e-136
MYO1D	ENSG00000176658.16	84.917	19.88	2.041	5.35e-20
CFH	ENSG00000000971.15	6.62	19.9	-1.456	1.91e-35
ANK3	ENSG00000151150.20	7.63	19.91	-1.277	2.52e-63
NUDT21	ENSG00000167005.13	51.481	19.97	1.324	2.28e-89
WDR19	ENSG00000157796.17	4.81	20.01	-1.854	4.43e-42
43526	ENSG00000117791.15	8.1	20.06	-1.211	1.56e-65
GSTM1	ENSG00000134184.12	1.16	20.06	-3.285	2.95e-08
AC159540.1	ENSG00000230606.10	7.69	20.09	-1.279	8.64e-16
EVA1C	ENSG00000166979.12	8.98	20.1	-1.08	3.5e-34
TRIB2	ENSG00000071575.11	6.8	20.1	-1.436	1.18e-17
RDX	ENSG00000137710.14	5.45	20.12	-1.711	6.71e-26
EPHB4	ENSG00000196411.9	51.271	20.15	1.305	5.59e-83
RP1-261G23.7	ENSG00000272114.1	53.389	20.15	1.363	1.01e-31
RASL12	ENSG00000103710.10	2.35	20.16	-2.659	1.59e-62
DLG4	ENSG00000132535.18	2.83	20.21	-2.469	3.5e-64
SATB1	ENSG00000182568.16	8.07	20.21	-1.226	9.39e-40
UCP2	ENSG00000175567.8	52.811	20.21	1.343	1.45e-27
CTXN1	ENSG00000178531.5	1.68	20.24	-2.986	1.11e-31
GART	ENSG00000159131.16	42.991	20.25	1.05	1.92e-73
CRY2	ENSG00000121671.11	7.54	20.3	-1.319	7.56e-57
STYXL1	ENSG00000127952.16	47.5	20.31	1.186	3.08e-56
CROCC	ENSG00000058453.16	9.09	20.33	-1.08	1.5e-26
MTURN	ENSG00000180354.15	6.99	20.33	-1.417	6.36e-21
MT1M	ENSG00000205364.3	1.67	20.381	-3.001	1.13e-60
TMEM2	ENSG00000135048.13	47.609	20.4	1.184	5.45e-43
ITPR1	ENSG00000150995.17	2.4	20.43	-2.656	4.59e-68
PPOX	ENSG00000143224.17	9.75	20.53	-1.002	3.41e-25
PRPS2	ENSG00000101911.12	42.22	20.54	1.005	2.37e-37
FKBP11	ENSG00000134285.10	52.709	20.559	1.317	7e-35
MDM1	ENSG00000111554.14	4.41	20.569	-1.995	2.13e-44
KIF22	ENSG00000079616.12	45.67	20.609	1.111	8.9e-37
HECTD4	ENSG00000173064.10	8.99	20.629	-1.114	8.02e-50
EML1	ENSG00000066629.16	2.24	20.639	-2.74	3.57e-59
SLC16A3	ENSG00000141526.14	70.15	20.649	1.717	5.96e-42
SVIL-AS1	ENSG00000224597.9	9.79	20.659	-1.005	1.25e-36
SIPA1L2	ENSG00000116991.10	7.62	20.68	-1.331	8.8e-56
PHYHD1	ENSG00000175287.18	1.54	20.69	-3.094	8.5e-89
ROR2	ENSG00000169071.14	2.1	20.69	-2.807	7.09e-41
NUDT5	ENSG00000165609.12	64.56	20.73	1.593	6.9e-115
SCARA5	ENSG00000168079.16	0.37	20.73	-3.987	1.28e-142
RP4-717I23.3	ENSG00000223745.7	4.64	20.74	-1.947	9.4e-53
NT5DC2	ENSG00000168268.10	46.539	20.77	1.127	5.07e-58
CDC42EP3	ENSG00000163171.7	8.34	20.8	-1.223	2.15e-28
MTHFD1	ENSG00000100714.15	48.67	20.8	1.188	9.1e-79
GUCA2A	ENSG00000197273.3	8.67	20.831	-1.175	4.68e-08
UCHL3	ENSG00000118939.17	76.15	20.831	1.821	8.57e-111
FUCA2	ENSG00000001036.13	49.292	20.859	1.202	1.31e-67
FGL2	ENSG00000127951.5	3.62	20.88	-2.244	2.8e-71
PI4KAP2	ENSG00000183506.16	6.63	20.88	-1.52	5.44e-50
NIFK	ENSG00000155438.11	64.78	20.949	1.583	1.13e-125
PLEKHB2	ENSG00000115762.16	45.069	20.949	1.07	3.98e-20
AIMP2	ENSG00000106305.9	46.038	20.959	1.099	8.2e-63
ARMCX2	ENSG00000184867.13	3.81	20.959	-2.191	1.51e-42
SLC25A12	ENSG00000115840.13	8.88	20.959	-1.152	3.12e-47
DPM2	ENSG00000136908.17	45.32	21.01	1.073	4.79e-98
CLK4	ENSG00000113240.12	5.71	21.04	-1.716	3.85e-72
ANXA3	ENSG00000138772.12	77.219	21.08	1.825	1.93e-77
FAM107A	ENSG00000168309.16	0.68	21.091	-3.717	5.41e-152
TKFC	ENSG00000149476.14	53.33	21.091	1.298	7.71e-59
MAP3K12	ENSG00000139625.12	2.43	21.11	-2.688	5.05e-81
FZD7	ENSG00000155760.2	5.31	21.12	-1.81	1.79e-21
RP11-286H15.1	ENSG00000272789.1	0.52	21.13	-3.864	4.38e-82
FAM136A	ENSG00000035141.7	46.211	21.151	1.092	1.07e-79
BOP1	ENSG00000261236.5	58.651	21.18	1.427	2.55e-96
RTKN	ENSG00000114993.15	50.369	21.18	1.212	4.14e-78
LYNX1	ENSG00000180155.18	0.61	21.19	-3.785	1.98e-79
PREP	ENSG00000085377.13	57.611	21.209	1.4	1.46e-61
RNPC3	ENSG00000185946.15	6.29	21.24	-1.609	2.72e-59
ZNF302	ENSG00000089335.20	7.68	21.24	-1.357	6.52e-48
MTDH	ENSG00000147649.9	49.969	21.259	1.195	9.6e-50
CFB	ENSG00000243649.8	69.478	21.299	1.66	3.87e-45
ZZEF1	ENSG00000074755.14	7.72	21.299	-1.355	6.76e-72
KIAA0895L	ENSG00000196123.12	7.57	21.33	-1.382	1.86e-32
NPR2	ENSG00000159899.14	4.38	21.43	-2.06	5.69e-66
ACCS	ENSG00000110455.13	5.32	21.44	-1.828	2.89e-46
RAI2	ENSG00000131831.17	2.35	21.45	-2.744	3.05e-64
DMXL2	ENSG00000104093.13	7.69	21.55	-1.376	8.08e-61
NBPF1	ENSG00000219481.10	9.87	21.561	-1.053	9.95e-49
CMAHP	ENSG00000168405.14	3.08	21.58	-2.468	3.22e-86
SNCG	ENSG00000173267.13	2.13	21.58	-2.851	5.48e-74
ZDHHC12	ENSG00000160446.18	74.31	21.58	1.738	8.06e-47
TNRC6A	ENSG00000090905.17	8.2	21.621	-1.298	1.67e-52
FAM213B	ENSG00000157870.14	44.64	21.64	1.011	3.8e-38
KDM5D	ENSG00000012817.15	1.33	21.64	-3.28	5.43e-35
DMD	ENSG00000198947.14	2.44	21.651	-2.719	1.7e-50
IL1R1	ENSG00000115594.11	6.51	21.66	-1.593	4.2e-45
SERPINA3	ENSG00000273259.2	1.79	21.69	-3.024	2.02e-43
NTMT1	ENSG00000148335.14	52.348	21.711	1.232	2.89e-92
ARHGEF26	ENSG00000114790.12	1.29	21.75	-3.312	7.24e-71
GLB1	ENSG00000170266.15	55.799	21.769	1.319	4.48e-74
PDE5A	ENSG00000138735.15	4.13	21.78	-2.151	6.55e-72
PRPF39	ENSG00000185246.17	9.4	21.8	-1.132	1.53e-43
GSS	ENSG00000100983.9	65.821	21.85	1.548	1.52e-59
IGHG2	ENSG00000211893.3	162.894	21.95	2.836	1.25e-18
PIK3R1	ENSG00000145675.14	10.22	21.97	-1.034	3e-31
SH3YL1	ENSG00000035115.21	75.071	22	1.726	9.47e-62
CKLF	ENSG00000217555.12	67.878	22.031	1.581	7.78e-88
ACSL3	ENSG00000123983.13	45.911	22.05	1.025	3.47e-48
DUSP6	ENSG00000139318.7	55.28	22.099	1.285	1.59e-37
VSIG4	ENSG00000155659.14	4.15	22.13	-2.167	2.24e-41
PPIH	ENSG00000171960.10	64.632	22.161	1.503	1.01e-110
BBS1	ENSG00000174483.19	10.15	22.17	-1.055	1.82e-31
L1CAM	ENSG00000198910.12	1.13	22.17	-3.443	2.38e-68
NLGN2	ENSG00000169992.9	2.83	22.17	-2.597	7.64e-51
CSRP2	ENSG00000175183.9	8.53	22.201	-1.284	1.13e-26
NEURL1B	ENSG00000214357.8	9.42	22.21	-1.155	8.47e-53
CKAP4	ENSG00000136026.13	47.379	22.259	1.057	3.35e-39
PKD2	ENSG00000118762.7	4.45	22.259	-2.094	2.44e-40
RPL7P9	ENSG00000137970.7	75.3	22.29	1.712	3.6e-91
NKX2-3	ENSG00000119919.10	1.45	22.299	-3.249	9.14e-123
CTIF	ENSG00000134030.13	5.01	22.31	-1.956	1.79e-34
SGCB	ENSG00000163069.12	9.85	22.38	-1.108	6.57e-24
RP11-295P9.3	ENSG00000239665.8	5.43	22.42	-1.865	1.34e-62
MAP3K3	ENSG00000198909.7	6.66	22.441	-1.614	1.81e-47
ZNF532	ENSG00000074657.13	5.4	22.45	-1.873	3.39e-29
HCLS1	ENSG00000180353.10	10.34	22.461	-1.049	1.46e-22
HSD11B2	ENSG00000176387.6	68.19	22.461	1.56	0.00155
CD36	ENSG00000135218.17	2.62	22.55	-2.702	1.28e-70
DERL1	ENSG00000136986.9	54.511	22.55	1.237	8.27e-62
CD55	ENSG00000196352.13	65.258	22.579	1.491	9.23e-42
MRPL17	ENSG00000158042.8	79.291	22.579	1.768	8.29e-142
PHC1	ENSG00000111752.10	4.92	22.59	-1.994	2.02e-50
DTNA	ENSG00000134769.21	1.16	22.6	-3.45	2.43e-66
SSR1	ENSG00000124783.12	67.522	22.641	1.535	9.64e-79
C10orf99	ENSG00000188373.4	100.301	22.659	2.098	5.07e-05
CASQ2	ENSG00000118729.11	0.11	22.68	-4.415	1.43e-77
PRAF2	ENSG00000243279.3	10.7	22.721	-1.02	7.38e-08
LINC01278	ENSG00000235437.7	8.65	22.74	-1.299	1.39e-29
ALG5	ENSG00000120697.8	61.371	22.76	1.392	8.14e-86
MORN5	ENSG00000185681.12	0.05	22.82	-4.504	3.22e-65
ACTA2-AS1	ENSG00000180139.11	0.98	22.85	-3.59	3.38e-75
TMEM198B	ENSG00000182796.12	9.05	22.89	-1.249	2.69e-33
SUGT1	ENSG00000165416.14	54.041	22.92	1.202	1.4e-76
SYNE1	ENSG00000131018.22	3.48	22.96	-2.419	3.72e-65
RNA5SP216	ENSG00000251920.1	0	23.02	-4.586	4.61e-52
PTBP2	ENSG00000117569.18	3.64	23.06	-2.374	1.36e-70
VOPP1	ENSG00000154978.12	52.94	23.07	1.164	4.59e-60
FYCO1	ENSG00000163820.14	7.65	23.091	-1.478	3.03e-33
FGFR2	ENSG00000066468.20	3.52	23.2	-2.421	7.07e-80
COA6	ENSG00000168275.14	51.969	23.221	1.129	4.25e-71
SLC22A17	ENSG00000092096.14	1.85	23.23	-3.088	3.97e-93
LLGL2	ENSG00000073350.13	136.418	23.271	2.501	1.16e-25
PLP1	ENSG00000123560.13	0.09	23.3	-4.479	1.83e-135
UBE2E2	ENSG00000182247.9	4.94	23.321	-2.034	4.72e-31
DCTPP1	ENSG00000179958.8	96.061	23.34	1.996	5.64e-63
NEU1	ENSG00000204386.10	63.57	23.42	1.403	3.08e-62
C16orf62	ENSG00000103544.14	9.2	23.441	-1.261	4.98e-50
MRPL48	ENSG00000175581.13	58.699	23.45	1.288	5.46e-56
SLMO2	ENSG00000101166.15	92.757	23.45	1.939	5.1e-76
RANGAP1	ENSG00000100401.19	54.799	23.47	1.189	4.11e-74
C2orf40	ENSG00000119147.9	0.21	23.501	-4.34	1.92e-118
MASP1	ENSG00000127241.16	0.3	23.52	-4.237	7.16e-73
IGHMBP2	ENSG00000132740.8	7.9	23.53	-1.463	7.96e-41
ITGA6	ENSG00000091409.14	94.339	23.53	1.959	8.92e-76
TOP1	ENSG00000198900.5	54.689	23.581	1.18	2.71e-72
LCAT	ENSG00000213398.7	3.05	23.591	-2.602	1.05e-67
BZRAP1	ENSG00000005379.15	4.23	23.6	-2.234	8.74e-32
PSMG3	ENSG00000157778.8	56.23	23.61	1.218	7.14e-88
MCM3	ENSG00000112118.17	71.258	23.659	1.551	1.68e-111
ACKR3	ENSG00000144476.5	10.25	23.681	-1.133	2.54e-26
MAOB	ENSG00000069535.13	1.96	23.7	-3.061	9.44e-64
NPIPA5	ENSG00000183793.13	5.22	23.71	-1.99	3.39e-24
HSPH1	ENSG00000120694.19	79.478	23.72	1.703	1.34e-47
ADCY5	ENSG00000173175.14	0.72	23.73	-3.846	9.75e-110
MAMDC2	ENSG00000165072.9	0.13	23.73	-4.452	2.03e-155
EIF4E	ENSG00000151247.12	58.27	23.75	1.26	2.39e-58
CTC1	ENSG00000178971.13	9.96	23.76	-1.176	1.4e-48
IL6ST	ENSG00000134352.19	8.25	23.769	-1.421	1.43e-52
FAM214A	ENSG00000047346.12	6.96	23.811	-1.64	1.93e-91
SNHG14	ENSG00000224078.12	2.25	23.811	-2.932	3.36e-69
SMIM22	ENSG00000267795.5	329.24	23.821	3.734	4.97e-35
CBX6	ENSG00000183741.11	4.74	23.84	-2.114	5.73e-43
KIAA1109	ENSG00000138688.15	9.8	23.87	-1.203	1.36e-68
MZF1	ENSG00000099326.8	8.41	23.9	-1.404	7.97e-44
CNPY3	ENSG00000137161.16	51.421	23.92	1.073	1.04e-77
RP4-669L17.10	ENSG00000237094.11	8.77	23.96	-1.353	8.63e-29
PYCARD	ENSG00000103490.13	68.759	23.97	1.482	4.81e-27
HBA1	ENSG00000206172.8	7.35	23.99	-1.582	6.67e-13
MMP28	ENSG00000271447.5	4.76	24.01	-2.118	7.47e-70
IFFO1	ENSG00000010295.19	2.8	24.02	-2.719	9.02e-89
PDE2A	ENSG00000186642.15	0.95	24.02	-3.682	3.16e-115
HMCN2	ENSG00000148357.16	1.96	24.04	-3.081	7.31e-88
TTC14	ENSG00000163728.10	7.23	24.04	-1.605	4.1e-57
AP1S1	ENSG00000106367.13	123.57	24.05	2.314	2.08e-97
CENPV	ENSG00000166582.9	54.738	24.06	1.153	5.02e-37
UBXN10-AS1	ENSG00000225986.1	0.56	24.06	-4.006	5.51e-63
AP1S2	ENSG00000182287.13	10.3	24.07	-1.15	4.44e-20
ITPKB	ENSG00000143772.9	5.66	24.08	-1.913	1.64e-38
NOB1	ENSG00000141101.12	77.939	24.08	1.654	3.77e-136
SSBP2	ENSG00000145687.15	3.17	24.13	-2.591	1.66e-93
VARS	ENSG00000204394.12	59.1	24.15	1.257	1.8e-87
POP7	ENSG00000172336.4	50.139	24.23	1.019	2.48e-78
ACLY	ENSG00000131473.16	59.829	24.24	1.269	6.58e-74
LYZ	ENSG00000090382.6	264.311	24.25	3.393	6.61e-43
NOLC1	ENSG00000166197.16	67.358	24.271	1.436	1.08e-83
DDX27	ENSG00000124228.14	53.482	24.289	1.107	2.49e-54
KLHL21	ENSG00000162413.16	9.44	24.319	-1.278	1.58e-21
PRPF40A	ENSG00000196504.15	49.81	24.37	1.002	1.68e-62
TUBG2	ENSG00000037042.8	5.08	24.411	-2.063	9.27e-47
KCTD15	ENSG00000153885.14	5.04	24.439	-2.074	8.39e-47
TPD52	ENSG00000076554.15	122.089	24.439	2.275	9.55e-50
PRIMA1	ENSG00000175785.12	0.07	24.46	-4.573	3.56e-129
ENKD1	ENSG00000124074.11	11.58	24.48	-1.018	1.25e-14
MCTS1	ENSG00000232119.7	61.682	24.49	1.298	3.64e-92
KLHL5	ENSG00000109790.16	5.61	24.501	-1.948	9.76e-24
EGFL8	ENSG00000241404.6	4.41	24.519	-2.238	7.67e-77
SLBP	ENSG00000163950.12	50.492	24.519	1.013	1.71e-64
NDN	ENSG00000182636.5	4.2	24.529	-2.296	1.37e-68
NUMBL	ENSG00000105245.9	5.69	24.529	-1.932	1.23e-43
AMY2B	ENSG00000240038.6	2.36	24.599	-2.93	1.26e-86
SLC35B2	ENSG00000157593.16	56.23	24.64	1.158	3.3e-91
STRADA	ENSG00000266173.5	11.36	24.65	-1.053	1.61e-46
ZNF266	ENSG00000174652.17	10.51	24.69	-1.158	6.02e-35
POLE3	ENSG00000148229.12	52.308	24.7	1.053	8.93e-70
STAT1	ENSG00000115415.18	56.712	24.721	1.166	1.8e-34
AC005944.2	ENSG00000267469.1	8.21	24.8	-1.486	5.82e-21
SNHG17	ENSG00000196756.11	61.328	24.831	1.271	2.59e-53
COX16	ENSG00000133983.14	53.12	24.849	1.066	1.06e-62
RP11-166D19.1	ENSG00000255248.6	1.53	24.931	-3.357	6.41e-57
PLA2G6	ENSG00000184381.18	8.7	25.021	-1.424	2.08e-39
MACROD1	ENSG00000133315.10	52.501	25.04	1.039	3.63e-40
MICAL3	ENSG00000243156.7	11.09	25.069	-1.109	3.85e-34
ABI3BP	ENSG00000154175.16	1.8	25.09	-3.22	2.33e-88
ANGPTL1	ENSG00000116194.12	0.18	25.1	-4.467	7.17e-112
OSBPL1A	ENSG00000141447.16	8.36	25.12	-1.481	1.81e-71
PXDN	ENSG00000130508.10	10.7	25.12	-1.159	6.22e-10
AC024560.3	ENSG00000214135.8	7.37	25.149	-1.643	4.5e-64
GPX2	ENSG00000176153.11	883.446	25.149	5.08	3.46e-59
PFDN4	ENSG00000101132.9	63.769	25.17	1.307	2.23e-65
RUFY3	ENSG00000018189.12	9.61	25.17	-1.302	2.05e-51
BACE2	ENSG00000182240.15	92.59	25.221	1.836	2.45e-83
EIF2AK1	ENSG00000086232.12	76.288	25.23	1.559	5.56e-106
VPS35	ENSG00000069329.15	51.51	25.251	1	1.65e-57
ZCCHC11	ENSG00000134744.13	11.46	25.3	-1.078	6.6e-29
TFDP1	ENSG00000198176.12	80.543	25.359	1.629	3.28e-126
ARF6	ENSG00000165527.6	52.599	25.4	1.022	4.43e-27
MTCL1	ENSG00000168502.17	3.11	25.4	-2.683	2.65e-29
WDR34	ENSG00000119333.11	61.879	25.41	1.251	7.23e-72
TSPAN2	ENSG00000134198.9	3.52	25.43	-2.548	1.68e-33
ZFC3H1	ENSG00000133858.15	11.93	25.451	-1.033	2.13e-23
SLC52A2	ENSG00000185803.8	91.17	25.46	1.8	9.84e-104
PRPH	ENSG00000135406.13	0.45	25.49	-4.191	2.2e-112
GTF2IRD2B	ENSG00000174428.16	11.54	25.5	-1.079	1.42e-35
EIF1AX	ENSG00000173674.10	72.178	25.509	1.465	7.07e-90
CLMP	ENSG00000166250.11	2.04	25.53	-3.125	5.65e-72
CUL9	ENSG00000112659.13	12.09	25.53	-1.019	1.39e-21
PID1	ENSG00000153823.18	6.86	25.53	-1.755	1.09e-51
ACOX2	ENSG00000168306.12	11.95	25.61	-1.039	6.74e-21
GOLM1	ENSG00000135052.16	102.849	25.671	1.961	1.81e-12
VIP	ENSG00000146469.12	1.25	25.671	-3.567	1.24e-75
ATP1A2	ENSG00000018625.14	0.14	25.71	-4.55	3.52e-110
DACT3	ENSG00000197380.10	1.22	25.801	-3.594	1.81e-66
MRPS12	ENSG00000128626.11	69.261	25.849	1.388	5.21e-85
TSPAN18	ENSG00000157570.11	3.06	25.86	-2.726	4.62e-37
MRPL13	ENSG00000172172.7	61.082	25.88	1.208	2.55e-66
ORMDL2	ENSG00000123353.9	54.209	25.91	1.037	7.21e-39
MOB3A	ENSG00000172081.13	12.26	25.93	-1.022	5.66e-43
STK36	ENSG00000163482.11	11.18	25.98	-1.147	2.94e-23
EBF4	ENSG00000088881.20	1.97	25.989	-3.184	1.43e-79
CPE	ENSG00000109472.13	12.35	26.09	-1.021	2.23e-12
FADS3	ENSG00000221968.8	9.44	26.139	-1.378	4.33e-22
PDGFRA	ENSG00000134853.11	5.65	26.139	-2.029	9.03e-63
CTB-63M22.1	ENSG00000229119.3	155.437	26.179	2.525	5.25e-66
CD34	ENSG00000174059.16	10.75	26.19	-1.21	3.78e-27
FARSA	ENSG00000179115.10	69.661	26.39	1.367	2.07e-101
RAB12	ENSG00000206418.3	9.8	26.411	-1.344	3.93e-35
LYVE1	ENSG00000133800.8	0.74	26.44	-3.979	9.41e-131
MAGI2-AS3	ENSG00000234456.7	1.67	26.46	-3.362	2.54e-74
WDR27	ENSG00000184465.15	8.44	26.489	-1.542	2e-36
PSMG1	ENSG00000183527.11	78.962	26.521	1.539	2.87e-86
PDZD11	ENSG00000120509.10	55.161	26.559	1.027	5.03e-62
TCEAL2	ENSG00000184905.8	0.1	26.6	-4.649	7.56e-78
HSD17B12	ENSG00000149084.11	72.978	26.611	1.422	4.12e-71
KIAA1462	ENSG00000165757.8	2.37	26.62	-3.035	2.87e-40
SLC39A4	ENSG00000147804.9	132.311	26.629	2.271	1.82e-40
PDXK	ENSG00000160209.18	84.941	26.64	1.637	1.42e-78
ARRDC4	ENSG00000140450.8	7.58	26.65	-1.688	1.33e-79
KLF2	ENSG00000127528.5	6.51	26.69	-1.882	5.67e-45
SHMT2	ENSG00000182199.10	115.072	26.69	2.068	5.88e-120
ACTL6A	ENSG00000136518.16	58.02	26.729	1.09	8.5e-82
MAPRE3	ENSG00000084764.10	10.7	26.74	-1.245	1.26e-50
TSTD1	ENSG00000215845.10	91.252	26.74	1.734	1.45e-31
SHC2	ENSG00000129946.10	4.72	26.8	-2.281	3.63e-33
CAMK1	ENSG00000134072.10	9.8	26.829	-1.366	5.67e-27
NCLN	ENSG00000125912.10	64.471	26.829	1.234	2.9e-64
CD276	ENSG00000103855.17	57.15	26.859	1.062	1.44e-52
TRIM22	ENSG00000132274.15	12.48	26.93	-1.051	6.85e-18
GGCT	ENSG00000006625.17	101.222	26.969	1.87	3.77e-110
CDKN1C	ENSG00000129757.12	6.09	27.01	-1.982	5.8e-42
AZIN1	ENSG00000155096.13	64.088	27.04	1.215	1.91e-68
CPQ	ENSG00000104324.15	10.02	27.05	-1.348	9.08e-35
HLX	ENSG00000136630.12	4.53	27.05	-2.343	4.65e-52
PNP	ENSG00000198805.11	86.377	27.089	1.637	2.35e-57
TOMM40	ENSG00000130204.12	78.973	27.131	1.507	1.56e-94
ETFDH	ENSG00000171503.11	11.01	27.14	-1.228	3.13e-79
RASSF4	ENSG00000107551.20	6.33	27.14	-1.941	4.69e-68
RDH5	ENSG00000135437.9	5.74	27.14	-2.062	1.23e-104
FAM73B	ENSG00000148343.18	11.37	27.17	-1.187	2.17e-67
ACOT7	ENSG00000097021.19	62.682	27.2	1.175	1.7e-49
RP11-274B21.3	ENSG00000243679.1	10.78	27.2	-1.259	3.67e-34
FLYWCH1	ENSG00000059122.16	13.11	27.261	-1.002	3.7e-28
NME1	ENSG00000239672.7	179.121	27.319	2.669	1.09e-136
ADAMTSL4	ENSG00000143382.13	2.52	27.38	-3.011	1.57e-95
CAB39L	ENSG00000102547.18	6.58	27.389	-1.905	1.91e-19
PSMB9	ENSG00000240065.7	113.621	27.389	2.013	7.2e-64
EBPL	ENSG00000123179.13	81.26	27.41	1.534	1.39e-99
THBS4	ENSG00000113296.14	0.65	27.41	-4.106	1.22e-36
CCDC84	ENSG00000186166.8	10.19	27.42	-1.345	1.8e-37
EPS8L3	ENSG00000198758.10	115.271	27.429	2.032	5.93e-18
OCIAD2	ENSG00000145247.11	182.619	27.45	2.69	6.32e-101
TIMM10	ENSG00000134809.8	60.858	27.46	1.12	1.79e-66
HOXB2	ENSG00000173917.10	2.54	27.481	-3.008	3.33e-56
PERP	ENSG00000112378.11	121.01	27.521	2.097	4.04e-110
SLC2A4	ENSG00000181856.14	0.94	27.521	-3.878	7.23e-76
IQCJ-SCHIP1	ENSG00000250588.6	3.31	27.53	-2.727	2.3e-37
SLPI	ENSG00000124107.5	101.729	27.57	1.846	3.54e-30
CSK	ENSG00000103653.16	57.348	27.58	1.03	2.21e-32
DNTTIP1	ENSG00000101457.12	69.079	27.611	1.292	2.94e-64
NUDT4	ENSG00000173598.13	78.21	27.63	1.468	1.56e-68
MRPS28	ENSG00000147586.9	57.38	27.689	1.025	4.97e-55
HERC2P9	ENSG00000206149.10	6.96	27.739	-1.852	1.02e-53
BCAM	ENSG00000187244.10	12.34	27.789	-1.11	5.31e-28
CD99L2	ENSG00000102181.19	9.88	27.82	-1.405	2.41e-31
ARHGAP10	ENSG00000071205.11	2.82	27.83	-2.916	1.03e-64
EIF4EBP1	ENSG00000187840.4	82.813	27.88	1.537	1.13e-81
[truncated: 1,076 more rows]
