# Supplementary material for: Identification of Differently Expressed Genes Associated With Prognosis and Growth in Colon Adenocarcinoma Based on Integrated Bioinformatics Analysis
Source: Front Genet. 2019 Dec 4;10:1245. doi: 10.3389/fgene.2019.01245 (PMC6905401; doi:10.3389/fgene.2019.01245)
Supplement: Supplementary Table 2 — Potential prognostic genes in COAD. [file Table_2.xlsx]

## Sheet: OS_median_ survival
Gene Symbol	Gene ID	P-Value (Survival os)
NXNL2	ENSG00000130045.15	9.04e-06	5.04383
LEP	ENSG00000174697.4	1.6e-05	4.79588
RP4-614O4.12	ENSG00000269202.1	4.24e-05	4.37263
LINC01578	ENSG00000272888.5	5.38e-05	4.26922
CYP19A1	ENSG00000137869.13	7.66e-05	4.11577
ZEB1-AS1	ENSG00000237036.4	9.93e-05	4.00305
RP11-31F15.2	ENSG00000238198.1	0.00011	3.95861
NAT1	ENSG00000171428.13	0.000148	3.82974
RP11-290O12.2	ENSG00000280241.3	0.000155	3.80967
RPLP0P2	ENSG00000243742.5	0.00018	3.74473
SPINK4	ENSG00000122711.8	0.000184	3.73518
NDC1	ENSG00000058804.11	0.000188	3.72584
YRDC	ENSG00000196449.3	0.000189	3.72354
DNM1	ENSG00000106976.18	0.000198	3.70333
RP11-108K3.2	ENSG00000259306.2	0.0002	3.69897
APC2	ENSG00000115266.11	0.000202	3.69465
C20orf203	ENSG00000198547.8	0.000209	3.67985
RIMKLB	ENSG00000166532.15	0.000238	3.62342
PPFIA4	ENSG00000143847.15	0.000248	3.60555
RP11-367H1.1	ENSG00000273113.1	0.000252	3.5986
RP11-563J2.3	ENSG00000212743.2	0.000274	3.56225
RP11-323F24.3	ENSG00000276524.1	0.000282	3.54975
ALMS1-IT1	ENSG00000230002.2	0.000285	3.54516
GRSF1	ENSG00000132463.13	0.000294	3.53165
SMCO3	ENSG00000179256.2	0.0003	3.52288
UBE2D2	ENSG00000131508.15	0.000307	3.51286
AC006273.5	ENSG00000267530.2	0.000343	3.46471
AC068580.6	ENSG00000235027.1	0.000364	3.4389
COQ2	ENSG00000173085.13	0.000381	3.41908
HCN2	ENSG00000099822.2	0.000413	3.38405
GIPC2	ENSG00000137960.5	0.000418	3.37882
FAM65A	ENSG00000039523.17	0.000426	3.37059
RP11-834C11.7	ENSG00000250654.7	0.000478	3.32057
CCBE1	ENSG00000183287.13	0.000508	3.29414
HSPA1L	ENSG00000204390.9	0.00054	3.26761
HOXC8	ENSG00000037965.5	0.000549	3.26043
ZNF248	ENSG00000198105.11	0.00055	3.25964
AC093616.4	ENSG00000234231.3	0.000558	3.25337
EIF3J-AS1	ENSG00000179523.4	0.000566	3.24718
KPNA2	ENSG00000182481.8	0.000572	3.2426
ATOH1	ENSG00000172238.4	0.000648	3.18842
MRPL37	ENSG00000116221.15	0.000655	3.18376
RP11-88E10.5	ENSG00000274922.1	0.000666	3.17653
LBX2-AS1	ENSG00000257702.3	0.000666	3.17653
RRNAD1	ENSG00000143303.11	0.000672	3.17263
CTD-2035E11.5	ENSG00000272144.1	0.000672	3.17263
NAT2	ENSG00000156006.4	0.000686	3.16368
CTB-25B13.12	ENSG00000267317.2	0.00069	3.16115
CRLF1	ENSG00000006016.10	0.000702	3.15366
RP11-496I9.1	ENSG00000254815.5	0.000725	3.13966
CPT2	ENSG00000157184.5	0.000729	3.13727
RP11-677M14.7	ENSG00000245498.6	0.00074	3.13077
AC005154.8	ENSG00000226874.1	0.00077	3.11351
TNNT2	ENSG00000118194.18	0.000773	3.11182
OLFM2	ENSG00000105088.8	0.000816	3.08831
BPI	ENSG00000101425.12	0.000828	3.08197
DICER1-AS1	ENSG00000235706.7	0.000847	3.07212
AGAP9	ENSG00000204172.11	0.000855	3.06803
LBX2	ENSG00000179528.15	0.000863	3.06399
TPM2	ENSG00000198467.13	0.000866	3.06248
CLHC1	ENSG00000162994.15	0.000871	3.05998
RP11-182J23.1	ENSG00000260070.1	0.000875	3.05799
NIFK-AS1	ENSG00000236859.6	0.000875	3.05799
HOOK1	ENSG00000134709.10	0.000878	3.05651
MYCBP	ENSG00000214114.8	0.000906	3.04287
AC012531.25	ENSG00000260597.1	0.000912	3.04001
RP11-196G11.1	ENSG00000255439.6	0.000928	3.03245
UQCRC1	ENSG00000010256.10	0.000928	3.03245
RP11-325N19.3	ENSG00000246863.2	0.000995	3.00218
RP11-598F7.4	ENSG00000249695.6	0.000996	3.00174
RP11-563J2.2	ENSG00000215244.2	0.00101	2.99568
BGLAP	ENSG00000242252.1	0.00103	2.98716
PLAG1	ENSG00000181690.7	0.00105	2.97881
EFNA2	ENSG00000099617.3	0.00107	2.97062
AC004985.12	ENSG00000241057.1	0.0011	2.95861
RP11-107N15.1	ENSG00000273209.1	0.00116	2.93554
CTD-2575K13.6	ENSG00000268041.1	0.00118	2.92812
CCDC154	ENSG00000197599.12	0.0012	2.92082
CHMP7	ENSG00000147457.13	0.0012	2.92082
RP11-46H11.12	ENSG00000236617.2	0.00121	2.91721
KRT18P5	ENSG00000236670.1	0.00122	2.91364
FAM178A	ENSG00000119906.11	0.00123	2.91009
KCNJ14	ENSG00000182324.6	0.00124	2.90658
GDE1	ENSG00000006007.11	0.00124	2.90658
B4GALNT2	ENSG00000167080.8	0.00125	2.90309
TUBA8	ENSG00000183785.14	0.00129	2.88941
ANKRD24	ENSG00000089847.12	0.0013	2.88606
RP11-626G11.4	ENSG00000260430.1	0.00134	2.8729
AC078883.3	ENSG00000232788.1	0.00134	2.8729
NTF4	ENSG00000225950.7	0.00138	2.86012
CH17-472G23.2	ENSG00000223804.5	0.00138	2.86012
RP1-178F15.4	ENSG00000272030.1	0.0014	2.85387
KBTBD11	ENSG00000176595.3	0.0014	2.85387
RP1-315G1.3	ENSG00000232412.1	0.00141	2.85078
COLEC11	ENSG00000118004.17	0.00141	2.85078
TMEM61	ENSG00000143001.4	0.00141	2.85078
CACNA1C-AS1	ENSG00000246627.6	0.00146	2.83565
RGS5	ENSG00000232995.7	0.00146	2.83565
SFRP2	ENSG00000145423.4	0.00147	2.83268
RP11-399K21.14	ENSG00000272692.1	0.00148	2.82974
CCER2	ENSG00000262484.1	0.00153	2.81531
ACTG1P17	ENSG00000259315.1	0.00154	2.81248
CTD-2287O16.5	ENSG00000271918.1	0.00156	2.80688
BVES-AS1	ENSG00000203808.10	0.00162	2.79048
TNNT1	ENSG00000105048.16	0.00163	2.78781
DDOST	ENSG00000244038.9	0.00163	2.78781
CWC15	ENSG00000150316.11	0.00167	2.77728
TUBA1C	ENSG00000167553.14	0.00172	2.76447
GSR	ENSG00000104687.12	0.00174	2.75945
PPP1R18	ENSG00000146112.11	0.00176	2.75449
ST6GALNAC4P1	ENSG00000233469.1	0.00178	2.74958
CS	ENSG00000062485.18	0.00182	2.73993
CTC-559E9.6	ENSG00000267419.2	0.00183	2.73755
SDHC	ENSG00000143252.14	0.00184	2.73518
RP11-467L13.7	ENSG00000276900.1	0.00185	2.73283
CTB-40H15.4	ENSG00000272057.1	0.00189	2.72354
RP11-723O4.7	ENSG00000279507.1	0.00189	2.72354
ANKRD6	ENSG00000135299.16	0.0019	2.72125
CAPRIN2	ENSG00000110888.17	0.00192	2.7167
INSC	ENSG00000188487.11	0.00193	2.71444
RP11-435O5.4	ENSG00000271659.1	0.00194	2.7122
KRTAP5-1	ENSG00000205869.2	0.00195	2.70997
RP11-452L6.6	ENSG00000280132.1	0.00195	2.70997
BANF1P2	ENSG00000230306.1	0.00197	2.70553
TMEM191C	ENSG00000206140.9	0.00197	2.70553
RPS2P55	ENSG00000216866.5	0.00197	2.70553
KCNMB3	ENSG00000171121.16	0.00198	2.70333
CRYBA4	ENSG00000196431.3	0.00198	2.70333
HOXC4	ENSG00000198353.7	0.002	2.69897
AC005932.1	ENSG00000269019.1	0.00204	2.69037
BGN	ENSG00000182492.15	0.00206	2.68613
STX1B	ENSG00000099365.9	0.00208	2.68194
EGFL8	ENSG00000241404.6	0.00209	2.67985
LINC00441	ENSG00000231473.2	0.00209	2.67985
MAK	ENSG00000111837.11	0.00209	2.67985
RP11-1023L17.1	ENSG00000215158.9	0.00211	2.67572
AC108488.4	ENSG00000242282.6	0.00214	2.66959
RETNLB	ENSG00000163515.6	0.00217	2.66354
RP3-395M20.7	ENSG00000225931.3	0.00218	2.66154
RP11-80H5.2	ENSG00000232936.5	0.00219	2.65956
WFDC10B	ENSG00000182931.9	0.00219	2.65956
RP11-393I2.4	ENSG00000272008.1	0.0022	2.65758
SACS	ENSG00000151835.13	0.00223	2.6517
RP11-54O7.17	ENSG00000272512.1	0.00226	2.64589
BACE1-AS	ENSG00000278768.1	0.00229	2.64016
ANKRD18B	ENSG00000230453.9	0.00229	2.64016
NUDT10	ENSG00000122824.10	0.00231	2.63639
RP4-681N20.5	ENSG00000275582.1	0.00233	2.63264
CBLN2	ENSG00000141668.9	0.00235	2.62893
P4HA3	ENSG00000149380.11	0.00236	2.62709
TMEM86B	ENSG00000180089.5	0.00237	2.62525
SLC22A20	ENSG00000197847.12	0.00238	2.62342
ITLN1	ENSG00000179914.4	0.0024	2.61979
PAGE2B	ENSG00000238269.8	0.0024	2.61979
RPL3L	ENSG00000140986.7	0.00242	2.61618
ESCO2	ENSG00000171320.14	0.00243	2.61439
JAZF1-AS1	ENSG00000234336.6	0.00245	2.61083
RP11-423P10.2	ENSG00000272054.1	0.00248	2.60555
STRCP1	ENSG00000166763.7	0.00251	2.60033
FH	ENSG00000091483.6	0.00253	2.59688
MEGF6	ENSG00000162591.15	0.00253	2.59688
MACC1	ENSG00000183742.12	0.00256	2.59176
RP11-66B24.2	ENSG00000232386.9	0.00256	2.59176
RP11-87C12.2	ENSG00000256950.2	0.00259	2.5867
AC079807.2	ENSG00000233230.1	0.00262	2.5817
NPIPB8	ENSG00000255524.7	0.00264	2.5784
AC062029.1	ENSG00000234028.3	0.00266	2.57512
ATP6V1C2	ENSG00000143882.9	0.00272	2.56543
ME2	ENSG00000082212.11	0.00275	2.56067
SGCG	ENSG00000102683.7	0.00276	2.55909
PARS2	ENSG00000162396.5	0.00277	2.55752
CTD-3203P2.1	ENSG00000259940.2	0.0028	2.55284
RP11-677I18.3	ENSG00000254433.1	0.00281	2.55129
SUCLG2P2	ENSG00000236349.1	0.00281	2.55129
REEP2	ENSG00000132563.15	0.00281	2.55129
ARMT1	ENSG00000146476.10	0.00281	2.55129
SMARCD3	ENSG00000082014.16	0.00282	2.54975
CTF1	ENSG00000150281.6	0.00283	2.54821
TMEM59L	ENSG00000105696.8	0.00284	2.54668
LINC00634	ENSG00000205704.6	0.00285	2.54516
CUZD1	ENSG00000138161.12	0.00287	2.54212
RP11-417E7.1	ENSG00000223485.1	0.00289	2.5391
RP11-230F18.5	ENSG00000276248.1	0.00289	2.5391
LINC01011	ENSG00000244041.7	0.00289	2.5391
ESRRB	ENSG00000119715.14	0.00291	2.53611
AP001059.7	ENSG00000275799.1	0.00291	2.53611
ALOX12-AS1	ENSG00000215067.9	0.00294	2.53165
RP11-703I16.1	ENSG00000267480.1	0.00299	2.52433
TTC38	ENSG00000075234.16	0.00301	2.52143
UQCRQ	ENSG00000164405.10	0.00301	2.52143
RP11-834C11.14	ENSG00000273046.1	0.00302	2.51999
RP11-266L9.4	ENSG00000262587.2	0.00305	2.5157
C1QTNF4	ENSG00000172247.3	0.00307	2.51286
LINC00854	ENSG00000236383.7	0.0031	2.50864
NTM	ENSG00000182667.14	0.00311	2.50724
ABCA7	ENSG00000064687.12	0.00311	2.50724
UTP18	ENSG00000011260.13	0.00314	2.50307
RP11-996F15.4	ENSG00000275476.1	0.0032	2.49485
REP15	ENSG00000174236.3	0.00321	2.49349
RAB28P5	ENSG00000225400.1	0.00321	2.49349
NMNAT1	ENSG00000173614.13	0.00324	2.48945
PTRF	ENSG00000177469.12	0.00324	2.48945
DCT	ENSG00000080166.15	0.00325	2.48812
MRPL19	ENSG00000115364.13	0.00327	2.48545
SENP8	ENSG00000166192.14	0.00329	2.4828
DGCR9	ENSG00000273032.1	0.00329	2.4828
FGF14	ENSG00000102466.15	0.00329	2.4828
RN7SKP30	ENSG00000223305.1	0.00332	2.47886
SALL1	ENSG00000103449.11	0.00333	2.47756
DND1	ENSG00000256453.1	0.00334	2.47625
RP5-1172A22.1	ENSG00000233521.5	0.00336	2.47366
AC007040.11	ENSG00000258881.6	0.00337	2.47237
NEK8	ENSG00000160602.13	0.00341	2.46725
ELFN1	ENSG00000225968.7	0.00341	2.46725
BBOX1	ENSG00000129151.8	0.00343	2.46471
CCBL2	ENSG00000137944.16	0.00345	2.46218
ROPN1	ENSG00000065371.17	0.00346	2.46092
CLEC2L	ENSG00000236279.6	0.00349	2.45717
RP11-153M3.1	ENSG00000257576.1	0.0035	2.45593
RP4-751H13.7	ENSG00000273419.1	0.00353	2.45223
HIST2H2BF	ENSG00000203814.6	0.00353	2.45223
CALB2	ENSG00000172137.18	0.00354	2.451
AP000640.2	ENSG00000255355.1	0.00355	2.44977
ENO3	ENSG00000108515.17	0.00356	2.44855
RP11-843B15.4	ENSG00000277342.1	0.00359	2.44491
RP11-815M8.1	ENSG00000238042.5	0.00359	2.44491
PC	ENSG00000173599.13	0.00366	2.43652
PPARGC1A	ENSG00000109819.8	0.00366	2.43652
LGALSL	ENSG00000119862.12	0.00369	2.43297
NOTCH4	ENSG00000204301.6	0.00369	2.43297
R3HCC1L	ENSG00000166024.13	0.00371	2.43063
RP11-523H20.3	ENSG00000272183.1	0.00374	2.42713
LINC00702	ENSG00000233117.2	0.00376	2.42481
RP11-19P22.8	ENSG00000266872.1	0.00378	2.42251
CATSPER1	ENSG00000175294.5	0.00382	2.41794
AC005740.6	ENSG00000271871.1	0.00382	2.41794
RP11-622C24.2	ENSG00000277152.1	0.00386	2.41341
LL22NC03-N14H11.1	ENSG00000272872.1	0.00387	2.41229
CCDC136	ENSG00000128596.16	0.00388	2.41117
ATP8B1	ENSG00000081923.10	0.00392	2.40671
ELOVL4	ENSG00000118402.5	0.00397	2.40121
PPA2	ENSG00000138777.19	0.00398	2.40012
MFRP	ENSG00000259159.5	0.00401	2.39686
IFITM10	ENSG00000244242.1	0.00401	2.39686
IGSF8	ENSG00000162729.13	0.00402	2.39577
AIP	ENSG00000110711.9	0.00404	2.39362
CPEB1	ENSG00000214575.9	0.00405	2.39254
TMEM189-UBE2V1	ENSG00000124208.16	0.00411	2.38616
AC002398.9	ENSG00000188223.9	0.00414	2.383
RP11-235E17.6	ENSG00000262903.1	0.00416	2.38091
SCRT1	ENSG00000261678.2	0.00419	2.37779
GNPNAT1	ENSG00000100522.8	0.00422	2.37469
C16orf96	ENSG00000205832.7	0.00423	2.37366
DSCAML1	ENSG00000177103.13	0.00425	2.37161
LINC00282	ENSG00000281106.2	0.00429	2.36754
SCG2	ENSG00000171951.4	0.00435	2.36151
RP11-474P2.6	ENSG00000275481.1	0.00435	2.36151
ATP2A1	ENSG00000196296.13	0.00442	2.35458
AC007128.1	ENSG00000229970.3	0.00442	2.35458
RP11-454K7.3	ENSG00000260046.1	0.00442	2.35458
RP11-78J21.6	ENSG00000280296.1	0.00446	2.35067
ANO7	ENSG00000146205.13	0.00448	2.34872
HOXC6	ENSG00000197757.7	0.00451	2.34582
RP11-600F24.7	ENSG00000260285.1	0.00452	2.34486
AC093732.1	ENSG00000233845.1	0.00452	2.34486
RP11-272L14.2	ENSG00000274204.1	0.00453	2.3439
EPO	ENSG00000130427.2	0.00454	2.34294
ZFYVE27	ENSG00000155256.17	0.00458	2.33913
RP11-337C18.8	ENSG00000237188.3	0.0046	2.33724
RP11-165F24.3	ENSG00000227155.7	0.00463	2.33442
MGP	ENSG00000111341.9	0.00464	2.33348
ZNF594	ENSG00000180626.9	0.00465	2.33255
TTC9B	ENSG00000174521.7	0.00469	2.32883
AC007326.1	ENSG00000279560.1	0.00469	2.32883
AC068282.3	ENSG00000236682.1	0.0047	2.3279
GDF15	ENSG00000130513.6	0.0047	2.3279
SLCO4A1	ENSG00000101187.15	0.00472	2.32606
CYB5R4	ENSG00000065615.13	0.00472	2.32606
CDH4	ENSG00000179242.15	0.00475	2.32331
UBXN8	ENSG00000104691.14	0.00475	2.32331
RP11-443P15.2	ENSG00000171658.8	0.00477	2.32148
SBSN	ENSG00000189001.10	0.0048	2.31876
RP5-999L4.2	ENSG00000275142.1	0.00481	2.31785
HDGFRP3	ENSG00000166503.8	0.00482	2.31695
HSPB2	ENSG00000170276.5	0.00483	2.31605
KRT8P12	ENSG00000229320.3	0.00483	2.31605
LEF1-AS1	ENSG00000232021.6	0.00485	2.31426
AKAP12	ENSG00000131016.16	0.00485	2.31426
FTCD	ENSG00000160282.13	0.00487	2.31247
LIPT2	ENSG00000175536.6	0.0049	2.3098
COX7A2	ENSG00000112695.11	0.0049	2.3098
PRAM1	ENSG00000133246.11	0.00492	2.30803
RP11-348N5.9	ENSG00000278601.1	0.00496	2.30452
PARM1	ENSG00000169116.11	0.00503	2.29843
NTN5	ENSG00000142233.11	0.00505	2.29671
KIAA1467	ENSG00000084444.13	0.00506	2.29585
LINC00638	ENSG00000258701.1	0.00506	2.29585
SPOCK1	ENSG00000152377.12	0.00511	2.29158
CTB-12O2.1	ENSG00000254226.5	0.00513	2.28988
LRRN4	ENSG00000125872.7	0.00513	2.28988
FAM223A	ENSG00000279245.1	0.00513	2.28988
FAM223A	ENSG00000272681.2	0.00513	2.28988
BX322557.10	ENSG00000215447.7	0.00515	2.28819
TPT1-AS1	ENSG00000170919.15	0.00517	2.28651
ATPAF1	ENSG00000123472.12	0.00518	2.28567
NGF	ENSG00000134259.3	0.00519	2.28483
COX6A1	ENSG00000111775.2	0.00522	2.28233
RP11-169K16.4	ENSG00000224459.1	0.00524	2.28067
PITRM1-AS1	ENSG00000237399.7	0.00525	2.27984
LINC00174	ENSG00000179406.6	0.00526	2.27901
TMEM233	ENSG00000224982.3	0.00526	2.27901
CCDC108	ENSG00000181378.13	0.00527	2.27819
RP5-823G15.5	ENSG00000259723.1	0.00532	2.27409
C11orf52	ENSG00000149300.9	0.00536	2.27084
AHNAK2	ENSG00000185567.6	0.00536	2.27084
CTC-241N9.1	ENSG00000245317.2	0.00538	2.26922
CCDC47	ENSG00000108588.13	0.00542	2.266
ZMIZ1-AS1	ENSG00000224596.7	0.00543	2.2652
RP11-45A17.4	ENSG00000273521.1	0.00544	2.2644
WASH1	ENSG00000181404.15	0.00548	2.26122
SPAG8	ENSG00000137098.13	0.00548	2.26122
CRYAB	ENSG00000109846.7	0.0055	2.25964
FZD3	ENSG00000104290.10	0.00551	2.25885
CTC-524C5.2	ENSG00000263272.1	0.00552	2.25806
ASTE1	ENSG00000034533.11	0.00553	2.25727
C3orf18	ENSG00000088543.14	0.00557	2.25414
RP3-486I3.4	ENSG00000233558.1	0.00558	2.25337
IDE	ENSG00000119912.15	0.00559	2.25259
RP11-422P24.11	ENSG00000272654.1	0.00561	2.25104
RASA4B	ENSG00000170667.14	0.00566	2.24718
RP11-84A19.4	ENSG00000269967.1	0.00569	2.24489
FSTL3	ENSG00000070404.9	0.00573	2.24185
FASTKD2	ENSG00000118246.13	0.00575	2.24033
SLC5A10	ENSG00000154025.15	0.00576	2.23958
NPL	ENSG00000135838.13	0.00576	2.23958
LINC01296	ENSG00000244306.9	0.00577	2.23882
CATSPERB	ENSG00000133962.7	0.0058	2.23657
MYL9	ENSG00000101335.9	0.00581	2.23582
ANKAR	ENSG00000151687.14	0.00581	2.23582
RP11-1246C19.1	ENSG00000273230.1	0.00583	2.23433
RYR2	ENSG00000198626.15	0.00586	2.2321
DLGAP4-AS1	ENSG00000232907.7	0.00588	2.23062
GAST	ENSG00000184502.3	0.00597	2.22403
RP11-476H16.1	ENSG00000277020.4	0.00597	2.22403
NKAIN2	ENSG00000188580.13	0.006	2.22185
ZNF33A	ENSG00000189180.15	0.00603	2.21968
LA16c-444G7.2	ENSG00000260420.2	0.00604	2.21896
FGF5	ENSG00000138675.16	0.00604	2.21896
RCN3	ENSG00000142552.7	0.00607	2.21681
CYP2E1	ENSG00000130649.9	0.00608	2.2161
POSTN	ENSG00000133110.14	0.00608	2.2161
CCDC114	ENSG00000105479.15	0.00611	2.21396
FBXL19-AS1	ENSG00000260852.1	0.00616	2.21042
UQCRFS1	ENSG00000169021.5	0.00617	2.20971
MFSD2A	ENSG00000168389.17	0.00617	2.20971
CASP6	ENSG00000138794.9	0.00625	2.20412
RP11-834C11.11	ENSG00000260470.1	0.00628	2.20204
SLC6A1	ENSG00000157103.10	0.00628	2.20204
SYN1	ENSG00000008056.12	0.00629	2.20135
RP13-977J11.2	ENSG00000256576.2	0.00632	2.19928
RP11-541N10.3	ENSG00000260461.1	0.00633	2.1986
KIFC3	ENSG00000140859.15	0.00633	2.1986
MFN2	ENSG00000116688.16	0.00634	2.19791
AC093838.4	ENSG00000152117.17	0.00635	2.19723
LPPR2	ENSG00000105520.10	0.00635	2.19723
TCHH	ENSG00000159450.12	0.00636	2.19654
ANKK1	ENSG00000170209.4	0.00637	2.19586
RP11-549J18.1	ENSG00000251023.1	0.00637	2.19586
ANKRD36	ENSG00000135976.16	0.00637	2.19586
BEST2	ENSG00000039987.6	0.00639	2.1945
RP11-230C9.2	ENSG00000271551.2	0.00641	2.19314
MSANTD1	ENSG00000188981.10	0.00644	2.19111
ADAMTS6	ENSG00000049192.14	0.00648	2.18842
EXOC3L4	ENSG00000205436.7	0.00654	2.18442
RP11-715J22.2	ENSG00000259895.1	0.00654	2.18442
RP13-890H12.2	ENSG00000267288.2	0.00656	2.1831
SAMM50	ENSG00000100347.14	0.00656	2.1831
SCRG1	ENSG00000164106.7	0.00658	2.18177
BAALC	ENSG00000164929.16	0.00658	2.18177
SULT1B1	ENSG00000173597.8	0.0066	2.18046
RGS17P1	ENSG00000229473.2	0.00662	2.17914
TRIM74	ENSG00000155428.12	0.00662	2.17914
IKBKG	ENSG00000269335.5	0.00662	2.17914
LINC00632	ENSG00000203930.10	0.00664	2.17783
HSPA1A	ENSG00000204389.9	0.00667	2.17587
CSGALNACT2	ENSG00000169826.7	0.00667	2.17587
ZNRF3	ENSG00000183579.15	0.00668	2.17522
RP4-539M6.20	ENSG00000273350.1	0.00672	2.17263
KCNAB2	ENSG00000069424.14	0.00674	2.17134
CPT1C	ENSG00000169169.14	0.00675	2.1707
RP11-482G13.1	ENSG00000282572.1	0.00676	2.17005
PIAS1	ENSG00000033800.13	0.00677	2.16941
RP11-553K23.2	ENSG00000214280.3	0.00679	2.16813
CRIP2	ENSG00000182809.10	0.00684	2.16494
CTD-3051D23.1	ENSG00000258811.1	0.00684	2.16494
PAXBP1-AS1	ENSG00000238197.5	0.00687	2.16304
GABRD	ENSG00000187730.7	0.0069	2.16115
RP11-797A18.6	ENSG00000269951.1	0.00691	2.16052
AC144450.1	ENSG00000228613.1	0.00693	2.15927
C2orf48	ENSG00000163009.8	0.00693	2.15927
CNN1	ENSG00000130176.7	0.00697	2.15677
TIMM17A	ENSG00000134375.10	0.00699	2.15552
RP11-531F16.4	ENSG00000273261.1	0.00702	2.15366
SCN3B	ENSG00000166257.8	0.00703	2.15304
XPO7	ENSG00000130227.16	0.00703	2.15304
DNM1P35	ENSG00000246877.1	0.00706	2.1512
NME9	ENSG00000181322.13	0.0071	2.14874
RP5-827C21.6	ENSG00000273367.1	0.0071	2.14874
CTA-276F8.1	ENSG00000276564.1	0.00711	2.14813
RP11-517H2.6	ENSG00000272980.3	0.00713	2.14691
NIFK	ENSG00000155438.11	0.00715	2.14569
WDR86	ENSG00000187260.15	0.00717	2.14448
CLDN11	ENSG00000013297.10	0.00718	2.14388
RP11-429J17.2	ENSG00000181097.5	0.00719	2.14327
U52111.14	ENSG00000232725.1	0.0072	2.14267
CTAGE7P	ENSG00000233122.2	0.00721	2.14206
AC104134.2	ENSG00000225420.1	0.00723	2.14086
ARHGEF25	ENSG00000240771.6	0.00724	2.14026
POFUT2	ENSG00000186866.16	0.00724	2.14026
PDE12	ENSG00000174840.8	0.00724	2.14026
RP11-484K9.4	ENSG00000272844.1	0.00724	2.14026
KIAA0391	ENSG00000100890.15	0.00726	2.13906
RP11-26J3.1	ENSG00000249328.2	0.0073	2.13668
CERCAM	ENSG00000167123.18	0.00733	2.1349
AEBP1	ENSG00000106624.8	0.00734	2.1343
SHANK1	ENSG00000161681.15	0.00737	2.13253
RP11-626H12.2	ENSG00000254605.1	0.00737	2.13253
PANX2	ENSG00000073150.13	0.00742	2.1296
RP11-34F20.7	ENSG00000274270.1	0.00745	2.12784
PA2G4P4	ENSG00000230457.3	0.00747	2.12668
SNX31	ENSG00000174226.8	0.00748	2.1261
LOH12CR2	ENSG00000205791.3	0.00749	2.12552
RP13-942N8.1	ENSG00000256092.2	0.00754	2.12263
RP11-101O6.2	ENSG00000234937.1	0.00754	2.12263
RP11-318E3.9	ENSG00000272764.1	0.00755	2.12205
COL4A6	ENSG00000197565.15	0.00755	2.12205
RP11-532F12.5	ENSG00000261183.5	0.00759	2.11976
RP11-326N17.2	ENSG00000274281.1	0.00761	2.11862
RP11-169D4.2	ENSG00000256633.1	0.00762	2.11805
INSL3	ENSG00000248099.3	0.00763	2.11748
C6orf15	ENSG00000204542.2	0.00765	2.11634
SRD5A2	ENSG00000277893.1	0.00767	2.1152
LA16c-361A3.3	ENSG00000261207.1	0.0077	2.11351
PROCA1	ENSG00000167525.13	0.00773	2.11182
CCT6A	ENSG00000146731.10	0.00774	2.11126
FKSG51	ENSG00000280230.1	0.00774	2.11126
SETD4	ENSG00000185917.13	0.00776	2.11014
RP11-392O1.4	ENSG00000267747.1	0.00778	2.10902
CSDC2	ENSG00000172346.14	0.00781	2.10735
RP11-524F11.1	ENSG00000265511.1	0.00782	2.10679
B3GNT6	ENSG00000198488.10	0.00783	2.10624
CICP3	ENSG00000229376.3	0.00783	2.10624
LA16c-395F10.2	ENSG00000260989.1	0.00786	2.10458
AP000265.1	ENSG00000261610.1	0.00786	2.10458
COG2	ENSG00000135775.13	0.00787	2.10403
RGS17	ENSG00000091844.7	0.00788	2.10347
SEPT14P2	ENSG00000244528.1	0.00791	2.10182
RP5-1041C10.3	ENSG00000237788.1	0.00791	2.10182
CNOT7	ENSG00000198791.11	0.00795	2.09963
TMEM91	ENSG00000142046.14	0.00798	2.098
PTGS2	ENSG00000073756.11	0.00799	2.09745
KLF17	ENSG00000171872.4	0.00802	2.09583
RP11-638I8.1	ENSG00000272556.1	0.00803	2.09528
FAM183B	ENSG00000164556.7	0.00803	2.09528
CACNA1C-AS2	ENSG00000256271.1	0.00806	2.09366
RP11-351C21.2	ENSG00000274943.1	0.00808	2.09259
CLEC18B	ENSG00000140839.11	0.0081	2.09151
AC097724.3	ENSG00000226833.5	0.00812	2.09044
RPP14	ENSG00000255154.7	0.00812	2.09044
PCOLCE2	ENSG00000163710.7	0.00814	2.08938
ENPEP	ENSG00000138792.9	0.00815	2.08884
DUXAP8	ENSG00000206195.10	0.00816	2.08831
RP11-504P24.3	ENSG00000185495.10	0.00817	2.08778
LINC00565	ENSG00000260910.1	0.0082	2.08619
ENO2	ENSG00000111674.8	0.00823	2.0846
RP11-734K2.4	ENSG00000270344.2	0.00825	2.08355
LDLRAD2	ENSG00000187942.11	0.00827	2.08249
TESC	ENSG00000088992.17	0.00829	2.08145
RBM22P2	ENSG00000213411.2	0.00834	2.07883
TMEM47	ENSG00000147027.3	0.00836	2.07779
MMP23B	ENSG00000189409.12	0.00837	2.07727
RP11-365O16.6	ENSG00000237101.1	0.00839	2.07624
FAP	ENSG00000078098.13	0.0084	2.07572
SSBP3	ENSG00000157216.15	0.00845	2.07314
GJB7	ENSG00000164411.10	0.00849	2.07109
LRRC59	ENSG00000108829.9	0.0085	2.07058
C2orf74	ENSG00000237651.6	0.00853	2.06905
INAFM1	ENSG00000257704.3	0.0086	2.0655
RP11-367J11.3	ENSG00000245468.3	0.00865	2.06298
PDE10A	ENSG00000112541.13	0.00867	2.06198
RP11-506H21.5	ENSG00000278627.1	0.00868	2.06148
AC010980.2	ENSG00000237732.9	0.00871	2.05998
SLC4A3	ENSG00000114923.16	0.00872	2.05948
YBX1P10	ENSG00000213866.3	0.00876	2.0575
MAPKAPK3	ENSG00000114738.10	0.00881	2.05502
LRRC26	ENSG00000184709.7	0.00883	2.05404
ZFP30	ENSG00000120784.15	0.00884	2.05355
SRD5A3-AS1	ENSG00000249700.8	0.00887	2.05208
PRSS53	ENSG00000151006.7	0.00888	2.05159
LDAH	ENSG00000118961.14	0.00888	2.05159

## Sheet: OS_quartile_ survival
Gene Symbol	Gene ID	P-Value (Survival os)
SUCLG2	ENSG00000172340.14	2e-05	4.69897
FABP3	ENSG00000121769.7	9.74e-05	4.01144
MCCC1-AS1	ENSG00000243368.2	0.0001	4
C5orf46	ENSG00000178776.4	0.000101	3.99568
NSUN6	ENSG00000241058.3	0.000103	3.98716
RPL32P3	ENSG00000251474.6	0.000118	3.92812
RP11-365O16.6	ENSG00000237101.1	0.000124	3.90658
ANKRD24	ENSG00000089847.12	0.000159	3.7986
RP3-475N16.1	ENSG00000231113.2	0.00017	3.76955
RP11-66B24.2	ENSG00000232386.9	0.000208	3.68194
NOL3	ENSG00000140939.14	0.000216	3.66555
RP11-230C9.2	ENSG00000271551.2	0.000238	3.62342
NXNL2	ENSG00000130045.15	0.00024	3.61979
RP11-278A23.1	ENSG00000226180.3	0.000243	3.61439
ST6GALNAC4P1	ENSG00000233469.1	0.000265	3.57675
RP5-1057I20.4	ENSG00000268069.2	0.000288	3.54061
KCNMB3	ENSG00000171121.16	0.000304	3.51713
GPR156	ENSG00000175697.10	0.000324	3.48945
RP11-301O19.1	ENSG00000273080.1	0.000353	3.45223
RP3-395M20.7	ENSG00000225931.3	0.000355	3.44977
SPAG8	ENSG00000137098.13	0.000363	3.44009
AC093838.4	ENSG00000152117.17	0.000368	3.43415
PPFIA4	ENSG00000143847.15	0.000392	3.40671
RP11-81A1.6	ENSG00000278600.1	0.000399	3.39903
PHF1	ENSG00000112511.17	0.000409	3.38828
RP11-323F24.3	ENSG00000276524.1	0.000451	3.34582
KRT8P12	ENSG00000229320.3	0.000457	3.34008
ATOH1	ENSG00000172238.4	0.000478	3.32057
CYP19A1	ENSG00000137869.13	0.000504	3.29757
AC068580.6	ENSG00000235027.1	0.000567	3.24642
RP11-474P2.6	ENSG00000275481.1	0.000588	3.23062
RRAGB	ENSG00000083750.12	0.000592	3.22768
PCDHB15	ENSG00000113248.5	0.000658	3.18177
PCBP3	ENSG00000183570.16	0.000667	3.17587
AP001432.14	ENSG00000242553.1	0.000668	3.17522
AC068134.10	ENSG00000251485.1	0.000678	3.16877
LINC00174	ENSG00000179406.6	0.00069	3.16115
RP4-614O4.12	ENSG00000269202.1	0.000707	3.15058
AC108488.4	ENSG00000242282.6	0.000711	3.14813
ABCD3	ENSG00000117528.11	0.000721	3.14206
IFITM10	ENSG00000244242.1	0.000726	3.13906
BIRC7	ENSG00000101197.12	0.000729	3.13727
RP4-647C14.2	ENSG00000258376.2	0.000753	3.12321
RP11-367H1.1	ENSG00000273113.1	0.000812	3.09044
RP11-315O6.1	ENSG00000255337.1	0.000814	3.08938
AC002310.12	ENSG00000235560.3	0.000865	3.06298
NKAIN4	ENSG00000101198.14	0.000872	3.05948
HEPACAM2	ENSG00000188175.9	0.000885	3.05306
RP11-332H14.2	ENSG00000272994.1	0.000898	3.04672
POLR2J4	ENSG00000214783.9	0.000925	3.03386
DICER1-AS1	ENSG00000235706.7	0.000938	3.0278
RP4-539M6.20	ENSG00000273350.1	0.00094	3.02687
CTD-3014M21.1	ENSG00000279602.1	0.00102	2.9914
RP11-417L19.5	ENSG00000279283.1	0.00103	2.98716
CAPRIN2	ENSG00000110888.17	0.00105	2.97881
RNF224	ENSG00000233198.3	0.00106	2.97469
RP11-1114A5.4	ENSG00000232611.1	0.00109	2.96257
RP11-723O4.2	ENSG00000231305.3	0.00111	2.95468
TIMP1	ENSG00000102265.11	0.00112	2.95078
ZEB1-AS1	ENSG00000237036.4	0.00115	2.9393
RRP12	ENSG00000052749.13	0.0012	2.92082
DLD	ENSG00000091140.12	0.0013	2.88606
AC007128.1	ENSG00000229970.3	0.00131	2.88273
HCN2	ENSG00000099822.2	0.00132	2.87943
GRAMD4	ENSG00000075240.16	0.00132	2.87943
NAGLU	ENSG00000108784.9	0.00133	2.87615
ACTG1	ENSG00000184009.9	0.00139	2.85699
CACNA2D2	ENSG00000007402.11	0.0014	2.85387
FDFT1	ENSG00000079459.12	0.00142	2.84771
CUZD1	ENSG00000138161.12	0.00143	2.84466
SLC5A4	ENSG00000100191.5	0.00148	2.82974
RP11-707G18.1	ENSG00000278743.1	0.00148	2.82974
LENG8-AS1	ENSG00000226696.5	0.00149	2.82681
SEPT7P2	ENSG00000214765.8	0.00149	2.82681
DLGAP4-AS1	ENSG00000232907.7	0.00149	2.82681
RP11-551L14.4	ENSG00000226472.7	0.0015	2.82391
RP13-977J11.2	ENSG00000256576.2	0.00152	2.81816
FAM178A	ENSG00000119906.11	0.00154	2.81248
R3HCC1L	ENSG00000166024.13	0.00159	2.7986
CTC-471J1.8	ENSG00000267827.5	0.00159	2.7986
DNM1	ENSG00000106976.18	0.00161	2.79317
TAS2R5	ENSG00000127366.5	0.00162	2.79048
C12orf76	ENSG00000174456.13	0.00163	2.78781
RP11-398C13.6	ENSG00000272853.1	0.00163	2.78781
PPA2	ENSG00000138777.19	0.00164	2.78516
CPT2	ENSG00000157184.5	0.00166	2.77989
WRN	ENSG00000165392.9	0.00167	2.77728
RP11-570P14.1	ENSG00000233514.1	0.00168	2.77469
NAT2	ENSG00000156006.4	0.00174	2.75945
DDX50P1	ENSG00000229816.1	0.00174	2.75945
PI4K2B	ENSG00000038210.12	0.00179	2.74715
AGAP9	ENSG00000204172.11	0.0018	2.74473
RER1	ENSG00000157916.18	0.00183	2.73755
RPL17P50	ENSG00000213700.3	0.00185	2.73283
HOXC10	ENSG00000180818.4	0.00185	2.73283
RP11-637A17.2	ENSG00000247363.2	0.0019	2.72125
LRRC23	ENSG00000010626.14	0.00197	2.70553
ABCA7	ENSG00000064687.12	0.00198	2.70333
UQCRFS1	ENSG00000169021.5	0.00199	2.70115
RP11-20I20.4	ENSG00000273179.1	0.00199	2.70115
CRLF1	ENSG00000006016.10	0.002	2.69897
PCSK4	ENSG00000115257.15	0.00204	2.69037
CCNG1	ENSG00000113328.18	0.00207	2.68403
FAHD2CP	ENSG00000231584.8	0.00209	2.67985
POFUT2	ENSG00000186866.16	0.0021	2.67778
CDH4	ENSG00000179242.15	0.00212	2.67366
RP11-467L13.7	ENSG00000276900.1	0.00213	2.67162
TAZ	ENSG00000102125.15	0.00214	2.66959
TMEM198B	ENSG00000182796.12	0.00216	2.66555
MBL1P	ENSG00000242600.6	0.00221	2.65561
AC012314.8	ENSG00000237017.1	0.00226	2.64589
RP11-277B15.3	ENSG00000272205.1	0.00228	2.64207
ASPHD1	ENSG00000174939.10	0.00229	2.64016
SPDYE11	ENSG00000275976.4	0.00229	2.64016
DLG2	ENSG00000150672.16	0.0023	2.63827
AC004985.12	ENSG00000241057.1	0.00237	2.62525
ATP5A1	ENSG00000152234.15	0.00237	2.62525
RP13-516M14.1	ENSG00000260563.3	0.00237	2.62525
RP11-66N11.8	ENSG00000260081.1	0.00238	2.62342
AP006621.5	ENSG00000255284.1	0.00239	2.6216
LINC00894	ENSG00000235703.5	0.0024	2.61979
RP11-273G15.2	ENSG00000247317.3	0.00243	2.61439
FAM3A	ENSG00000071889.16	0.00243	2.61439
TPSG1	ENSG00000116176.6	0.00244	2.61261
ERMARD	ENSG00000130023.15	0.00245	2.61083
GDF6	ENSG00000156466.9	0.00246	2.60906
STX1B	ENSG00000099365.9	0.00248	2.60555
SLC4A4	ENSG00000080493.13	0.00248	2.60555
SKOR1	ENSG00000188779.10	0.00251	2.60033
ZNF767P	ENSG00000133624.13	0.00254	2.59517
RETNLB	ENSG00000163515.6	0.00255	2.59346
SKAP1	ENSG00000141293.15	0.00256	2.59176
HSPA1A	ENSG00000204389.9	0.00257	2.59007
TBX6	ENSG00000149922.10	0.0026	2.58503
PBK	ENSG00000168078.9	0.00262	2.5817
RP11-80H5.2	ENSG00000232936.5	0.00271	2.56703
PRPSAP1	ENSG00000161542.16	0.00273	2.56384
CANX	ENSG00000127022.14	0.00274	2.56225
UGT2B7	ENSG00000171234.13	0.0028	2.55284
TMEM52B	ENSG00000165685.8	0.00281	2.55129
URB1-AS1	ENSG00000256073.3	0.00281	2.55129
FER1L6	ENSG00000214814.6	0.00285	2.54516
MMP23B	ENSG00000189409.12	0.00289	2.5391
YBX1P10	ENSG00000213866.3	0.0029	2.5376
AFAP1-AS1	ENSG00000272620.1	0.0029	2.5376
TMEM198	ENSG00000188760.10	0.00292	2.53462
PHF14	ENSG00000106443.14	0.00292	2.53462
GSR	ENSG00000104687.12	0.00292	2.53462
PLAC1	ENSG00000170965.9	0.00297	2.52724
AC004067.5	ENSG00000273447.1	0.00297	2.52724
RABL2A	ENSG00000144134.18	0.00298	2.52578
GPSM1	ENSG00000160360.11	0.003	2.52288
USP49	ENSG00000164663.13	0.00304	2.51713
SRD5A3	ENSG00000128039.10	0.00305	2.5157
C8orf4	ENSG00000176907.4	0.00311	2.50724
RP11-182J23.1	ENSG00000260070.1	0.00315	2.50169
NTN5	ENSG00000142233.11	0.00319	2.49621
PI4K2A	ENSG00000155252.13	0.00323	2.4908
RP11-563J2.2	ENSG00000215244.2	0.00329	2.4828
RGS17	ENSG00000091844.7	0.00338	2.47108
AC006014.8	ENSG00000146722.11	0.00341	2.46725
ZDHHC1	ENSG00000159714.10	0.00342	2.46597
SEMA5B	ENSG00000082684.14	0.00345	2.46218
KCNJ14	ENSG00000182324.6	0.00346	2.46092
ALMS1-IT1	ENSG00000230002.2	0.00356	2.44855
SPRN	ENSG00000203772.7	0.00359	2.44491
FAM169A	ENSG00000198780.11	0.0036	2.4437
CTD-2287O16.5	ENSG00000271918.1	0.00361	2.44249
RP11-968A15.2	ENSG00000257596.1	0.00362	2.44129
CTD-2026K11.6	ENSG00000203392.3	0.00364	2.4389
GDF15	ENSG00000130513.6	0.00367	2.43533
RP11-441O15.3	ENSG00000224934.2	0.00367	2.43533
MMS19	ENSG00000155229.20	0.00368	2.43415
RP11-34F20.7	ENSG00000274270.1	0.00371	2.43063
CDCA2	ENSG00000184661.13	0.00372	2.42946
POPDC2	ENSG00000121577.13	0.00372	2.42946
CRYBB3	ENSG00000100053.9	0.00375	2.42597
RP11-401P9.5	ENSG00000260249.2	0.00379	2.42136
AGBL2	ENSG00000165923.15	0.0038	2.42022
CCDC47	ENSG00000108588.13	0.00383	2.4168
CTC-820M8.1	ENSG00000250290.1	0.00385	2.41454
CCDC144NL-AS1	ENSG00000233098.8	0.00385	2.41454
TUBA1C	ENSG00000167553.14	0.00387	2.41229
MRPS12	ENSG00000128626.11	0.00388	2.41117
CDK10	ENSG00000185324.21	0.0039	2.40894
RP5-1041C10.3	ENSG00000237788.1	0.0039	2.40894
TMEM86B	ENSG00000180089.5	0.00391	2.40782
LRRC4C	ENSG00000148948.7	0.00392	2.40671
LBX2	ENSG00000179528.15	0.00394	2.4045
RP11-418J17.1	ENSG00000231365.5	0.00395	2.4034
UBE2N	ENSG00000177889.9	0.00396	2.4023
RP11-57G10.8	ENSG00000272892.1	0.00401	2.39686
NDUFV2P1	ENSG00000267809.1	0.00402	2.39577
TRPV1	ENSG00000262304.1	0.00403	2.39469
WFDC10B	ENSG00000182931.9	0.00403	2.39469
HSPB2	ENSG00000170276.5	0.00405	2.39254
RP11-600F24.7	ENSG00000260285.1	0.00405	2.39254
GALNT7	ENSG00000109586.11	0.00405	2.39254
FBXO24	ENSG00000106336.12	0.00405	2.39254
NAT1	ENSG00000171428.13	0.00406	2.39147
RP11-426C22.5	ENSG00000260517.2	0.00406	2.39147
NGRN	ENSG00000182768.8	0.00407	2.39041
ITGBL1	ENSG00000198542.13	0.00407	2.39041
CTD-2035E11.5	ENSG00000272144.1	0.00408	2.38934
DPP7	ENSG00000176978.13	0.00409	2.38828
DRD4	ENSG00000069696.6	0.00413	2.38405
RP11-996F15.4	ENSG00000275476.1	0.00413	2.38405
DPP9-AS1	ENSG00000205790.1	0.00414	2.383
TIGD1	ENSG00000221944.4	0.00414	2.383
TACO1	ENSG00000136463.7	0.00418	2.37882
PRR4	ENSG00000111215.11	0.00422	2.37469
PARM1	ENSG00000169116.11	0.00427	2.36957
LRRC32	ENSG00000137507.11	0.0043	2.36653
HSF4	ENSG00000102878.15	0.00438	2.35853
ADAM1B	ENSG00000226469.1	0.00438	2.35853
AOC2	ENSG00000131480.8	0.00439	2.35754
AC010980.2	ENSG00000237732.9	0.00445	2.35164
GABRD	ENSG00000187730.7	0.00446	2.35067
NGF	ENSG00000134259.3	0.00451	2.34582
SLC46A2	ENSG00000119457.7	0.00453	2.3439
AC008079.10	ENSG00000280007.1	0.0046	2.33724
PCAT6	ENSG00000228288.6	0.00465	2.33255
RP11-18H7.1	ENSG00000242622.1	0.00466	2.33161
COX18	ENSG00000163626.16	0.00476	2.32239
AC005330.2	ENSG00000267372.2	0.00476	2.32239
EPHB2	ENSG00000133216.16	0.00477	2.32148
SMAP1	ENSG00000112305.14	0.0048	2.31876
MGEA5	ENSG00000198408.13	0.00482	2.31695
RP5-981O7.2	ENSG00000229591.1	0.00483	2.31605
WDR1	ENSG00000071127.16	0.00489	2.31069
MRPL12	ENSG00000262814.6	0.00494	2.30627
PLAG1	ENSG00000181690.7	0.00496	2.30452
FLJ35934	ENSG00000220161.4	0.00498	2.30277
RP11-1007O24.2	ENSG00000261187.1	0.00499	2.3019
RP11-536K7.3	ENSG00000232807.2	0.00501	2.30016
YEATS2-AS1	ENSG00000233885.7	0.00502	2.2993
ZNF117	ENSG00000152926.14	0.00505	2.29671
MC1R	ENSG00000258839.2	0.00508	2.29414
HOXA4	ENSG00000197576.13	0.00513	2.28988
TAS2R20	ENSG00000255837.1	0.00513	2.28988
RP11-108K3.1	ENSG00000259240.1	0.00515	2.28819
PAN2	ENSG00000135473.14	0.00515	2.28819
REP15	ENSG00000174236.3	0.00517	2.28651
SCARNA15	ENSG00000252690.3	0.00522	2.28233
RTN3P1	ENSG00000251333.3	0.00523	2.2815
NHSL1	ENSG00000135540.11	0.00526	2.27901
RP11-677I18.3	ENSG00000254433.1	0.00527	2.27819
RP11-861A13.3	ENSG00000279277.1	0.00527	2.27819
RP11-526D8.11	ENSG00000275318.1	0.00536	2.27084
RP4-751H13.5	ENSG00000280149.1	0.00536	2.27084
DNM1P41	ENSG00000280038.1	0.00537	2.27003
STAB2	ENSG00000136011.14	0.00538	2.26922
STRCP1	ENSG00000166763.7	0.00539	2.26841
CDC25C	ENSG00000158402.18	0.00539	2.26841
ZNF37BP	ENSG00000234420.7	0.00544	2.2644
UQCRC1	ENSG00000010256.10	0.00545	2.2636
GABRE	ENSG00000102287.16	0.00549	2.26043
RP11-440D17.3	ENSG00000272913.1	0.00551	2.25885
KPNA2	ENSG00000182481.8	0.00557	2.25414
BEST2	ENSG00000039987.6	0.00558	2.25337
ACSBG1	ENSG00000103740.9	0.00558	2.25337
KCTD7	ENSG00000243335.8	0.00562	2.25026
RP11-495P10.10	ENSG00000225871.2	0.00564	2.24872
CTD-3128G10.7	ENSG00000276980.1	0.00568	2.24565
ME2	ENSG00000082212.11	0.00568	2.24565
IL13RA2	ENSG00000123496.7	0.00569	2.24489
ENDOV	ENSG00000173818.16	0.0057	2.24413
RP13-714J12.1	ENSG00000274373.1	0.0057	2.24413
RP11-1072A3.3	ENSG00000279196.1	0.00571	2.24336
RP11-174G6.5	ENSG00000261324.2	0.00576	2.23958
SLC35G2	ENSG00000168917.8	0.00577	2.23882
HMMR	ENSG00000072571.19	0.0058	2.23657
RP11-1109F11.5	ENSG00000271259.1	0.00582	2.23508
ARHGAP4	ENSG00000089820.15	0.00582	2.23508
KIF13B	ENSG00000197892.12	0.00584	2.23359
FAM43B	ENSG00000183114.7	0.00589	2.22988
RP11-563J2.3	ENSG00000212743.2	0.0059	2.22915
C2orf50	ENSG00000150873.11	0.00595	2.22548
ZNF862	ENSG00000106479.10	0.00598	2.2233
AC005076.5	ENSG00000224046.1	0.00599	2.22257
AC007879.7	ENSG00000229647.1	0.006	2.22185
HIGD1A	ENSG00000181061.13	0.00606	2.21753
C14orf119	ENSG00000179933.5	0.0062	2.20761
UBTD2	ENSG00000168246.5	0.00623	2.20551
C20orf144	ENSG00000149609.5	0.0063	2.20066
AC062029.1	ENSG00000234028.3	0.00631	2.19997
RRN3P2	ENSG00000103472.9	0.00631	2.19997
CH507-513H4.1	ENSG00000278996.1	0.00635	2.19723
CH507-528H12.1	ENSG00000280441.2	0.00635	2.19723
LRRC59	ENSG00000108829.9	0.00636	2.19654
RDH10-AS1	ENSG00000250295.6	0.00637	2.19586
RPARP-AS1	ENSG00000269609.5	0.0064	2.19382
FAM161B	ENSG00000156050.8	0.0064	2.19382
CCDC151	ENSG00000198003.11	0.00643	2.19179
RP11-793H13.10	ENSG00000267281.2	0.00644	2.19111
BMS1P1	ENSG00000204177.10	0.00646	2.18977
KIF7	ENSG00000166813.14	0.0065	2.18709
NPM1P26	ENSG00000235677.1	0.0065	2.18709
H1FX-AS1	ENSG00000206417.8	0.00652	2.18575
RP11-996F15.2	ENSG00000257176.2	0.00656	2.1831
RP11-495P10.1	ENSG00000231551.6	0.00658	2.18177
RP11-295H24.4	ENSG00000275580.1	0.00659	2.18111
MMACHC	ENSG00000132763.14	0.00659	2.18111
AC010976.2	ENSG00000231731.7	0.00664	2.17783
CTD-2083E4.4	ENSG00000260774.1	0.00665	2.17718
PRRX2	ENSG00000167157.10	0.00666	2.17653
ANKRD18A	ENSG00000180071.18	0.00667	2.17587
CRYAB	ENSG00000109846.7	0.00668	2.17522
LINC01011	ENSG00000244041.7	0.00669	2.17457
AC005154.7	ENSG00000244480.1	0.00669	2.17457
UBE2D2	ENSG00000131508.15	0.0067	2.17393
CLCA1	ENSG00000016490.15	0.00671	2.17328
NHLRC4	ENSG00000257108.1	0.00676	2.17005
AC007283.5	ENSG00000234431.2	0.00676	2.17005
AIP	ENSG00000110711.9	0.00677	2.16941
CCBL1	ENSG00000171097.13	0.00688	2.16241
RP9	ENSG00000164610.8	0.00689	2.16178
WNT10B	ENSG00000169884.13	0.00691	2.16052
RP11-69M1.6	ENSG00000279865.1	0.00696	2.15739
CWC15	ENSG00000150316.11	0.007	2.1549
UHRF2	ENSG00000147854.16	0.00707	2.15058
TSPAN10	ENSG00000182612.10	0.00711	2.14813
PBX4	ENSG00000105717.13	0.00719	2.14327
RP11-1334A24.5	ENSG00000279821.1	0.0072	2.14267
PCDHB19P	ENSG00000262096.2	0.00721	2.14206
FZD3	ENSG00000104290.10	0.00724	2.14026
KCNQ1OT1	ENSG00000269821.1	0.00728	2.13787
ASPDH	ENSG00000204653.9	0.00733	2.1349
UBE2E2	ENSG00000182247.9	0.0074	2.13077
ATP5G3	ENSG00000154518.9	0.00745	2.12784
CILP	ENSG00000138615.5	0.00749	2.12552
PTGDR2	ENSG00000183134.4	0.0075	2.12494
DMXL2	ENSG00000104093.13	0.0075	2.12494
CTD-2012K14.8	ENSG00000276075.1	0.00752	2.12378
RP11-697K23.3	ENSG00000279017.1	0.00754	2.12263
BGLAP	ENSG00000242252.1	0.00754	2.12263
CNOT7	ENSG00000198791.11	0.00757	2.1209
UGT2A3	ENSG00000135220.10	0.00758	2.12033
GOLGA8B	ENSG00000215252.11	0.00769	2.11407
HIST3H2BB	ENSG00000196890.4	0.00769	2.11407
AMH	ENSG00000104899.5	0.00772	2.11238
TCEAL2	ENSG00000184905.8	0.00773	2.11182
KB-1125A3.11	ENSG00000272973.1	0.00774	2.11126
GRIA3	ENSG00000125675.17	0.00774	2.11126
RFT1	ENSG00000163933.9	0.00777	2.10958
DCLK3	ENSG00000163673.6	0.00777	2.10958
CTD-2540F13.2	ENSG00000267892.1	0.00778	2.10902
SMCO3	ENSG00000179256.2	0.00779	2.10846
AC005740.6	ENSG00000271871.1	0.00779	2.10846
PNLDC1	ENSG00000146453.12	0.00783	2.10624
GPRASP1	ENSG00000198932.12	0.00785	2.10513
AC073410.1	ENSG00000236047.1	0.00788	2.10347
CTB-31N19.3	ENSG00000261596.2	0.00793	2.10073
UCHL1	ENSG00000154277.12	0.00794	2.10018
RP13-270P17.3	ENSG00000272688.1	0.00795	2.09963
ENO3	ENSG00000108515.17	0.00796	2.09909
OLFM2	ENSG00000105088.8	0.00796	2.09909
XXbac-BPG299F13.14	ENSG00000271821.1	0.00797	2.09854
NUMBL	ENSG00000105245.9	0.00797	2.09854
HMGCL	ENSG00000117305.14	0.00799	2.09745
TNFRSF25	ENSG00000215788.9	0.008	2.09691
RP5-1172A22.1	ENSG00000233521.5	0.00802	2.09583
RP11-677M14.5	ENSG00000254941.1	0.00817	2.08778
SLC18A1	ENSG00000036565.14	0.00817	2.08778
AP001059.7	ENSG00000275799.1	0.00817	2.08778
AC009948.7	ENSG00000238082.1	0.00818	2.08725
LINC00853	ENSG00000224805.2	0.00823	2.0846
INMT	ENSG00000241644.2	0.00827	2.08249
AC068831.6	ENSG00000258384.1	0.00831	2.0804
TMEM91	ENSG00000142046.14	0.00834	2.07883
AHSA2	ENSG00000173209.22	0.00836	2.07779
RP11-16E12.1	ENSG00000259448.2	0.00838	2.07676
MMAA	ENSG00000151611.13	0.00841	2.0752
IRF7	ENSG00000185507.19	0.00842	2.07469
STKLD1	ENSG00000198870.7	0.00844	2.07366
HOXC4	ENSG00000198353.7	0.00845	2.07314
SMC5-AS1	ENSG00000268364.1	0.00846	2.07263
ATP5G1	ENSG00000159199.13	0.00846	2.07263
MCM3AP-AS1	ENSG00000215424.9	0.00847	2.07212
CLEC18B	ENSG00000140839.11	0.00848	2.0716
HAMP	ENSG00000105697.7	0.00849	2.07109
C2orf48	ENSG00000163009.8	0.00849	2.07109
RP11-111F5.4	ENSG00000204802.3	0.00853	2.06905
RP4-681N20.5	ENSG00000275582.1	0.00855	2.06803
ECHDC1	ENSG00000093144.18	0.00857	2.06702
ALG12	ENSG00000182858.13	0.00859	2.06601
FLJ31356	ENSG00000229951.5	0.00859	2.06601
HIST2H2BE	ENSG00000184678.9	0.00861	2.065
TUBA8	ENSG00000183785.14	0.00862	2.06449
RP11-278C7.5	ENSG00000275854.1	0.00865	2.06298
FAM223A	ENSG00000279245.1	0.00869	2.06098
FAM223A	ENSG00000272681.2	0.00869	2.06098
TMEM262	ENSG00000187066.8	0.0087	2.06048
FAM120C	ENSG00000184083.11	0.00871	2.05998
CABP1	ENSG00000157782.9	0.00873	2.05899
RP11-1348G14.4	ENSG00000251417.2	0.00874	2.05849
COLEC11	ENSG00000118004.17	0.00875	2.05799
ZDHHC11	ENSG00000188818.12	0.00884	2.05355
RP11-275F13.3	ENSG00000232027.2	0.00888	2.05159
FAM65A	ENSG00000039523.17	0.00889	2.0511
LINC01578	ENSG00000272888.5	0.00891	2.05012
NME8	ENSG00000086288.11	0.009	2.04576
HIPK1-AS1	ENSG00000235527.6	0.00901	2.04528
CYP2E1	ENSG00000130649.9	0.00903	2.04431
RP11-1398P2.1	ENSG00000244459.2	0.00903	2.04431
ATP2A3	ENSG00000074370.17	0.00904	2.04383
SEC31B	ENSG00000075826.16	0.00904	2.04383
MAN2C1	ENSG00000140400.14	0.0091	2.04096
RP11-439C15.4	ENSG00000253764.1	0.00912	2.04001
NEURL1	ENSG00000107954.10	0.00914	2.03905
OTUD4P1	ENSG00000118976.5	0.00916	2.0381
TBC1D8	ENSG00000204634.12	0.00918	2.03716
KCNT1	ENSG00000107147.11	0.00919	2.03668
DNM1P35	ENSG00000246877.1	0.00919	2.03668
PAXBP1-AS1	ENSG00000238197.5	0.0092	2.03621
UACA	ENSG00000137831.14	0.0092	2.03621
ELFN1-AS1	ENSG00000236081.1	0.00921	2.03574
KANSL3	ENSG00000114982.17	0.00923	2.0348
B3GNT6	ENSG00000198488.10	0.00924	2.03433
FSTL3	ENSG00000070404.9	0.00925	2.03386
ZNF431	ENSG00000196705.8	0.00937	2.02826
TUBB8P1	ENSG00000229298.1	0.00947	2.02365
PATL2	ENSG00000229474.6	0.00951	2.02182
SAP25	ENSG00000205307.10	0.00951	2.02182
MYO6	ENSG00000196586.13	0.00954	2.02045
ALDH2	ENSG00000111275.12	0.00957	2.01909
SSX2IP	ENSG00000117155.16	0.00958	2.01863
ISLR	ENSG00000129009.12	0.00958	2.01863
RP11-482M8.1	ENSG00000260750.5	0.00962	2.01682
RP11-341N2.1	ENSG00000261186.2	0.00965	2.01547
TSPEAR-AS2	ENSG00000182912.6	0.00966	2.01502
RP11-844P9.2	ENSG00000248596.6	0.0097	2.01323
RP11-725P16.2	ENSG00000272769.1	0.00977	2.01011
SDCBP2-AS1	ENSG00000234684.6	0.00978	2.00966
CTB-109A12.1	ENSG00000251405.2	0.00979	2.00922
LINC00282	ENSG00000281106.2	0.0098	2.00877
HADH	ENSG00000138796.15	0.00984	2.007
RP11-452F19.3	ENSG00000228106.5	0.00989	2.0048
LRP2BP	ENSG00000109771.15	0.00991	2.00393
MRPL38	ENSG00000204316.12	0.00992	2.00349
RP11-1C8.6	ENSG00000266289.1	0.00994	2.00261
CYB5A	ENSG00000166347.18	0.00999	2.00043
RP11-448A19.1	ENSG00000273329.1	0.01	2
SPHK1	ENSG00000176170.13	0.01	2
NMB	ENSG00000197696.9	0.0101	1.99568
MRPL39	ENSG00000154719.13	0.0101	1.99568
RP11-15L13.4	ENSG00000272910.1	0.0101	1.99568
NOG	ENSG00000183691.4	0.0101	1.99568
TRAF1	ENSG00000056558.10	0.0102	1.9914
LRRFIP1P1	ENSG00000240429.1	0.0102	1.9914
QRFP	ENSG00000188710.2	0.0103	1.98716
EIF3J-AS1	ENSG00000179523.4	0.0103	1.98716
HCG4P11	ENSG00000225864.1	0.0103	1.98716
FGD3	ENSG00000127084.17	0.0103	1.98716
PRC1-AS1	ENSG00000258725.1	0.0103	1.98716
AC074117.10	ENSG00000234072.1	0.0104	1.98297
KIAA1429	ENSG00000164944.11	0.0104	1.98297
CTD-2587H24.10	ENSG00000267649.1	0.0104	1.98297
CTD-2036P10.6	ENSG00000274403.1	0.0104	1.98297
RP4-614O4.13	ENSG00000279253.1	0.0104	1.98297
PCED1A	ENSG00000132635.16	0.0104	1.98297
RP11-763B22.3	ENSG00000233586.1	0.0104	1.98297
RP11-511H23.2	ENSG00000279048.1	0.0104	1.98297
CENPE	ENSG00000138778.11	0.0105	1.97881
TNNT2	ENSG00000118194.18	0.0105	1.97881
INAFM1	ENSG00000257704.3	0.0105	1.97881
FAM149B1	ENSG00000138286.14	0.0105	1.97881
CMTM4	ENSG00000183723.12	0.0106	1.97469
DCTN2	ENSG00000175203.15	0.0106	1.97469
SH2D5	ENSG00000189410.11	0.0106	1.97469
MSANTD1	ENSG00000188981.10	0.0107	1.97062
AC006273.5	ENSG00000267530.2	0.0107	1.97062
RP11-28F1.2	ENSG00000267701.2	0.0107	1.97062
RP13-463N16.6	ENSG00000242147.1	0.0107	1.97062
KCNE4	ENSG00000152049.6	0.0108	1.96658
C2orf27A	ENSG00000197927.12	0.0108	1.96658
RP1-178F15.4	ENSG00000272030.1	0.0108	1.96658
BEX1	ENSG00000133169.5	0.0108	1.96658
SDHB	ENSG00000117118.9	0.0108	1.96658
RPL3L	ENSG00000140986.7	0.0108	1.96658
RP11-199F11.2	ENSG00000262251.1	0.0109	1.96257
TMEM53	ENSG00000126106.13	0.0109	1.96257
CCT6P3	ENSG00000234585.6	0.0109	1.96257
ATP2A1	ENSG00000196296.13	0.0111	1.95468
THBS4	ENSG00000113296.14	0.0111	1.95468
RP11-452L6.7	ENSG00000260625.2	0.0111	1.95468
AC159540.1	ENSG00000230606.10	0.0111	1.95468
RP11-44F14.6	ENSG00000279722.1	0.0111	1.95468
CDKN2A	ENSG00000147889.16	0.0111	1.95468
FAM219B	ENSG00000178761.14	0.0111	1.95468
RP11-496I9.1	ENSG00000254815.5	0.0112	1.95078
CLDN23	ENSG00000253958.1	0.0112	1.95078
AC016757.3	ENSG00000186235.10	0.0112	1.95078
AF230666.2	ENSG00000223697.3	0.0112	1.95078
ACTN1-AS1	ENSG00000259062.2	0.0112	1.95078
AP006285.2	ENSG00000278919.1	0.0113	1.94692
LEFTY2	ENSG00000143768.11	0.0113	1.94692
HIST1H4E	ENSG00000276966.1	0.0113	1.94692
RP11-108K3.2	ENSG00000259306.2	0.0113	1.94692
BAALC	ENSG00000164929.16	0.0113	1.94692

## Sheet: RFS_median_ survival
Gene Symbol	Gene ID	P-Value (Survival dfs)
UBA52	ENSG00000221983.7	2.08e-05	4.68194	4.68194
CTC-457L16.1	ENSG00000279825.1	4.78e-05	4.32057	4.32057
RP5-1028K7.2	ENSG00000266088.5	6.78e-05	4.16877	4.16877
RPL10P3	ENSG00000230734.1	7.35e-05	4.13371	4.13371
ADCYAP1R1	ENSG00000078549.14	9.52e-05	4.02136	4.02136
ATP1B3-AS1	ENSG00000244124.1	0.000122	3.91364	3.91364
FALEC	ENSG00000228126.1	0.000135	3.86967	3.86967
ARF4-AS1	ENSG00000272146.5	0.000135	3.86967	3.86967
PPFIA4	ENSG00000143847.15	0.000155	3.80967	3.80967
RIMKLB	ENSG00000166532.15	0.000155	3.80967	3.80967
RP11-316M21.6	ENSG00000227492.1	0.000221	3.65561	3.65561
NECAB1	ENSG00000123119.11	0.000224	3.64975	3.64975
SLFNL1	ENSG00000171790.15	0.000227	3.64397	3.64397
CFAP74	ENSG00000142609.17	0.000247	3.6073	3.6073
NLGN1	ENSG00000169760.17	0.000266	3.57512	3.57512
DOK7	ENSG00000175920.15	0.000409	3.38828	3.38828
RP11-110I1.14	ENSG00000271751.1	0.000461	3.3363	3.3363
CH507-236L23.3	ENSG00000279303.1	0.000467	3.33068	3.33068
CH507-39O4.3	ENSG00000279186.1	0.000467	3.33068	3.33068
CH507-338C24.3	ENSG00000279967.1	0.000467	3.33068	3.33068
RP11-160E2.11	ENSG00000262292.2	0.000488	3.31158	3.31158
ADAMTS18	ENSG00000140873.15	0.000513	3.28988	3.28988
DRGX	ENSG00000165606.8	0.000518	3.28567	3.28567
AC005363.9	ENSG00000255513.1	0.000524	3.28067	3.28067
CAPNS1	ENSG00000126247.10	0.000534	3.27246	3.27246
CNTNAP1	ENSG00000108797.11	0.000601	3.22113	3.22113
AC007952.5	ENSG00000228157.4	0.000609	3.21538	3.21538
PTPRN	ENSG00000054356.13	0.000651	3.18642	3.18642
PTRF	ENSG00000177469.12	0.000678	3.16877	3.16877
TRAPPC2B	ENSG00000256060.2	0.000727	3.13847	3.13847
AKR7A3	ENSG00000162482.4	0.000733	3.1349	3.1349
KLF7	ENSG00000118263.14	0.000753	3.12321	3.12321
CRIP2	ENSG00000182809.10	0.000768	3.11464	3.11464
DACT3	ENSG00000197380.10	0.000777	3.10958	3.10958
RP11-216B9.6	ENSG00000228395.1	0.0008	3.09691	3.09691
MRPL34	ENSG00000130312.6	0.000801	3.09637	3.09637
CTA-253N17.1	ENSG00000231084.2	0.000807	3.09313	3.09313
EEPD1	ENSG00000122547.10	0.00083	3.08092	3.08092
NPIPB9	ENSG00000196993.8	0.000844	3.07366	3.07366
CCDC114	ENSG00000105479.15	0.000852	3.06956	3.06956
TNNT1	ENSG00000105048.16	0.000901	3.04528	3.04528
ZNF25	ENSG00000175395.15	0.000923	3.0348	3.0348
RBMS1	ENSG00000153250.17	0.000948	3.02319	3.02319
RP4-681N20.5	ENSG00000275582.1	0.00104	2.98297	2.98297
LEP	ENSG00000174697.4	0.00107	2.97062	2.97062
PLA1A	ENSG00000144837.8	0.00108	2.96658	2.96658
CXCL10	ENSG00000169245.5	0.00108	2.96658	2.96658
EFCAB13	ENSG00000178852.15	0.00118	2.92812	2.92812
CPT1C	ENSG00000169169.14	0.00127	2.8962	2.8962
RP11-46H11.12	ENSG00000236617.2	0.00128	2.89279	2.89279
RP11-454K7.3	ENSG00000260046.1	0.00129	2.88941	2.88941
COL8A1	ENSG00000144810.15	0.0013	2.88606	2.88606
GNG10	ENSG00000242616.3	0.00137	2.86328	2.86328
DDR2	ENSG00000162733.16	0.0014	2.85387	2.85387
SLC29A4	ENSG00000164638.10	0.00141	2.85078	2.85078
KCNH3	ENSG00000135519.6	0.00142	2.84771	2.84771
HEYL	ENSG00000163909.7	0.00146	2.83565	2.83565
ACTG1P10	ENSG00000231340.1	0.00147	2.83268	2.83268
SH3TC2	ENSG00000169247.11	0.0015	2.82391	2.82391
TREML2	ENSG00000112195.8	0.00157	2.8041	2.8041
FAP	ENSG00000078098.13	0.00159	2.7986	2.7986
AC135048.13	ENSG00000261487.1	0.0016	2.79588	2.79588
MIATNB	ENSG00000244625.5	0.00167	2.77728	2.77728
TUBB4A	ENSG00000104833.10	0.00168	2.77469	2.77469
CH17-472G23.2	ENSG00000223804.5	0.00172	2.76447	2.76447
AC002331.1	ENSG00000236481.1	0.00181	2.74232	2.74232
KIAA1467	ENSG00000084444.13	0.00181	2.74232	2.74232
FBXO6	ENSG00000116663.10	0.00181	2.74232	2.74232
EVX2	ENSG00000174279.4	0.00185	2.73283	2.73283
LMBRD1	ENSG00000168216.10	0.0019	2.72125	2.72125
ANKRD6	ENSG00000135299.16	0.00191	2.71897	2.71897
PHF1	ENSG00000112511.17	0.00193	2.71444	2.71444
TIGD2	ENSG00000180346.3	0.00194	2.7122	2.7122
CTC-820M8.1	ENSG00000250290.1	0.00206	2.68613	2.68613
SCG2	ENSG00000171951.4	0.00212	2.67366	2.67366
HOXB7	ENSG00000260027.4	0.00215	2.66756	2.66756
RP11-31F15.2	ENSG00000238198.1	0.0022	2.65758	2.65758
RGS5	ENSG00000232995.7	0.0022	2.65758	2.65758
LINC01285	ENSG00000203650.7	0.00221	2.65561	2.65561
AC112721.2	ENSG00000222032.1	0.00222	2.65365	2.65365
RP11-166D19.1	ENSG00000255248.6	0.00223	2.6517	2.6517
ELOVL4	ENSG00000118402.5	0.00226	2.64589	2.64589
RP1-253P7.4	ENSG00000197815.4	0.00229	2.64016	2.64016
C2orf70	ENSG00000173557.14	0.00231	2.63639	2.63639
RP11-160E2.19	ENSG00000263394.1	0.00233	2.63264	2.63264
KLHL30	ENSG00000168427.8	0.00234	2.63078	2.63078
FAM171B	ENSG00000144369.12	0.00237	2.62525	2.62525
ANKRD22	ENSG00000152766.5	0.00237	2.62525	2.62525
JAZF1	ENSG00000153814.11	0.00238	2.62342	2.62342
KATNAL1	ENSG00000102781.13	0.0024	2.61979	2.61979
COX10-AS1	ENSG00000236088.9	0.00245	2.61083	2.61083
CLDN11	ENSG00000013297.10	0.00247	2.6073	2.6073
TFEB	ENSG00000112561.17	0.0025	2.60206	2.60206
TMEM47	ENSG00000147027.3	0.0025	2.60206	2.60206
RP11-61L19.1	ENSG00000266805.1	0.00251	2.60033	2.60033
C1RL-AS1	ENSG00000205885.7	0.00254	2.59517	2.59517
RPLP0P2	ENSG00000243742.5	0.00256	2.59176	2.59176
RPL21P131	ENSG00000232429.3	0.00257	2.59007	2.59007
ZNF532	ENSG00000074657.13	0.00259	2.5867	2.5867
LAMP5	ENSG00000125869.9	0.00262	2.5817	2.5817
KRT18P5	ENSG00000236670.1	0.00262	2.5817	2.5817
OSBPL8	ENSG00000091039.16	0.00263	2.58004	2.58004
PTPRZ1	ENSG00000106278.11	0.00269	2.57025	2.57025
NOG	ENSG00000183691.4	0.0027	2.56864	2.56864
CSGALNACT2	ENSG00000169826.7	0.00281	2.55129	2.55129
SPOCK1	ENSG00000152377.12	0.00283	2.54821	2.54821
RP4-742J24.2	ENSG00000236526.1	0.00287	2.54212	2.54212
CH507-154B10.2	ENSG00000280018.3	0.00288	2.54061	2.54061
LIF	ENSG00000128342.4	0.00288	2.54061	2.54061
AC008079.10	ENSG00000280007.1	0.00304	2.51713	2.51713
RP4-769N13.6	ENSG00000271147.7	0.00305	2.5157	2.5157
RP11-390N6.1	ENSG00000257191.1	0.00308	2.51145	2.51145
RP11-266K4.9	ENSG00000215241.3	0.00308	2.51145	2.51145
MCOLN3	ENSG00000055732.12	0.00309	2.51004	2.51004
RPL5P23	ENSG00000240395.1	0.00312	2.50585	2.50585
NDUFA3P4	ENSG00000259262.1	0.00314	2.50307	2.50307
RP5-933K21.3	ENSG00000271040.1	0.00318	2.49757	2.49757
RP11-144I2.1	ENSG00000279029.1	0.00319	2.49621	2.49621
ELOVL2	ENSG00000197977.3	0.0032	2.49485	2.49485
LGALS7B	ENSG00000178934.4	0.00325	2.48812	2.48812
ROPN1	ENSG00000065371.17	0.00333	2.47756	2.47756
COMT	ENSG00000093010.11	0.00335	2.47496	2.47496
CNTN6	ENSG00000134115.12	0.00337	2.47237	2.47237
MEIS1	ENSG00000143995.19	0.0034	2.46852	2.46852
STON1	ENSG00000243244.5	0.00342	2.46597	2.46597
LINC00705	ENSG00000225269.2	0.00345	2.46218	2.46218
ABCE1	ENSG00000164163.10	0.00346	2.46092	2.46092
NPTX1	ENSG00000171246.5	0.00346	2.46092	2.46092
WASF1	ENSG00000112290.12	0.00351	2.45469	2.45469
SEMA3D	ENSG00000153993.13	0.00355	2.44977	2.44977
TIMP4	ENSG00000157150.4	0.00356	2.44855	2.44855
SESN3	ENSG00000149212.10	0.0036	2.4437	2.4437
MED26	ENSG00000105085.10	0.00364	2.4389	2.4389
GMDS-AS1	ENSG00000250903.8	0.0037	2.4318	2.4318
BGLAP	ENSG00000242252.1	0.00371	2.43063	2.43063
SLC4A3	ENSG00000114923.16	0.00375	2.42597	2.42597
MNX1-AS2	ENSG00000235029.1	0.0038	2.42022	2.42022
NUDT10	ENSG00000122824.10	0.00384	2.41567	2.41567
DOCK11	ENSG00000147251.15	0.00384	2.41567	2.41567
RP11-396C23.2	ENSG00000225518.2	0.00387	2.41229	2.41229
RP11-613D13.5	ENSG00000246250.2	0.00388	2.41117	2.41117
GPX3	ENSG00000211445.11	0.00389	2.41005	2.41005
SKAP1	ENSG00000141293.15	0.0039	2.40894	2.40894
TRIM5	ENSG00000132256.18	0.00396	2.4023	2.4023
FAM229B	ENSG00000203778.7	0.00405	2.39254	2.39254
CRISPLD2	ENSG00000103196.11	0.00407	2.39041	2.39041
GPRASP2	ENSG00000158301.18	0.00407	2.39041	2.39041
SKIV2L2	ENSG00000039123.15	0.00411	2.38616	2.38616
HSPB8	ENSG00000152137.6	0.00412	2.3851	2.3851
DHRS2	ENSG00000100867.14	0.00418	2.37882	2.37882
IVNS1ABP	ENSG00000116679.15	0.0042	2.37675	2.37675
PRELP	ENSG00000188783.5	0.0042	2.37675	2.37675
CAND2	ENSG00000144712.11	0.00421	2.37572	2.37572
RP11-1084J3.3	ENSG00000250767.1	0.00425	2.37161	2.37161
RP11-212P7.3	ENSG00000273184.1	0.00426	2.37059	2.37059
TGFBR1	ENSG00000106799.12	0.00429	2.36754	2.36754
CUZD1	ENSG00000138161.12	0.00429	2.36754	2.36754
CXCL11	ENSG00000169248.12	0.00432	2.36452	2.36452
CLK4	ENSG00000113240.12	0.00433	2.36351	2.36351
TNS1	ENSG00000079308.16	0.00433	2.36351	2.36351
CTAGE7P	ENSG00000233122.2	0.00437	2.35952	2.35952
RPSAP52	ENSG00000241749.4	0.00439	2.35754	2.35754
CDYL2	ENSG00000166446.14	0.0044	2.35655	2.35655
THSD7A	ENSG00000005108.15	0.00441	2.35556	2.35556
COL1A2	ENSG00000164692.17	0.00443	2.3536	2.3536
DUTP6	ENSG00000225171.2	0.00448	2.34872	2.34872
CLIP3	ENSG00000105270.14	0.0045	2.34679	2.34679
RPH3A	ENSG00000089169.14	0.00453	2.3439	2.3439
ANKRD18B	ENSG00000230453.9	0.00457	2.34008	2.34008
TAP1	ENSG00000168394.10	0.00458	2.33913	2.33913
NAALAD2	ENSG00000077616.10	0.00462	2.33536	2.33536
COQ2	ENSG00000173085.13	0.00464	2.33348	2.33348
MEIS3	ENSG00000105419.17	0.00469	2.32883	2.32883
ASF1B	ENSG00000105011.8	0.00469	2.32883	2.32883
PSMA3-AS1	ENSG00000257621.7	0.00471	2.32698	2.32698
P4HA3	ENSG00000149380.11	0.00476	2.32239	2.32239
RP11-295H24.4	ENSG00000275580.1	0.00482	2.31695	2.31695
AC073257.2	ENSG00000237614.1	0.00484	2.31515	2.31515
FUT1	ENSG00000174951.10	0.00484	2.31515	2.31515
FAM127B	ENSG00000203950.6	0.00488	2.31158	2.31158
XCL2	ENSG00000143185.3	0.00492	2.30803	2.30803
CYYR1	ENSG00000166265.11	0.00493	2.30715	2.30715
RRN3P2	ENSG00000103472.9	0.00493	2.30715	2.30715
GLIS2	ENSG00000126603.8	0.00495	2.30539	2.30539
TLE6	ENSG00000104953.18	0.00495	2.30539	2.30539
KLF16	ENSG00000129911.8	0.00496	2.30452	2.30452
RP11-147L13.12	ENSG00000274561.1	0.00497	2.30364	2.30364
DPYSL5	ENSG00000157851.16	0.005	2.30103	2.30103
NDUFA12	ENSG00000184752.12	0.005	2.30103	2.30103
RP11-757F18.5	ENSG00000261488.1	0.005	2.30103	2.30103
MAB21L2	ENSG00000181541.5	0.00501	2.30016	2.30016
FILIP1	ENSG00000118407.14	0.00506	2.29585	2.29585
S1PR3	ENSG00000213694.3	0.00514	2.28904	2.28904
LINC01602	ENSG00000205293.3	0.00529	2.27654	2.27654
ZNF449	ENSG00000173275.12	0.0053	2.27572	2.27572
Z97634.3	ENSG00000236829.9	0.00532	2.27409	2.27409
CPEB1	ENSG00000214575.9	0.00537	2.27003	2.27003
FAM198B	ENSG00000164125.15	0.00542	2.266	2.266
PRG4	ENSG00000116690.11	0.00547	2.26201	2.26201
PLN	ENSG00000198523.5	0.0055	2.25964	2.25964
PHGR1	ENSG00000233041.8	0.00556	2.25493	2.25493
PRKAG2-AS1	ENSG00000239911.2	0.00556	2.25493	2.25493
LL22NC03-2H8.5	ENSG00000274422.1	0.00559	2.25259	2.25259
RP11-316M1.12	ENSG00000259357.2	0.00565	2.24795	2.24795
GS1-293C5.1	ENSG00000273138.1	0.00565	2.24795	2.24795
SLIT2	ENSG00000145147.19	0.00579	2.23732	2.23732
HOXB-AS3	ENSG00000233101.10	0.00583	2.23433	2.23433
AC005083.1	ENSG00000233834.6	0.00583	2.23433	2.23433
RP11-103J8.1	ENSG00000270792.5	0.00584	2.23359	2.23359
SMYD2	ENSG00000143499.13	0.00587	2.23136	2.23136
RP4-747G18.5	ENSG00000213394.3	0.0059	2.22915	2.22915
ADAMTS5	ENSG00000154736.5	0.00592	2.22768	2.22768
AKAP12	ENSG00000131016.16	0.00599	2.22257	2.22257
SCARA3	ENSG00000168077.13	0.00601	2.22113	2.22113
PCDHB5	ENSG00000113209.8	0.00603	2.21968	2.21968
CCNJ	ENSG00000107443.15	0.00605	2.21824	2.21824
CRYBA4	ENSG00000196431.3	0.00605	2.21824	2.21824
CDKN2A	ENSG00000147889.16	0.00605	2.21824	2.21824
IBA57-AS1	ENSG00000203684.5	0.00609	2.21538	2.21538
HCN2	ENSG00000099822.2	0.0061	2.21467	2.21467
HMGB1P24	ENSG00000275029.1	0.0061	2.21467	2.21467
RP11-114H23.3	ENSG00000258245.1	0.0061	2.21467	2.21467
MPDZ	ENSG00000107186.16	0.00614	2.21183	2.21183
RP11-307E17.8	ENSG00000232063.1	0.00615	2.21112	2.21112
GFAP	ENSG00000131095.11	0.00617	2.20971	2.20971
CSDC2	ENSG00000172346.14	0.00619	2.20831	2.20831
ALDH1A3	ENSG00000184254.16	0.00619	2.20831	2.20831
HSP90AA5P	ENSG00000205955.4	0.0062	2.20761	2.20761
SMIM10	ENSG00000184785.5	0.00621	2.20691	2.20691
ENDOU	ENSG00000111405.8	0.00623	2.20551	2.20551
COL11A2	ENSG00000204248.10	0.00626	2.20343	2.20343
PTPRM	ENSG00000173482.16	0.00642	2.19246	2.19246
RP11-646I6.5	ENSG00000269921.1	0.00646	2.18977	2.18977
RUFY2	ENSG00000204130.12	0.00649	2.18776	2.18776
BEX1	ENSG00000133169.5	0.00649	2.18776	2.18776
SPOCD1	ENSG00000134668.12	0.00654	2.18442	2.18442
C6orf15	ENSG00000204542.2	0.00657	2.18243	2.18243
C1orf115	ENSG00000162817.6	0.00659	2.18111	2.18111
FAM90A1	ENSG00000171847.10	0.00659	2.18111	2.18111
ADGRB3	ENSG00000135298.13	0.0066	2.18046	2.18046
CTC1	ENSG00000178971.13	0.00662	2.17914	2.17914
DFNA5	ENSG00000105928.13	0.00664	2.17783	2.17783
HOXB-AS2	ENSG00000239552.2	0.00664	2.17783	2.17783
LINC01578	ENSG00000272888.5	0.00664	2.17783	2.17783
RP11-83A24.2	ENSG00000273247.5	0.00665	2.17718	2.17718
CTA-223H9.9	ENSG00000273424.1	0.0067	2.17393	2.17393
AP002954.3	ENSG00000255176.1	0.00672	2.17263	2.17263
BGN	ENSG00000182492.15	0.00673	2.17198	2.17198
TRIM36	ENSG00000152503.9	0.00674	2.17134	2.17134
AC062017.1	ENSG00000222020.2	0.00675	2.1707	2.1707
ATP8A2	ENSG00000132932.16	0.00675	2.1707	2.1707
CTD-2349P21.3	ENSG00000280069.1	0.0068	2.16749	2.16749
RP1-18D14.7	ENSG00000226252.1	0.0068	2.16749	2.16749
AP000866.1	ENSG00000279342.1	0.00681	2.16685	2.16685
RUNX1	ENSG00000159216.18	0.00682	2.16622	2.16622
NCKAP5L	ENSG00000167566.16	0.00685	2.16431	2.16431
MAP6	ENSG00000171533.11	0.00693	2.15927	2.15927
SNTB1	ENSG00000172164.13	0.00695	2.15802	2.15802
RHOQ	ENSG00000119729.10	0.00696	2.15739	2.15739
ANO3	ENSG00000134343.12	0.00699	2.15552	2.15552
GAL3ST4	ENSG00000197093.10	0.007	2.1549	2.1549
RHEBP1	ENSG00000229927.2	0.00703	2.15304	2.15304
ORAI3	ENSG00000175938.6	0.00711	2.14813	2.14813
CCBE1	ENSG00000183287.13	0.00712	2.14752	2.14752
RP11-231I16.1	ENSG00000257279.1	0.00716	2.14509	2.14509
ANXA6	ENSG00000197043.13	0.00718	2.14388	2.14388
ENO2	ENSG00000111674.8	0.00721	2.14206	2.14206
RP11-703I16.1	ENSG00000267480.1	0.00723	2.14086	2.14086
SCARF2	ENSG00000244486.7	0.00724	2.14026	2.14026
DBN1	ENSG00000113758.13	0.00724	2.14026	2.14026
RP11-158I13.2	ENSG00000259080.1	0.00726	2.13906	2.13906
IGFBP5	ENSG00000115461.4	0.00729	2.13727	2.13727
THBS2	ENSG00000186340.14	0.00729	2.13727	2.13727
FBXO36	ENSG00000153832.11	0.00731	2.13608	2.13608
ANTXR1	ENSG00000169604.19	0.00731	2.13608	2.13608
TMEM105	ENSG00000185332.6	0.00733	2.1349	2.1349
HSPB7	ENSG00000173641.17	0.00735	2.13371	2.13371
PDLIM7	ENSG00000196923.13	0.00736	2.13312	2.13312
CTB-39G8.3	ENSG00000267344.1	0.00737	2.13253	2.13253
HOXA2	ENSG00000105996.6	0.00737	2.13253	2.13253
CASP6	ENSG00000138794.9	0.00741	2.13018	2.13018
RP11-135J2.3	ENSG00000223842.1	0.00742	2.1296	2.1296
PRL	ENSG00000172179.11	0.00744	2.12843	2.12843
LL22NC03-N14H11.1	ENSG00000272872.1	0.00747	2.12668	2.12668
CPNE8	ENSG00000139117.13	0.00747	2.12668	2.12668
RP13-554M15.2	ENSG00000279700.1	0.00751	2.12436	2.12436
ARL13A	ENSG00000174225.14	0.00751	2.12436	2.12436
CSRP1	ENSG00000159176.13	0.00754	2.12263	2.12263
FZR1	ENSG00000105325.13	0.00756	2.12148	2.12148
RP4-717I23.3	ENSG00000223745.7	0.00758	2.12033	2.12033
LEF1-AS1	ENSG00000232021.6	0.0076	2.11919	2.11919
ZSCAN23	ENSG00000187987.9	0.00765	2.11634	2.11634
SLITRK5	ENSG00000165300.7	0.00767	2.1152	2.1152
EIF2B5	ENSG00000145191.11	0.00774	2.11126	2.11126
UNC93A	ENSG00000112494.9	0.00775	2.1107	2.1107
HOXA4	ENSG00000197576.13	0.00779	2.10846	2.10846
ENO3	ENSG00000108515.17	0.00789	2.10292	2.10292
MSRB3	ENSG00000174099.10	0.00793	2.10073	2.10073
RPL7AP2	ENSG00000241984.2	0.00798	2.098	2.098
ZNF154	ENSG00000179909.15	0.00799	2.09745	2.09745
SNCG	ENSG00000173267.13	0.008	2.09691	2.09691
RP11-273B20.1	ENSG00000256967.1	0.00804	2.09474	2.09474
RP11-417F21.1	ENSG00000250116.2	0.00805	2.0942	2.0942
NEMP2	ENSG00000189362.11	0.00806	2.09366	2.09366
CRLF1	ENSG00000006016.10	0.00808	2.09259	2.09259
DNAJC25-GNG10	ENSG00000244115.1	0.00811	2.09098	2.09098
IL1B	ENSG00000125538.11	0.00811	2.09098	2.09098
BCO1	ENSG00000135697.9	0.00816	2.08831	2.08831
NAB2	ENSG00000166886.12	0.00816	2.08831	2.08831
DFFB	ENSG00000169598.15	0.00817	2.08778	2.08778
CALU	ENSG00000128595.16	0.00821	2.08566	2.08566
RP1-257A7.5	ENSG00000272379.1	0.00823	2.0846	2.0846
CCDC108	ENSG00000181378.13	0.00825	2.08355	2.08355
ATP7A	ENSG00000165240.17	0.00829	2.08145	2.08145
FAM65A	ENSG00000039523.17	0.0083	2.08092	2.08092
PPIAP13	ENSG00000237882.1	0.00832	2.07988	2.07988
AFAP1L1	ENSG00000157510.13	0.00836	2.07779	2.07779
SOX11	ENSG00000176887.6	0.00837	2.07727	2.07727
TRAF5	ENSG00000082512.14	0.00839	2.07624	2.07624
C1QTNF9B	ENSG00000205863.9	0.00842	2.07469	2.07469
SIX4	ENSG00000100625.8	0.00843	2.07417	2.07417
NALCN	ENSG00000102452.15	0.00852	2.06956	2.06956
RP11-714G18.1	ENSG00000250410.1	0.00852	2.06956	2.06956
CTD-2349P21.10	ENSG00000265791.1	0.00856	2.06753	2.06753
ERVK3-1	ENSG00000142396.10	0.00857	2.06702	2.06702
RP4-794I6.4	ENSG00000277287.1	0.00859	2.06601	2.06601
RP11-45M22.2	ENSG00000278864.1	0.00859	2.06601	2.06601
DDX59	ENSG00000118197.13	0.00861	2.065	2.065
JPH2	ENSG00000149596.6	0.00862	2.06449	2.06449
PHF14	ENSG00000106443.14	0.00867	2.06198	2.06198
SULF1	ENSG00000137573.13	0.00875	2.05799	2.05799
RP11-179A18.1	ENSG00000244722.1	0.00878	2.05651	2.05651
PREX2	ENSG00000046889.18	0.00882	2.05453	2.05453
LURAP1	ENSG00000171357.5	0.00899	2.04624	2.04624
QKI	ENSG00000112531.16	0.009	2.04576	2.04576
CD248	ENSG00000174807.3	0.00904	2.04383	2.04383
PRKD1	ENSG00000184304.14	0.00904	2.04383	2.04383
ACTBP7	ENSG00000185607.5	0.00906	2.04287	2.04287
NTM	ENSG00000182667.14	0.00908	2.04191	2.04191
RUNX2	ENSG00000124813.20	0.00912	2.04001	2.04001
NOX4	ENSG00000086991.12	0.00914	2.03905	2.03905
AMELX	ENSG00000125363.14	0.00917	2.03763	2.03763
RP11-378I6.1	ENSG00000261402.1	0.0092	2.03621	2.03621
CASP7	ENSG00000165806.19	0.00924	2.03433	2.03433
LRBA	ENSG00000198589.10	0.00926	2.03339	2.03339
SH3RF1	ENSG00000154447.14	0.00929	2.03198	2.03198
ADAD2	ENSG00000140955.10	0.0093	2.03152	2.03152
GAST	ENSG00000184502.3	0.0093	2.03152	2.03152
SEMA3A	ENSG00000075213.10	0.0093	2.03152	2.03152
TIE1	ENSG00000066056.13	0.00931	2.03105	2.03105
AC108004.2	ENSG00000273172.1	0.00935	2.02919	2.02919
BRD4	ENSG00000141867.17	0.00936	2.02872	2.02872
MEX3B	ENSG00000183496.5	0.00944	2.02503	2.02503
SGCE	ENSG00000127990.15	0.00944	2.02503	2.02503
CRYAB	ENSG00000109846.7	0.00946	2.02411	2.02411
CLDN20	ENSG00000171217.5	0.00952	2.02136	2.02136
AEBP1	ENSG00000106624.8	0.00953	2.02091	2.02091
TGFBI	ENSG00000120708.16	0.00954	2.02045	2.02045
RP11-135N5.3	ENSG00000279432.1	0.00961	2.01728	2.01728
RP11-732A19.5	ENSG00000255390.1	0.00963	2.01637	2.01637
RP5-890E16.5	ENSG00000278765.1	0.00965	2.01547	2.01547
HIST2H2BF	ENSG00000203814.6	0.00966	2.01502	2.01502
SPON2	ENSG00000159674.11	0.00967	2.01457	2.01457
CRELD1	ENSG00000163703.17	0.00971	2.01278	2.01278
GAPDHP2	ENSG00000236811.1	0.00973	2.01189	2.01189
ARL4C	ENSG00000188042.7	0.00974	2.01144	2.01144
RP11-350G13.1	ENSG00000226327.3	0.00994	2.00261	2.00261
RP4-673M15.1	ENSG00000272768.1	0.00997	2.0013	2.0013
LINC00628	ENSG00000280924.1	0.00999	2.00043	2.00043
RP11-511H23.2	ENSG00000279048.1	0.00999	2.00043	2.00043
RP11-302L19.3	ENSG00000273100.1	0.01	2	2
RP11-677M14.5	ENSG00000254941.1	0.0101	1.99568	1.99568
ZSWIM8-AS1	ENSG00000272589.1	0.0101	1.99568	1.99568
RP11-347C12.10	ENSG00000260219.2	0.0102	1.9914	1.9914
FLNA	ENSG00000196924.14	0.0103	1.98716	1.98716
SURF1	ENSG00000148290.9	0.0104	1.98297	1.98297
MFGE8	ENSG00000140545.14	0.0104	1.98297	1.98297
PON2	ENSG00000105854.12	0.0104	1.98297	1.98297
RP11-128N14.5	ENSG00000276573.1	0.0104	1.98297	1.98297
RP3-402G11.25	ENSG00000273188.1	0.0105	1.97881	1.97881
RP11-568J23.5	ENSG00000270184.1	0.0105	1.97881	1.97881
SSU72	ENSG00000160075.11	0.0105	1.97881	1.97881
EEF2	ENSG00000167658.15	0.0105	1.97881	1.97881
ATP5D	ENSG00000099624.7	0.0106	1.97469	1.97469
TXLNB	ENSG00000164440.14	0.0107	1.97062	1.97062
NRBF2P5	ENSG00000270427.1	0.0107	1.97062	1.97062
RP11-59C5.3	ENSG00000273599.1	0.0107	1.97062	1.97062
C1QTNF4	ENSG00000172247.3	0.0109	1.96257	1.96257
MMP14	ENSG00000157227.12	0.0109	1.96257	1.96257
POGLUT1	ENSG00000163389.10	0.0109	1.96257	1.96257
EXOC3L4	ENSG00000205436.7	0.011	1.95861	1.95861
RP11-51F16.9	ENSG00000270587.1	0.011	1.95861	1.95861
ATOH1	ENSG00000172238.4	0.0111	1.95468	1.95468
HAND2	ENSG00000164107.8	0.0111	1.95468	1.95468
RP11-475D10.4	ENSG00000279357.1	0.0112	1.95078	1.95078
PRSS33	ENSG00000103355.12	0.0112	1.95078	1.95078
LSM12P1	ENSG00000232024.2	0.0114	1.9431	1.9431
NXNL2	ENSG00000130045.15	0.0114	1.9431	1.9431
LRRN4	ENSG00000125872.7	0.0114	1.9431	1.9431
RP11-334A14.8	ENSG00000235563.1	0.0114	1.9431	1.9431
MAK	ENSG00000111837.11	0.0115	1.9393	1.9393
ZNF157	ENSG00000147117.7	0.0115	1.9393	1.9393
CHST10	ENSG00000115526.10	0.0115	1.9393	1.9393
ABCA7	ENSG00000064687.12	0.0115	1.9393	1.9393
RP13-104F24.3	ENSG00000265298.1	0.0116	1.93554	1.93554
NPM1P25	ENSG00000229417.1	0.0116	1.93554	1.93554
TXNP4	ENSG00000262519.1	0.0117	1.93181	1.93181
KRT8P12	ENSG00000229320.3	0.0117	1.93181	1.93181
LYPD5	ENSG00000159871.14	0.0117	1.93181	1.93181
ABCB5	ENSG00000004846.16	0.0117	1.93181	1.93181
RP5-1142A6.8	ENSG00000182376.2	0.0117	1.93181	1.93181
CEBPA	ENSG00000245848.2	0.0118	1.92812	1.92812
AMPD3	ENSG00000133805.15	0.0118	1.92812	1.92812
RNF180	ENSG00000164197.11	0.0118	1.92812	1.92812
RP13-895J2.6	ENSG00000277011.1	0.0118	1.92812	1.92812
GPR146	ENSG00000164849.8	0.0118	1.92812	1.92812
ZFC3H1	ENSG00000133858.15	0.0118	1.92812	1.92812
U52111.14	ENSG00000232725.1	0.0118	1.92812	1.92812
RP11-247I13.3	ENSG00000214093.3	0.0119	1.92445	1.92445
PLXNA4	ENSG00000221866.9	0.012	1.92082	1.92082
RP11-730A19.5	ENSG00000228330.1	0.012	1.92082	1.92082
BICC1	ENSG00000122870.11	0.012	1.92082	1.92082
ZNF593	ENSG00000142684.7	0.012	1.92082	1.92082
PROX1-AS1	ENSG00000230461.8	0.012	1.92082	1.92082
NOV	ENSG00000136999.4	0.012	1.92082	1.92082
RP11-384M20.1	ENSG00000280198.1	0.0121	1.91721	1.91721
MEGF9	ENSG00000106780.8	0.0121	1.91721	1.91721
bP-2171C21.6	ENSG00000279720.1	0.0121	1.91721	1.91721
CCDC184	ENSG00000177875.4	0.0121	1.91721	1.91721
AQP2	ENSG00000167580.7	0.0121	1.91721	1.91721
AVPR2	ENSG00000126895.13	0.0121	1.91721	1.91721
ANGPTL2	ENSG00000136859.9	0.0121	1.91721	1.91721
NLE1	ENSG00000073536.17	0.0121	1.91721	1.91721
RP11-45A17.4	ENSG00000273521.1	0.0121	1.91721	1.91721
ACSBG2	ENSG00000130377.13	0.0122	1.91364	1.91364
ASIC4	ENSG00000072182.12	0.0122	1.91364	1.91364
ATP13A2	ENSG00000159363.17	0.0123	1.91009	1.91009
C14orf119	ENSG00000179933.5	0.0123	1.91009	1.91009
PNMAL2	ENSG00000204851.6	0.0124	1.90658	1.90658
ZDHHC15	ENSG00000102383.13	0.0124	1.90658	1.90658
GRK7	ENSG00000114124.2	0.0124	1.90658	1.90658
CTC-327F10.4	ENSG00000251320.1	0.0125	1.90309	1.90309
HEY2	ENSG00000135547.8	0.0126	1.89963	1.89963
OARD1	ENSG00000124596.16	0.0126	1.89963	1.89963
PJA1	ENSG00000181191.11	0.0126	1.89963	1.89963
RP11-1415C14.4	ENSG00000254701.3	0.0126	1.89963	1.89963
FAM124B	ENSG00000124019.9	0.0127	1.8962	1.8962
RP11-366L20.2	ENSG00000197301.7	0.0127	1.8962	1.8962
PARP6	ENSG00000137817.16	0.0127	1.8962	1.8962
C14orf132	ENSG00000227051.5	0.0128	1.89279	1.89279
FGF14	ENSG00000102466.15	0.0128	1.89279	1.89279
NPTXR	ENSG00000221890.2	0.0129	1.88941	1.88941
RBPMS2	ENSG00000166831.8	0.0129	1.88941	1.88941
RP11-488L18.10	ENSG00000259865.1	0.0129	1.88941	1.88941
RP11-525G13.2	ENSG00000236364.3	0.0129	1.88941	1.88941
RP11-60L3.1	ENSG00000259264.5	0.013	1.88606	1.88606
RP13-638C3.2	ENSG00000262652.1	0.013	1.88606	1.88606
NUDT11	ENSG00000196368.4	0.013	1.88606	1.88606
LINC-PINT	ENSG00000231721.6	0.0131	1.88273	1.88273
RPL7P28	ENSG00000218632.3	0.0132	1.87943	1.87943
CTD-3014M21.1	ENSG00000279602.1	0.0132	1.87943	1.87943
ANGPTL1	ENSG00000116194.12	0.0132	1.87943	1.87943
AC063976.7	ENSG00000224431.1	0.0133	1.87615	1.87615
TSC22D3	ENSG00000157514.16	0.0133	1.87615	1.87615
PLAG1	ENSG00000181690.7	0.0133	1.87615	1.87615
RP11-452L6.6	ENSG00000280132.1	0.0133	1.87615	1.87615
RP5-1159O4.2	ENSG00000272732.1	0.0133	1.87615	1.87615
RP11-496I2.5	ENSG00000277156.1	0.0133	1.87615	1.87615
ARHGEF25	ENSG00000240771.6	0.0134	1.8729	1.8729
SPRY4-IT1	ENSG00000281881.1	0.0134	1.8729	1.8729
GREM1	ENSG00000166923.10	0.0134	1.8729	1.8729
2019-03-02	ENSG00000117791.15	0.0134	1.8729	1.8729
LINC00540	ENSG00000276476.2	0.0135	1.86967	1.86967
SCNN1B	ENSG00000168447.10	0.0135	1.86967	1.86967
SH3GL1P3	ENSG00000267352.1	0.0135	1.86967	1.86967
TUBB8P2	ENSG00000218896.1	0.0136	1.86646	1.86646
KLF12	ENSG00000118922.16	0.0136	1.86646	1.86646
CTHRC1	ENSG00000164932.12	0.0137	1.86328	1.86328
RP11-843B15.4	ENSG00000277342.1	0.0137	1.86328	1.86328
CTD-2506P8.6	ENSG00000273783.1	0.0138	1.86012	1.86012
COG1	ENSG00000166685.11	0.0138	1.86012	1.86012
YBX1P2	ENSG00000231167.3	0.0138	1.86012	1.86012
SNED1	ENSG00000162804.13	0.0138	1.86012	1.86012
AC010524.2	ENSG00000268686.1	0.014	1.85387	1.85387
ANOS1	ENSG00000011201.10	0.014	1.85387	1.85387
CTD-2630F21.1	ENSG00000267309.1	0.0141	1.85078	1.85078
ZNF843	ENSG00000176723.9	0.0141	1.85078	1.85078
GCM1	ENSG00000137270.10	0.0141	1.85078	1.85078
DACT1	ENSG00000165617.14	0.0142	1.84771	1.84771
RPS15AP10	ENSG00000225447.1	0.0142	1.84771	1.84771
AC007228.9	ENSG00000268568.1	0.0142	1.84771	1.84771
NXPH4	ENSG00000182379.9	0.0142	1.84771	1.84771
PRPSAP2	ENSG00000141127.14	0.0142	1.84771	1.84771
PCDHB6	ENSG00000113211.5	0.0142	1.84771	1.84771
ZFP69B	ENSG00000187801.14	0.0143	1.84466	1.84466
ISLR	ENSG00000129009.12	0.0144	1.84164	1.84164
CR1L	ENSG00000197721.16	0.0144	1.84164	1.84164
RBM22P2	ENSG00000213411.2	0.0144	1.84164	1.84164
XIST	ENSG00000229807.9	0.0145	1.83863	1.83863
FAM50A	ENSG00000071859.14	0.0145	1.83863	1.83863

## Sheet: RFS_quartile__survival
Gene Symbol	Gene ID	P-Value (Survival dfs)
RP5-1028K7.2	ENSG00000266088.5	1.27e-05	4.8962
RP11-613D13.5	ENSG00000246250.2	6.34e-05	4.19791
CTC-820M8.1	ENSG00000250290.1	0.000306	3.51428
AC007952.5	ENSG00000228157.4	0.000362	3.44129
RP11-199F11.2	ENSG00000262251.1	0.000385	3.41454
TFEB	ENSG00000112561.17	0.000412	3.3851
RP3-425C14.5	ENSG00000279114.1	0.000432	3.36452
HOXB5	ENSG00000120075.5	0.000445	3.35164
PCDHGA10	ENSG00000253846.2	0.000513	3.28988
CLSTN3	ENSG00000139182.13	0.000513	3.28988
AC058791.1	ENSG00000226380.7	0.000577	3.23882
SNTB1	ENSG00000172164.13	0.000584	3.23359
FAM178B	ENSG00000168754.13	0.000718	3.14388
RPS15	ENSG00000115268.9	0.00072	3.14267
HNRNPA1P27	ENSG00000233680.4	0.000734	3.1343
EEPD1	ENSG00000122547.10	0.000739	3.13136
CTC-457L16.1	ENSG00000279825.1	0.000752	3.12378
SKAP1	ENSG00000141293.15	0.000773	3.11182
CTD-2376I4.1	ENSG00000271926.1	0.000784	3.10568
RP11-160E2.19	ENSG00000263394.1	0.000786	3.10458
MCOLN3	ENSG00000055732.12	0.000869	3.06098
RN7SL608P	ENSG00000239884.3	0.000922	3.03527
RP11-138H8.8	ENSG00000274297.1	0.000952	3.02136
GRAP	ENSG00000154016.13	0.000962	3.01682
BIRC7	ENSG00000101197.12	0.000997	3.0013
AP000866.1	ENSG00000279342.1	0.00103	2.98716
CFAP74	ENSG00000142609.17	0.00107	2.97062
ABCB4	ENSG00000005471.15	0.00108	2.96658
HOXB4	ENSG00000182742.5	0.0011	2.95861
ENDOU	ENSG00000111405.8	0.00118	2.92812
ALOX15	ENSG00000161905.12	0.00118	2.92812
COX10-AS1	ENSG00000236088.9	0.0013	2.88606
PHF1	ENSG00000112511.17	0.00133	2.87615
CTB-31N19.3	ENSG00000261596.2	0.00137	2.86328
COL11A2	ENSG00000204248.10	0.00141	2.85078
RP11-520H14.7	ENSG00000280157.1	0.00143	2.84466
RP11-757F18.5	ENSG00000261488.1	0.00147	2.83268
NT5DC4	ENSG00000144130.11	0.0015	2.82391
HOXB6	ENSG00000108511.9	0.00156	2.80688
INHBB	ENSG00000163083.5	0.00156	2.80688
SLC29A4	ENSG00000164638.10	0.00156	2.80688
AC006547.14	ENSG00000234409.6	0.00159	2.7986
AC000078.5	ENSG00000232926.1	0.00164	2.78516
NSUN6	ENSG00000241058.3	0.00166	2.77989
FRS3	ENSG00000137218.10	0.00169	2.77211
RP11-707G18.1	ENSG00000278743.1	0.00169	2.77211
TMEM105	ENSG00000185332.6	0.00169	2.77211
GRP	ENSG00000134443.9	0.00174	2.75945
SLC25A27	ENSG00000153291.15	0.00178	2.74958
RPS28P7	ENSG00000227097.5	0.00203	2.6925
CTC-529I10.2	ENSG00000227782.2	0.00204	2.69037
TH	ENSG00000180176.14	0.00207	2.68403
AC073063.10	ENSG00000228335.1	0.00211	2.67572
FUT1	ENSG00000174951.10	0.00212	2.67366
ADGRF3	ENSG00000173567.14	0.00217	2.66354
RP11-113K21.6	ENSG00000279900.1	0.00223	2.6517
PLGLB2	ENSG00000125551.18	0.00228	2.64207
TAS2R15P	ENSG00000212125.2	0.00238	2.62342
RP11-160E2.11	ENSG00000262292.2	0.00243	2.61439
RAG1	ENSG00000166349.9	0.00245	2.61083
PAX8-AS1	ENSG00000189223.13	0.00255	2.59346
HOXB7	ENSG00000260027.4	0.00272	2.56543
KANSL1L	ENSG00000144445.15	0.00273	2.56384
RP11-65I12.1	ENSG00000274877.1	0.00274	2.56225
RP5-1057I20.5	ENSG00000276691.1	0.00277	2.55752
SLC5A4	ENSG00000100191.5	0.00278	2.55596
FAM89A	ENSG00000182118.5	0.00282	2.54975
RP13-580F15.2	ENSG00000262823.1	0.00296	2.52871
RP11-336K24.12	ENSG00000273002.1	0.00297	2.52724
FALEC	ENSG00000228126.1	0.00306	2.51428
RP1-18D14.7	ENSG00000226252.1	0.00316	2.50031
HOXB-AS2	ENSG00000239552.2	0.00317	2.49894
CTC-564N23.2	ENSG00000250615.1	0.00319	2.49621
FKBP9P1	ENSG00000176826.15	0.00326	2.48678
RP11-727F15.9	ENSG00000256690.1	0.00326	2.48678
IZUMO1	ENSG00000182264.8	0.00329	2.4828
NR1D1	ENSG00000126368.5	0.00332	2.47886
ENO3	ENSG00000108515.17	0.00348	2.45842
FAM227A	ENSG00000184949.15	0.00348	2.45842
PLXNB3	ENSG00000198753.11	0.00353	2.45223
CH507-154B10.1	ENSG00000280145.3	0.00355	2.44977
CTA-223H9.9	ENSG00000273424.1	0.00359	2.44491
RPL10P3	ENSG00000230734.1	0.0036	2.4437
IGLON5	ENSG00000142549.9	0.00361	2.44249
IBA57-AS1	ENSG00000203684.5	0.00366	2.43652
GABRA4	ENSG00000109158.10	0.00366	2.43652
IGFN1	ENSG00000163395.16	0.00371	2.43063
BCAM	ENSG00000187244.10	0.00374	2.42713
AC005042.4	ENSG00000204380.4	0.00375	2.42597
RP11-147L13.12	ENSG00000274561.1	0.00375	2.42597
NPR3	ENSG00000113389.15	0.00383	2.4168
FABP3	ENSG00000121769.7	0.00388	2.41117
FAM43B	ENSG00000183114.7	0.00388	2.41117
C16orf74	ENSG00000154102.10	0.00403	2.39469
CCNI	ENSG00000118816.9	0.00415	2.38195
RPH3A	ENSG00000089169.14	0.00416	2.38091
RP11-174G6.5	ENSG00000261324.2	0.00418	2.37882
CH507-254M2.3	ENSG00000280164.1	0.00419	2.37779
MLH3	ENSG00000119684.15	0.0042	2.37675
FLNA	ENSG00000196924.14	0.00421	2.37572
CRB2	ENSG00000148204.11	0.00424	2.37263
LINC00115	ENSG00000225880.5	0.00428	2.36856
DGCR12	ENSG00000281530.1	0.00429	2.36754
RGS5	ENSG00000232995.7	0.00432	2.36452
KLHL30	ENSG00000168427.8	0.00433	2.36351
CTC-459F4.9	ENSG00000281468.1	0.00434	2.36251
SRD5A3	ENSG00000128039.10	0.00435	2.36151
RP3-393E18.2	ENSG00000237927.1	0.00442	2.35458
DDA1	ENSG00000130311.10	0.00446	2.35067
MIATNB	ENSG00000244625.5	0.00448	2.34872
CCT6P3	ENSG00000234585.6	0.00451	2.34582
KB-1980E6.3	ENSG00000253633.1	0.00458	2.33913
RP11-968A15.2	ENSG00000257596.1	0.00458	2.33913
DYNC1I1	ENSG00000158560.14	0.00461	2.3363
RP11-644F5.10	ENSG00000258311.5	0.00487	2.31247
ATOH1	ENSG00000172238.4	0.0049	2.3098
LGALS4	ENSG00000171747.8	0.00493	2.30715
RP11-488L18.10	ENSG00000259865.1	0.00494	2.30627
C1RL-AS1	ENSG00000205885.7	0.00501	2.30016
CERS1	ENSG00000223802.7	0.00505	2.29671
RP11-187C18.3	ENSG00000275160.1	0.00521	2.28316
GNG10	ENSG00000242616.3	0.00522	2.28233
HMGN2P15	ENSG00000214578.5	0.00526	2.27901
HNRNPA1P49	ENSG00000233231.1	0.00531	2.27491
ORAI3	ENSG00000175938.6	0.00533	2.27327
CYB5R1	ENSG00000159348.12	0.00535	2.27165
KCNIP3	ENSG00000115041.12	0.00538	2.26922
AC005251.3	ENSG00000219451.3	0.00557	2.25414
CH507-154B10.2	ENSG00000280018.3	0.00565	2.24795
RP11-203B9.4	ENSG00000226803.7	0.00571	2.24336
UBE2N	ENSG00000177889.9	0.00573	2.24185
DOCK11	ENSG00000147251.15	0.00585	2.23284
ENTPD3-AS1	ENSG00000223797.5	0.00596	2.22475
AP001432.14	ENSG00000242553.1	0.00596	2.22475
SH3TC2	ENSG00000169247.11	0.006	2.22185
RPL32P29	ENSG00000244270.1	0.00607	2.21681
WFDC10B	ENSG00000182931.9	0.00608	2.2161
ENO2	ENSG00000111674.8	0.00611	2.21396
TIGD1	ENSG00000221944.4	0.00611	2.21396
RP11-835E18.4	ENSG00000265188.1	0.00616	2.21042
NAB1	ENSG00000138386.16	0.00616	2.21042
PCDHA3	ENSG00000255408.3	0.00616	2.21042
RP11-495P10.1	ENSG00000231551.6	0.00616	2.21042
RP3-475N16.1	ENSG00000231113.2	0.00623	2.20551
IFFO2	ENSG00000169991.10	0.00629	2.20135
TUBA1C	ENSG00000167553.14	0.00632	2.19928
LL22NC03-2H8.5	ENSG00000274422.1	0.00635	2.19723
RP11-474P2.6	ENSG00000275481.1	0.00635	2.19723
RIIAD1	ENSG00000178796.12	0.00639	2.1945
JPH3	ENSG00000154118.12	0.00641	2.19314
RP11-493E12.2	ENSG00000273302.1	0.00645	2.19044
KIAA1919	ENSG00000173214.5	0.00648	2.18842
HEXDC	ENSG00000169660.15	0.00648	2.18842
DOK7	ENSG00000175920.15	0.00653	2.18509
CYB5A	ENSG00000166347.18	0.00665	2.17718
KRT8P12	ENSG00000229320.3	0.00667	2.17587
RP1-278E11.3	ENSG00000180211.5	0.00669	2.17457
MED26	ENSG00000105085.10	0.00674	2.17134
TUSC8	ENSG00000237361.2	0.00676	2.17005
TTC41P	ENSG00000214198.7	0.00678	2.16877
CTD-2349P21.3	ENSG00000280069.1	0.00681	2.16685
JAG2	ENSG00000184916.8	0.00685	2.16431
CTB-5E10.3	ENSG00000267633.1	0.0069	2.16115
AL589743.1	ENSG00000279508.1	0.00699	2.15552
PON2	ENSG00000105854.12	0.00699	2.15552
SGCA	ENSG00000108823.15	0.00703	2.15304
SEMA3A	ENSG00000075213.10	0.00707	2.15058
ARF4-AS1	ENSG00000272146.5	0.00707	2.15058
RP11-1007O24.2	ENSG00000261187.1	0.0072	2.14267
RP11-151A6.4	ENSG00000224356.5	0.00725	2.13966
MYH7B	ENSG00000078814.15	0.00728	2.13787
DICER1-AS1	ENSG00000235706.7	0.00732	2.13549
SLC29A1	ENSG00000112759.16	0.00736	2.13312
INPP5D	ENSG00000168918.13	0.00737	2.13253
MGAT5	ENSG00000152127.8	0.0074	2.13077
RP4-742J24.2	ENSG00000236526.1	0.00742	2.1296
FLJ16779	ENSG00000275620.1	0.00744	2.12843
CLK1	ENSG00000013441.15	0.00766	2.11577
TREML2	ENSG00000112195.8	0.00772	2.11238
INTS12	ENSG00000138785.14	0.00773	2.11182
RP11-366L20.2	ENSG00000197301.7	0.00774	2.11126
CHML	ENSG00000203668.1	0.0078	2.10791
RIMKLB	ENSG00000166532.15	0.00784	2.10568
CDC42EP5	ENSG00000167617.2	0.00785	2.10513
STAU2-AS1	ENSG00000253302.1	0.00791	2.10182
SLC2A3	ENSG00000059804.15	0.00791	2.10182
C1QTNF9B	ENSG00000205863.9	0.00793	2.10073
LRRC23	ENSG00000010626.14	0.00797	2.09854
DCBLD2	ENSG00000057019.15	0.00804	2.09474
RP11-273B20.1	ENSG00000256967.1	0.00806	2.09366
AC004985.12	ENSG00000241057.1	0.00821	2.08566
TIGD2	ENSG00000180346.3	0.00822	2.08513
ELOF1	ENSG00000130165.10	0.00822	2.08513
RPS4XP6	ENSG00000244073.1	0.00825	2.08355
GABRD	ENSG00000187730.7	0.00825	2.08355
RGS3	ENSG00000138835.22	0.00827	2.08249
AP002954.3	ENSG00000255176.1	0.00829	2.08145
RP11-143E21.3	ENSG00000276122.1	0.0083	2.08092
TNFAIP2	ENSG00000185215.8	0.00833	2.07935
FAM57B	ENSG00000149926.13	0.00837	2.07727
AC005330.2	ENSG00000267372.2	0.0084	2.07572
RRN3P1	ENSG00000248124.7	0.00845	2.07314
PRSS33	ENSG00000103355.12	0.00853	2.06905
BACH1-IT1	ENSG00000248476.1	0.00863	2.06399
CUL4B	ENSG00000158290.16	0.00866	2.06248
TAF1A-AS1	ENSG00000225265.1	0.00882	2.05453
HOXB-AS3	ENSG00000233101.10	0.00895	2.04818
RPSAP52	ENSG00000241749.4	0.00898	2.04672
LINC01579	ENSG00000258754.7	0.00903	2.04431
CCER2	ENSG00000262484.1	0.00908	2.04191
RP11-368J21.3	ENSG00000257838.5	0.00912	2.04001
GATA6	ENSG00000141448.8	0.00914	2.03905
AC068134.10	ENSG00000251485.1	0.00917	2.03763
PRCD	ENSG00000214140.10	0.00918	2.03716
LEF1-AS1	ENSG00000232021.6	0.00932	2.03058
RP11-491F9.1	ENSG00000260614.1	0.00934	2.02965
SUSD1	ENSG00000106868.16	0.00945	2.02457
TGFB2-OT1	ENSG00000281453.1	0.00945	2.02457
APOD	ENSG00000189058.8	0.00946	2.02411
DDX50P1	ENSG00000229816.1	0.00948	2.02319
SEMA5B	ENSG00000082684.14	0.00957	2.01909
BCAP31	ENSG00000185825.15	0.00957	2.01909
YIPF4	ENSG00000119820.10	0.00961	2.01728
FAM171B	ENSG00000144369.12	0.00965	2.01547
PDCL3P5	ENSG00000213089.4	0.00973	2.01189
HOTAIRM1	ENSG00000233429.9	0.00978	2.00966
SHC4	ENSG00000185634.11	0.00979	2.00922
ADAMTSL2	ENSG00000197859.9	0.00987	2.00568
FLT4	ENSG00000037280.15	0.00993	2.00305
SUGT1P3	ENSG00000239827.8	0.00997	2.0013
B4GALNT4	ENSG00000182272.11	0.0101	1.99568
RP11-1299A16.3	ENSG00000260641.1	0.0101	1.99568
YIPF3	ENSG00000137207.11	0.0101	1.99568
LL22NC03-N14H11.1	ENSG00000272872.1	0.0103	1.98716
HNRNPU-AS1	ENSG00000188206.6	0.0103	1.98716
GPR173	ENSG00000184194.5	0.0103	1.98716
DLGAP1-AS1	ENSG00000177337.7	0.0104	1.98297
RGL2	ENSG00000237441.9	0.0104	1.98297
SCARA3	ENSG00000168077.13	0.0104	1.98297
RPL37P6	ENSG00000241431.1	0.0104	1.98297
EIF4E2	ENSG00000135930.13	0.0106	1.97469
CNTD2	ENSG00000105219.8	0.0107	1.97062
LY6G5C	ENSG00000204428.12	0.0107	1.97062
MRPS12	ENSG00000128626.11	0.0107	1.97062
SPTBN5	ENSG00000137877.9	0.0107	1.97062
RPSAP15	ENSG00000237506.3	0.0108	1.96658
CLDN1	ENSG00000163347.5	0.0108	1.96658
RP11-93G5.1	ENSG00000274317.1	0.0108	1.96658
TPRA1	ENSG00000163870.14	0.0109	1.96257
DDX59	ENSG00000118197.13	0.0109	1.96257
TAS2R20	ENSG00000255837.1	0.011	1.95861
IGFBP4	ENSG00000141753.6	0.011	1.95861
SLC35B2	ENSG00000157593.16	0.0112	1.95078
S100A1	ENSG00000160678.11	0.0112	1.95078
CAMSAP2	ENSG00000118200.14	0.0113	1.94692
DCST2	ENSG00000163354.14	0.0113	1.94692
THBS4	ENSG00000113296.14	0.0114	1.9431
SYT2	ENSG00000143858.11	0.0114	1.9431
GRK7	ENSG00000114124.2	0.0114	1.9431
ZCWPW1	ENSG00000078487.17	0.0114	1.9431
ADAD2	ENSG00000140955.10	0.0115	1.9393
CTD-2026K11.5	ENSG00000274515.1	0.0115	1.9393
BCL2	ENSG00000171791.11	0.0115	1.9393
MPHOSPH8	ENSG00000196199.13	0.0115	1.9393
RP11-426C22.5	ENSG00000260517.2	0.0116	1.93554
STKLD1	ENSG00000198870.7	0.0116	1.93554
COQ2	ENSG00000173085.13	0.0116	1.93554
ANKRD36	ENSG00000135976.16	0.0117	1.93181
AC005785.5	ENSG00000279203.1	0.0117	1.93181
NPIPB7	ENSG00000233232.6	0.0117	1.93181
RNF157	ENSG00000141576.14	0.0118	1.92812
HNRNPD	ENSG00000138668.18	0.012	1.92082
RP11-112J1.3	ENSG00000258734.2	0.012	1.92082
PODXL2	ENSG00000114631.10	0.0121	1.91721
RP11-496I9.1	ENSG00000254815.5	0.0123	1.91009
SEC31B	ENSG00000075826.16	0.0123	1.91009
NEAT1	ENSG00000245532.5	0.0124	1.90658
ZBED9	ENSG00000232040.2	0.0124	1.90658
FBXO6	ENSG00000116663.10	0.0125	1.90309
PHBP19	ENSG00000257246.1	0.0126	1.89963
RP11-230F18.5	ENSG00000276248.1	0.0126	1.89963
ZHX3	ENSG00000174306.21	0.0126	1.89963
RP11-173M1.5	ENSG00000265683.1	0.0126	1.89963
WWC3	ENSG00000047644.17	0.0128	1.89279
BCL6B	ENSG00000161940.10	0.0128	1.89279
CA12	ENSG00000074410.13	0.0128	1.89279
RP11-443P15.2	ENSG00000171658.8	0.013	1.88606
RPL18A	ENSG00000105640.12	0.013	1.88606
GRIK5	ENSG00000105737.9	0.0132	1.87943
PPFIA2	ENSG00000139220.16	0.0132	1.87943
SOCS5	ENSG00000171150.7	0.0132	1.87943
PIFO	ENSG00000173947.13	0.0133	1.87615
PPP1R21	ENSG00000162869.15	0.0133	1.87615
MCOLN2	ENSG00000153898.12	0.0134	1.8729
METTL22	ENSG00000067365.14	0.0134	1.8729
BLACAT1	ENSG00000281406.1	0.0134	1.8729
CH17-472G23.2	ENSG00000223804.5	0.0135	1.86967
SOWAHD	ENSG00000187808.4	0.0135	1.86967
MOB3B	ENSG00000120162.9	0.0136	1.86646
CHIC1	ENSG00000204116.11	0.0137	1.86328
LRP2BP	ENSG00000109771.15	0.0138	1.86012
GJA3	ENSG00000121743.3	0.0138	1.86012
INSC	ENSG00000188487.11	0.0138	1.86012
RNF43	ENSG00000108375.12	0.0139	1.85699
GPA33	ENSG00000143167.11	0.0139	1.85699
CTB-89H12.4	ENSG00000230551.4	0.0139	1.85699
GUCA1A	ENSG00000048545.13	0.0139	1.85699
ABLIM3	ENSG00000173210.19	0.014	1.85387
LINC01296	ENSG00000244306.9	0.014	1.85387
LINC01224	ENSG00000269416.5	0.0141	1.85078
RDH10-AS1	ENSG00000250295.6	0.0141	1.85078
LINC01473	ENSG00000237877.6	0.0142	1.84771
PSMD5-AS1	ENSG00000226752.7	0.0142	1.84771
KLHL2P1	ENSG00000250412.1	0.0143	1.84466
AL590762.11	ENSG00000213018.2	0.0143	1.84466
PLEKHM1P	ENSG00000214176.9	0.0144	1.84164
JHDM1D-AS1	ENSG00000260231.1	0.0144	1.84164
CCDC114	ENSG00000105479.15	0.0144	1.84164
AC004593.3	ENSG00000235669.1	0.0144	1.84164
UCHL1	ENSG00000154277.12	0.0145	1.83863
RP11-417L19.5	ENSG00000279283.1	0.0145	1.83863
SDCBP2-AS1	ENSG00000234684.6	0.0146	1.83565
RP11-79D8.2	ENSG00000240979.1	0.0146	1.83565
PRR4	ENSG00000111215.11	0.0146	1.83565
GRPR	ENSG00000126010.5	0.0146	1.83565
THSD7A	ENSG00000005108.15	0.0146	1.83565
NUP133	ENSG00000069248.11	0.0146	1.83565
TCHH	ENSG00000159450.12	0.0147	1.83268
DCST1	ENSG00000163357.10	0.0147	1.83268
RP11-456P18.2	ENSG00000229808.1	0.0148	1.82974
TMEM80	ENSG00000177042.14	0.0148	1.82974
FAM162A	ENSG00000114023.15	0.0148	1.82974
FAM120C	ENSG00000184083.11	0.0149	1.82681
RP11-467L13.7	ENSG00000276900.1	0.0149	1.82681
HSPBP1	ENSG00000133265.10	0.0149	1.82681
MARVELD3	ENSG00000140832.9	0.015	1.82391
LINC00467	ENSG00000153363.12	0.015	1.82391
RIMKLBP1	ENSG00000189089.5	0.015	1.82391
RP3-402G11.25	ENSG00000273188.1	0.0151	1.82102
RP3-368A4.6	ENSG00000271533.1	0.0151	1.82102
SYT1	ENSG00000067715.13	0.0151	1.82102
HS3ST2	ENSG00000122254.6	0.0152	1.81816
ZDHHC9	ENSG00000188706.12	0.0152	1.81816
PHF14	ENSG00000106443.14	0.0152	1.81816
SNRPEP2	ENSG00000256968.1	0.0152	1.81816
ASPSCR1	ENSG00000169696.15	0.0153	1.81531
RP11-17G12.2	ENSG00000256897.1	0.0153	1.81531
HADH	ENSG00000138796.15	0.0154	1.81248
GPSM1	ENSG00000160360.11	0.0155	1.80967
HOXB9	ENSG00000170689.9	0.0155	1.80967
FAM24B	ENSG00000213185.6	0.0156	1.80688
ZNF547	ENSG00000152433.14	0.0156	1.80688
RNF224	ENSG00000233198.3	0.0156	1.80688
SNCG	ENSG00000173267.13	0.0156	1.80688
OR2A1-AS1	ENSG00000244479.6	0.0156	1.80688
RP11-437B10.1	ENSG00000279765.3	0.0159	1.7986
RP3-508I15.22	ENSG00000273076.1	0.0159	1.7986
NUDT9	ENSG00000170502.12	0.0161	1.79317
PIGHP1	ENSG00000259657.1	0.0162	1.79048
RP11-849F2.5	ENSG00000265749.5	0.0162	1.79048
TMCC3	ENSG00000057704.10	0.0163	1.78781
ZBED3	ENSG00000132846.5	0.0163	1.78781
C19orf25	ENSG00000119559.15	0.0163	1.78781
ERMARD	ENSG00000130023.15	0.0163	1.78781
RP5-1009E24.9	ENSG00000274949.1	0.0163	1.78781
HEY2	ENSG00000135547.8	0.0164	1.78516
CTA-29F11.1	ENSG00000260708.1	0.0164	1.78516
RFX8	ENSG00000196460.12	0.0165	1.78252
AP000255.6	ENSG00000273091.1	0.0165	1.78252
IFNG	ENSG00000111537.4	0.0167	1.77728
ZBTB37	ENSG00000185278.14	0.0167	1.77728
HSF4	ENSG00000102878.15	0.0167	1.77728
AGPAT9	ENSG00000138678.10	0.0167	1.77728
KCNQ1OT1	ENSG00000269821.1	0.0169	1.77211
FAM212B-AS1	ENSG00000227811.2	0.0169	1.77211
LINC-PINT	ENSG00000231721.6	0.017	1.76955
SAAL1	ENSG00000166788.9	0.0171	1.767
RP11-680G24.6	ENSG00000275910.1	0.0171	1.767
SPDYE11	ENSG00000275976.4	0.0171	1.767
TLE4	ENSG00000106829.18	0.0171	1.767
AC092580.4	ENSG00000235576.1	0.0172	1.76447
ANKRD18B	ENSG00000230453.9	0.0172	1.76447
PRKAA2	ENSG00000162409.10	0.0172	1.76447
MAP3K7	ENSG00000135341.17	0.0172	1.76447
SLC45A2	ENSG00000164175.14	0.0173	1.76195
MCCC1-AS1	ENSG00000243368.2	0.0173	1.76195
MYOZ3	ENSG00000164591.13	0.0173	1.76195
PLAC1	ENSG00000170965.9	0.0173	1.76195
GPBAR1	ENSG00000179921.14	0.0173	1.76195
PTPRN	ENSG00000054356.13	0.0174	1.75945
PTPN12	ENSG00000127947.15	0.0175	1.75696
TMEM38A	ENSG00000072954.6	0.0175	1.75696
RP11-11N7.5	ENSG00000277877.4	0.0175	1.75696
2019-09-05	ENSG00000184702.17	0.0177	1.75203
TAS2R19	ENSG00000212124.2	0.0177	1.75203
TAS2R4	ENSG00000127364.3	0.0177	1.75203
LINC00893	ENSG00000241769.7	0.0177	1.75203
SLC13A3	ENSG00000158296.13	0.0177	1.75203
PALM2	ENSG00000243444.7	0.0178	1.74958
TTYH2	ENSG00000141540.10	0.0178	1.74958
TPBG	ENSG00000146242.8	0.0179	1.74715
RP11-351C21.2	ENSG00000274943.1	0.0179	1.74715
SRGAP2	ENSG00000266028.7	0.0179	1.74715
PPP1R1C	ENSG00000150722.10	0.0179	1.74715
AC006262.5	ENSG00000268621.5	0.018	1.74473
EGFL8	ENSG00000241404.6	0.0181	1.74232
TMEM5	ENSG00000118600.11	0.0182	1.73993
AC005083.1	ENSG00000233834.6	0.0182	1.73993
LINC00176	ENSG00000196421.7	0.0182	1.73993
HIST2H2BF	ENSG00000203814.6	0.0182	1.73993
LONRF3	ENSG00000175556.16	0.0183	1.73755
EFNA2	ENSG00000099617.3	0.0183	1.73755
RP11-752G15.8	ENSG00000259442.1	0.0183	1.73755
ALS2CR12	ENSG00000155749.12	0.0184	1.73518
C2orf48	ENSG00000163009.8	0.0185	1.73283
PCBP3	ENSG00000183570.16	0.0186	1.73049
SYT11	ENSG00000132718.8	0.0187	1.72816
HAPLN2	ENSG00000132702.12	0.0188	1.72584
HEPACAM2	ENSG00000188175.9	0.0188	1.72584
HOXB8	ENSG00000120068.6	0.0188	1.72584
Z97634.3	ENSG00000236829.9	0.0189	1.72354
DHX36	ENSG00000174953.13	0.019	1.72125
MC1R	ENSG00000258839.2	0.019	1.72125
MCHR1	ENSG00000128285.4	0.0191	1.71897
ANKRD13D	ENSG00000172932.14	0.0191	1.71897
RPS7P14	ENSG00000213695.3	0.0191	1.71897
PPFIA4	ENSG00000143847.15	0.0191	1.71897
FAM41C	ENSG00000230368.2	0.0191	1.71897
GRAPL	ENSG00000189152.10	0.0191	1.71897
AC006547.13	ENSG00000236540.7	0.0192	1.7167
TESC	ENSG00000088992.17	0.0192	1.7167
SERPINB7	ENSG00000166396.12	0.0193	1.71444
DOCK4	ENSG00000128512.19	0.0193	1.71444
MTND4P12	ENSG00000247627.2	0.0193	1.71444
BCDIN3D-AS1	ENSG00000258057.5	0.0193	1.71444
RP5-1120P11.1	ENSG00000237686.6	0.0193	1.71444
CEP85	ENSG00000130695.13	0.0193	1.71444
RP11-1012A1.4	ENSG00000258466.5	0.0193	1.71444
RP11-837J7.4	ENSG00000277299.1	0.0194	1.7122
CHST1	ENSG00000175264.7	0.0194	1.7122
CEBPA	ENSG00000245848.2	0.0195	1.70997
ATP6V1G2	ENSG00000213760.10	0.0195	1.70997
TLX2	ENSG00000115297.10	0.0196	1.70774
C19orf47	ENSG00000160392.13	0.0196	1.70774
GBAP1	ENSG00000160766.14	0.0196	1.70774
ZBED8	ENSG00000221886.3	0.0196	1.70774
PLK4	ENSG00000142731.10	0.0196	1.70774
RP11-423F24.3	ENSG00000227934.1	0.0196	1.70774
ARHGEF33	ENSG00000214694.10	0.0197	1.70553
LINC00894	ENSG00000235703.5	0.0198	1.70333
BEX1	ENSG00000133169.5	0.0198	1.70333
FRMD5	ENSG00000171877.19	0.0199	1.70115
RP11-45M22.2	ENSG00000278864.1	0.0199	1.70115
RPL5P23	ENSG00000240395.1	0.0201	1.6968
DPY19L2	ENSG00000177990.11	0.0201	1.6968
DFFA	ENSG00000160049.11	0.0202	1.69465
FOXP4-AS1	ENSG00000234753.5	0.0202	1.69465
DLX1	ENSG00000144355.14	0.0202	1.69465
FAM213B	ENSG00000157870.14	0.0203	1.6925
AC092881.1	ENSG00000279530.1	0.0203	1.6925
CTD-2576D5.4	ENSG00000261448.1	0.0203	1.6925
XCL2	ENSG00000143185.3	0.0203	1.6925
RP13-188A5.1	ENSG00000227486.1	0.0203	1.6925
GPX3	ENSG00000211445.11	0.0204	1.69037
KRT18P5	ENSG00000236670.1	0.0205	1.68825
HSD17B7P2	ENSG00000099251.14	0.0206	1.68613
C4orf27	ENSG00000056050.6	0.0206	1.68613
PAN3-AS1	ENSG00000261485.1	0.0206	1.68613
OLMALINC	ENSG00000235823.1	0.0206	1.68613
RP13-463N16.6	ENSG00000242147.1	0.0206	1.68613
ST6GAL2	ENSG00000144057.15	0.0207	1.68403
RP11-212I21.4	ENSG00000261997.1	0.0208	1.68194
DUTP6	ENSG00000225171.2	0.0208	1.68194
SGTA	ENSG00000104969.9	0.0209	1.67985
CMTM6	ENSG00000091317.7	0.0209	1.67985
MATN3	ENSG00000132031.12	0.0209	1.67985
GDI2P2	ENSG00000233994.2	0.0209	1.67985
B4GALT3	ENSG00000158850.14	0.0209	1.67985
RP11-70L8.4	ENSG00000265194.1	0.021	1.67778
RP11-523H24.3	ENSG00000226352.2	0.021	1.67778
GHc-857G6.7	ENSG00000279894.1	0.021	1.67778
SCARF1	ENSG00000074660.15	0.0211	1.67572
RP11-699L21.1	ENSG00000214146.2	0.0211	1.67572
AC109333.10	ENSG00000227495.1	0.0211	1.67572
TAS2R14	ENSG00000212127.5	0.0211	1.67572
AF064858.11	ENSG00000237721.1	0.0212	1.67366
RNASEH2A	ENSG00000104889.4	0.0213	1.67162
AC002310.12	ENSG00000235560.3	0.0213	1.67162
CCP110	ENSG00000103540.16	0.0214	1.66959
SPDYE6	ENSG00000260097.2	0.0214	1.66959
RP11-293A21.1	ENSG00000240005.5	0.0215	1.66756
RP11-163E9.2	ENSG00000239969.5	0.0215	1.66756
RASGEF1B	ENSG00000138670.16	0.0215	1.66756
HIPK3	ENSG00000110422.11	0.0215	1.66756
FGFR4	ENSG00000160867.14	0.0216	1.66555
BEAN1	ENSG00000166546.13	0.0216	1.66555
CCNT2	ENSG00000082258.12	0.0216	1.66555
VGLL3	ENSG00000206538.7	0.0216	1.66555
WASH4P	ENSG00000234769.7	0.0217	1.66354
RP4-614O4.12	ENSG00000269202.1	0.0217	1.66354

## Sheet: Total Prognostic genes
Names	total	elements
OS_median OS_quartile RFS_median RFS_quartile	4	ATOH1
		KRT8P12
		ENO3
		PPFIA4
OS_median OS_quartile RFS_median	11	FAM65A
		NXNL2
		CRYAB
		CUZD1
		CRLF1
		RP4-681N20.5
		BGLAP
		HCN2
		PLAG1
		ABCA7
		LINC01578
OS_median OS_quartile RFS_quartile	10	RP4-614O4.12
		AC004985.12
		RP11-467L13.7
		DICER1-AS1
		C2orf48
		GABRD
		TUBA1C
		WFDC10B
		RP11-496I9.1
		RP11-474P2.6
OS_median RFS_median RFS_quartile	11	CH17-472G23.2
		LL22NC03-N14H11.1
		LEF1-AS1
		ENO2
		KRT18P5
		RIMKLB
		CCDC114
		RGS5
		ANKRD18B
		HIST2H2BF
		COQ2
OS_quartile RFS_median RFS_quartile	5	PHF1
		SKAP1
		BEX1
		PHF14
		CTC-820M8.1
OS_median OS_quartile	103	FAM178A
		RP13-977J11.2
		GDF15
		NGF
		EIF3J-AS1
		DLGAP4-AS1
		KPNA2
		ALMS1-IT1
		REP15
		DNM1
		LINC01011
		RP11-563J2.2
		RP11-66B24.2
		RP11-677I18.3
		UQCRC1
		COLEC11
		YBX1P10
		AGAP9
		IFITM10
		ATP2A1
		MMP23B
		LINC00282
		CYP19A1
		RP11-230C9.2
		RP11-34F20.7
		HSPB2
		UQCRFS1
		RP11-996F15.4
		ZEB1-AS1
		AP001059.7
		TNNT2
		RP11-323F24.3
		RP3-395M20.7
		CNOT7
		LINC00174
		CYP2E1
		CLEC18B
		HSPA1A
		AC006273.5
		KCNMB3
		POFUT2
		AC007128.1
		RETNLB
		ANKRD24
		MSANTD1
		AIP
		CPT2
		RP11-600F24.7
		KCNJ14
		CCDC47
		OLFM2
		FAM223A
		RP5-1172A22.1
		TMEM86B
		GSR
		RP11-80H5.2
		ME2
		R3HCC1L
		AC068580.6
		AC093838.4
		TUBA8
		LBX2
		STRCP1
		HOXC4
		RPL3L
		CTD-2287O16.5
		RP11-108K3.2
		NAT2
		RP11-365O16.6
		TMEM91
		CAPRIN2
		RP11-563J2.3
		LRRC59
		RP11-367H1.1
		DNM1P35
		RP4-539M6.20
		SPAG8
		INAFM1
		BEST2
		PPA2
		B3GNT6
		AC062029.1
		SMCO3
		FSTL3
		AC108488.4
		FZD3
		RP11-182J23.1
		STX1B
		RGS17
		RP1-178F15.4
		CWC15
		NTN5
		RP5-1041C10.3
		PAXBP1-AS1
		BAALC
		AC010980.2
		NAT1
		UBE2D2
		CDH4
		CTD-2035E11.5
		PARM1
		ST6GALNAC4P1
		AC005740.6
OS_median RFS_median	47	RP11-31F15.2
		CASP6
		NUDT10
		LEP
		CLDN11
		CSGALNACT2
		ANKRD6
		RBM22P2
		C6orf15
		P4HA3
		PTRF
		SLC4A3
		CRYBA4
		RP11-843B15.4
		CPEB1
		CCDC108
		RP11-452L6.6
		CTAGE7P
		TMEM47
		NTM
		RP11-46H11.12
		ROPN1
		RP11-454K7.3
		LRRN4
		GAST
		BGN
		FGF14
		ELOVL4
		RP11-703I16.1
		C1QTNF4
		CSDC2
		EXOC3L4
		FAP
		SCG2
		AKAP12
		AEBP1
		CRIP2
		KIAA1467
		RP11-45A17.4
		CCBE1
		MAK
		ARHGEF25
		CPT1C
		U52111.14
		RPLP0P2
		TNNT1
		SPOCK1
OS_median RFS_quartile	11	TCHH
		INSC
		EFNA2
		LINC01296
		RP11-230F18.5
		CCER2
		EGFL8
		RP11-351C21.2
		RP11-443P15.2
		ANKRD36
		TESC
OS_quartile RFS_median	11	RP11-295H24.4
		RRN3P2
		RP11-677M14.5
		ISLR
		AC008079.10
		HOXA4
		C14orf119
		NOG
		RP11-511H23.2
		CDKN2A
		CTD-3014M21.1
OS_quartile RFS_quartile	52	RP11-495P10.1
		FAM43B
		RP11-174G6.5
		UCHL1
		RP11-707G18.1
		AC068134.10
		BIRC7
		SEC31B
		MRPS12
		UBE2N
		TIGD1
		LINC00894
		KCNQ1OT1
		FABP3
		RP11-968A15.2
		PCBP3
		SDCBP2-AS1
		HSF4
		RP11-199F11.2
		ERMARD
		MC1R
		DDX50P1
		CCT6P3
		PRR4
		RP11-426C22.5
		FAM120C
		RDH10-AS1
		SPDYE11
		SEMA5B
		RP11-417L19.5
		GPSM1
		LRRC23
		THBS4
		HADH
		STKLD1
		NSUN6
		PLAC1
		SRD5A3
		RP13-463N16.6
		AC002310.12
		CTB-31N19.3
		RNF224
		MCCC1-AS1
		AP001432.14
		HEPACAM2
		RP3-475N16.1
		LRP2BP
		CYB5A
		RP11-1007O24.2
		AC005330.2
		TAS2R20
		SLC5A4
RFS_median RFS_quartile	75	RP11-147L13.12
		RPL10P3
		PRSS33
		RP11-488L18.10
		CTD-2349P21.3
		ENDOU
		AC007952.5
		IBA57-AS1
		SEMA3A
		KLHL30
		AP000866.1
		ORAI3
		GNG10
		Z97634.3
		DUTP6
		RP11-45M22.2
		DOCK11
		CH507-154B10.2
		RP4-742J24.2
		AC005083.1
		RP11-160E2.19
		EEPD1
		TIGD2
		HOXB-AS2
		RP11-366L20.2
		LINC-PINT
		FALEC
		MIATNB
		TREML2
		RPH3A
		CFAP74
		XCL2
		FUT1
		SLC29A4
		COL11A2
		C1QTNF9B
		SH3TC2
		FAM171B
		RP11-613D13.5
		ARF4-AS1
		RPSAP52
		THSD7A
		MCOLN3
		RP11-160E2.11
		C1RL-AS1
		CTA-223H9.9
		SCARA3
		SNCG
		TMEM105
		PTPRN
		CEBPA
		RP3-402G11.25
		DDX59
		RP11-757F18.5
		ADAD2
		HEY2
		RPL5P23
		AP002954.3
		LL22NC03-2H8.5
		PON2
		TFEB
		GPX3
		MED26
		RP5-1028K7.2
		SNTB1
		GRK7
		FBXO6
		RP1-18D14.7
		DOK7
		HOXB7
		FLNA
		CTC-457L16.1
		RP11-273B20.1
		COX10-AS1
		HOXB-AS3
OS_median	302	RCN3
		RP11-165F24.3
		INSL3
		SMARCD3
		AC097724.3
		BBOX1
		CTD-3203P2.1
		SALL1
		CTC-559E9.6
		AP000265.1
		RPS2P55
		NIFK-AS1
		ALOX12-AS1
		TRIM74
		RP11-367J11.3
		CLHC1
		LA16c-361A3.3
		ITLN1
		DGCR9
		ZNF248
		PRAM1
		AC079807.2
		RP11-266L9.4
		RP11-482G13.1
		DDOST
		NMNAT1
		WASH1
		RP11-815M8.1
		RP11-26J3.1
		BVES-AS1
		CNN1
		AC012531.25
		DSCAML1
		DUXAP8
		RP11-337C18.8
		HSPA1L
		AP000640.2
		MRPL19
		RP11-523H20.3
		BANF1P2
		TMEM191C
		RP11-107N15.1
		RASA4B
		RP11-54O7.17
		FBXL19-AS1
		PA2G4P4
		FAM183B
		TMEM233
		ANKAR
		RP11-399K21.14
		AC007040.11
		SYN1
		RP11-834C11.7
		NPIPB8
		SAMM50
		MFN2
		COX7A2
		CS
		RP11-272L14.2
		CTB-40H15.4
		RP11-715J22.2
		LINC00565
		LDAH
		LPPR2
		SLC22A20
		PITRM1-AS1
		SCRG1
		CHMP7
		SRD5A2
		SNX31
		RPP14
		AC078883.3
		GRSF1
		RP11-504P24.3
		MFRP
		ELFN1
		CTF1
		RP11-290O12.2
		IGSF8
		PAGE2B
		ASTE1
		RP11-101O6.2
		COG2
		HDGFRP3
		SFRP2
		PPARGC1A
		AC005932.1
		ZMIZ1-AS1
		RP11-1023L17.1
		LDLRAD2
		CATSPER1
		MFSD2A
		TIMM17A
		IKBKG
		RP11-348N5.9
		NTF4
		DCT
		RP5-827C21.6
		CYB5R4
		RP11-723O4.7
		SHANK1
		SENP8
		RP11-19P22.8
		AC068282.3
		ZFP30
		CTA-276F8.1
		RP11-484K9.4
		PTGS2
		RP5-823G15.5
		KBTBD11
		DND1
		CCBL2
		MGP
		CTC-524C5.2
		CALB2
		ESRRB
		FASTKD2
		UQCRQ
		RP11-78J21.6
		RP11-325N19.3
		ANO7
		GJB7
		RP11-326N17.2
		RP11-476H16.1
		AC144450.1
		SGCG
		RP11-87C12.2
		AC002398.9
		ACTG1P17
		RP11-153M3.1
		RP11-422P24.11
		PARS2
		CBLN2
		MRPL37
		PIAS1
		C16orf96
		RP11-638I8.1
		RP11-435O5.4
		ADAMTS6
		MEGF6
		PROCA1
		LINC00632
		AC093732.1
		NME9
		CTB-25B13.12
		COX6A1
		BX322557.10
		LGALSL
		CTD-3051D23.1
		FH
		RP11-169K16.4
		KIFC3
		ARMT1
		SLCO4A1
		RP11-734K2.4
		UBXN8
		CCDC154
		RP11-392O1.4
		RP11-532F12.5
		KRTAP5-1
		AC005154.8
		SACS
		NIFK
		LINC00441
		GIPC2
		C11orf52
		SSBP3
		AC007326.1
		RP11-622C24.2
		RP11-834C11.11
		UTP18
		POSTN
		SLC6A1
		RP11-196G11.1
		YRDC
		CICP3
		RP11-423P10.2
		CACNA1C-AS1
		KCNAB2
		BACE1-AS
		MAPKAPK3
		KIAA0391
		CTB-12O2.1
		RP11-797A18.6
		RP11-677M14.7
		RGS17P1
		CLEC2L
		RP13-890H12.2
		ZNRF3
		GNPNAT1
		RP11-88E10.5
		ENPEP
		RP11-517H2.6
		FKSG51
		KLF17
		NEK8
		LOH12CR2
		RP11-169D4.2
		SPINK4
		LRRC26
		ATPAF1
		RP11-84A19.4
		CCDC136
		SLC5A10
		SRD5A3-AS1
		RP11-626G11.4
		RP11-598F7.4
		ANKK1
		PC
		CTC-241N9.1
		MACC1
		RYR2
		RP11-429J17.2
		RP11-524F11.1
		TMEM189-UBE2V1
		PANX2
		FGF5
		PDE10A
		RP11-235E17.6
		RP11-318E3.9
		LA16c-444G7.2
		LBX2-AS1
		NOTCH4
		JAZF1-AS1
		COL4A6
		RP11-626H12.2
		CATSPERB
		ESCO2
		RP5-999L4.2
		SDHC
		SEPT14P2
		C20orf203
		TPT1-AS1
		C3orf18
		NKAIN2
		RP3-486I3.4
		ZNF594
		ATP6V1C2
		RP11-834C11.14
		GDE1
		RP11-549J18.1
		MYL9
		TMEM59L
		RP4-751H13.7
		TPM2
		MYCBP
		RP11-1246C19.1
		HOOK1
		LINC00634
		ZFYVE27
		WDR86
		RP11-393I2.4
		LINC00638
		SBSN
		SCRT1
		HOXC8
		CERCAM
		CACNA1C-AS2
		TTC9B
		TMEM61
		RP13-942N8.1
		IDE
		RP11-531F16.4
		CTD-2575K13.6
		LINC00702
		HOXC6
		AC104134.2
		FTCD
		PPP1R18
		RP1-315G1.3
		AHNAK2
		RN7SKP30
		RRNAD1
		BPI
		RP11-553K23.2
		RP11-506H21.5
		AC093616.4
		PCOLCE2
		NPL
		PRSS53
		SULT1B1
		B4GALNT2
		SETD4
		ZNF33A
		NDC1
		EPO
		RP11-541N10.3
		SUCLG2P2
		CCT6A
		RP11-417E7.1
		TTC38
		ATP8B1
		XPO7
		C2orf74
		LA16c-395F10.2
		REEP2
		LINC00854
		APC2
		RAB28P5
		PDE12
		SCN3B
		LIPT2
OS_quartile	303	MMS19
		SLC18A1
		PCDHB15
		PBX4
		NMB
		RP11-637A17.2
		ELFN1-AS1
		RP11-1334A24.5
		AHSA2
		KIF7
		CILP
		CH507-528H12.1
		RP11-439C15.4
		RP11-111F5.4
		CTD-2012K14.8
		DCLK3
		ECHDC1
		TPSG1
		HIST1H4E
		SDHB
		AP006621.5
		AFAP1-AS1
		MRPL38
		KCNT1
		NGRN
		CTD-2036P10.6
		RP11-16E12.1
		RP11-1348G14.4
		RP4-751H13.5
		UGT2B7
		AP006285.2
		FAHD2CP
		AC007879.7
		GDF6
		MYO6
		CABP1
		ALDH2
		WDR1
		SPRN
		MRPL12
		USP49
		DPP9-AS1
		AC005154.7
		CTD-2540F13.2
		C8orf4
		C2orf27A
		SMC5-AS1
		LRRC4C
		NME8
		UHRF2
		ZNF117
		C12orf76
		FBXO24
		POLR2J4
		PNLDC1
		RP11-441O15.3
		RP11-725P16.2
		PI4K2A
		AC006014.8
		RP11-526D8.11
		CDC25C
		TUBB8P1
		ARHGAP4
		TSPEAR-AS2
		RP11-108K3.1
		AC068831.6
		RP5-981O7.2
		PAN2
		RP9
		RP11-793H13.10
		AC074117.10
		ALG12
		AC010976.2
		RP11-28F1.2
		LRRFIP1P1
		FAM169A
		RP11-341N2.1
		ADAM1B
		NOL3
		CLCA1
		CTD-2026K11.6
		RP11-66N11.8
		RP5-1057I20.4
		IL13RA2
		SLC46A2
		RP11-15L13.4
		ENDOV
		CRYBB3
		CLDN23
		AF230666.2
		CTD-3128G10.7
		PRC1-AS1
		RER1
		HIGD1A
		PCAT6
		LINC00853
		IRF7
		KB-1125A3.11
		MMACHC
		TBC1D8
		C5orf46
		DPP7
		RP11-278C7.5
		SPHK1
		OTUD4P1
		H1FX-AS1
		FDFT1
		GABRE
		RP11-398C13.6
		UACA
		RP11-277B15.3
		AC004067.5
		UGT2A3
		QRFP
		RP11-18H7.1
		PCED1A
		RP11-861A13.3
		GALNT7
		ASPHD1
		CH507-513H4.1
		CTB-109A12.1
		PRPSAP1
		GRAMD4
		MAN2C1
		RP11-440D17.3
		GRIA3
		MBL1P
		NUMBL
		TMEM53
		TIMP1
		RP11-278A23.1
		WNT10B
		CCDC151
		RP11-482M8.1
		PBK
		SEPT7P2
		XXbac-BPG299F13.14
		POPDC2
		FAM149B1
		RP11-273G15.2
		AC073410.1
		TNFRSF25
		PTGDR2
		RPL17P50
		PRRX2
		ATP2A3
		YEATS2-AS1
		RP11-301O19.1
		SMAP1
		TRPV1
		ZNF862
		FER1L6
		CACNA2D2
		KIAA1429
		RP4-647C14.2
		ABCD3
		NPM1P26
		RP11-20I20.4
		ZNF767P
		RP11-69M1.6
		ZDHHC11
		FLJ35934
		ATP5A1
		BMS1P1
		DLG2
		ZDHHC1
		LRRC32
		CENPE
		LEFTY2
		URB1-AS1
		RP11-495P10.10
		TCEAL2
		RP11-570P14.1
		RP13-270P17.3
		TAS2R5
		RP11-551L14.4
		RP11-275F13.3
		AC012314.8
		RFT1
		NAGLU
		DMXL2
		NKAIN4
		ITGBL1
		PCSK4
		SKOR1
		ACSBG1
		RPL32P3
		TSPAN10
		ATP5G3
		MRPL39
		ASPDH
		SCARNA15
		COX18
		AC007283.5
		RP13-714J12.1
		MMAA
		CCNG1
		HOXC10
		RP11-1C8.6
		HCG4P11
		AMH
		TMEM198B
		RP11-996F15.2
		RP11-401P9.5
		RP11-1109F11.5
		TMEM52B
		AC016757.3
		RP11-452L6.7
		HMGCL
		PATL2
		C20orf144
		TAZ
		CCBL1
		NHLRC4
		CMTM4
		RP11-452F19.3
		DRD4
		HIPK1-AS1
		PI4K2B
		NEURL1
		TRAF1
		FLJ31356
		KANSL3
		RP11-332H14.2
		DNM1P41
		INMT
		WRN
		RP11-763B22.3
		FAM3A
		RRP12
		GPRASP1
		TMEM198
		AC159540.1
		KIF13B
		RP11-81A1.6
		SLC35G2
		UBTD2
		AC009948.7
		TMEM262
		NHSL1
		CTC-471J1.8
		RP11-1072A3.3
		UBE2E2
		CDCA2
		RP11-448A19.1
		RP11-697K23.3
		RP11-1398P2.1
		RP11-844P9.2
		DLD
		KCTD7
		HMMR
		ZNF431
		FAM219B
		CANX
		ZNF37BP
		AC005076.5
		FGD3
		SAP25
		RPARP-AS1
		SSX2IP
		C2orf50
		RP11-44F14.6
		GPR156
		RP11-536K7.3
		CTD-2083E4.4
		CCDC144NL-AS1
		NDUFV2P1
		AGBL2
		RABL2A
		HAMP
		ACTN1-AS1
		TACO1
		SUCLG2
		PCDHB19P
		ANKRD18A
		DCTN2
		MCM3AP-AS1
		RP13-516M14.1
		MGEA5
		RP11-723O4.2
		HIST3H2BB
		TBX6
		STAB2
		RP11-1114A5.4
		RP11-315O6.1
		CTD-2587H24.10
		RTN3P1
		EPHB2
		ACTG1
		SLC4A4
		LENG8-AS1
		SH2D5
		RP11-57G10.8
		KCNE4
		RP11-418J17.1
		RRAGB
		HIST2H2BE
		AOC2
		CDK10
		ATP5G1
		RP4-614O4.13
		GOLGA8B
		FAM161B
RFS_median	336	EIF2B5
		CNTNAP1
		DFFB
		AC063976.7
		WASF1
		RPL7P28
		CLK4
		ADAMTS18
		NAALAD2
		HSPB8
		MEX3B
		PRKAG2-AS1
		ZNF843
		MSRB3
		ATP5D
		OSBPL8
		RP11-135J2.3
		NPM1P25
		CTC-327F10.4
		LINC00705
		LSM12P1
		RP4-747G18.5
		PTPRZ1
		PDLIM7
		RP4-794I6.4
		SH3GL1P3
		PRL
		ACSBG2
		PPIAP13
		PLN
		RP11-110I1.14
		TRAF5
		RP11-128N14.5
		KLF16
		KATNAL1
		SSU72
		DACT3
		ZNF154
		RP11-396C23.2
		CTD-2506P8.6
		RP5-933K21.3
		LMBRD1
		RP11-732A19.5
		ZNF25
		CH507-338C24.3
		RP1-257A7.5
		RNF180
		C14orf132
		RP11-144I2.1
		COG1
		NRBF2P5
		AQP2
		ASF1B
		ZFP69B
		MRPL34
		AC002331.1
		TSC22D3
		GPRASP2
		LIF
		TAP1
		AFAP1L1
		QKI
		ZSWIM8-AS1
		GLIS2
		ATP7A
		ARL4C
		PNMAL2
		RP11-316M21.6
		CXCL11
		RUNX1
		RP5-890E16.5
		AKR7A3
		STON1
		RP11-212P7.3
		FBXO36
		AC073257.2
		TRAPPC2B
		SMIM10
		RP11-378I6.1
		RP11-417F21.1
		LGALS7B
		AC135048.13
		BRD4
		RP11-158I13.2
		PLA1A
		ANXA6
		CSRP1
		NEMP2
		MEIS1
		RP11-83A24.2
		AMELX
		JPH2
		NDUFA3P4
		CD248
		NALCN
		PREX2
		RP11-59C5.3
		ANKRD22
		MNX1-AS2
		CHST10
		NAB2
		ABCE1
		CTA-253N17.1
		LRBA
		FAM229B
		AC005363.9
		HAND2
		RP11-350G13.1
		ANTXR1
		C1orf115
		ZNF157
		ZNF593
		DPYSL5
		PARP6
		ACTBP7
		GCM1
		TGFBR1
		NOX4
		NCKAP5L
		RP11-730A19.5
		DNAJC25-GNG10
		MEGF9
		TIE1
		KLF12
		ACTG1P10
		ABCB5
		MAB21L2
		SCNN1B
		CYYR1
		TNS1
		HSP90AA5P
		CASP7
		CAND2
		MAP6
		DRGX
		bP-2171C21.6
		SCARF2
		RBPMS2
		GREM1
		GAPDHP2
		AVPR2
		MEIS3
		RP11-266K4.9
		JAZF1
		RP5-1142A6.8
		CH507-39O4.3
		TXNP4
		AC010524.2
		AMPD3
		RP11-60L3.1
		ADCYAP1R1
		FILIP1
		DFNA5
		RP11-135N5.3
		SMYD2
		IGFBP5
		COL8A1
		AC108004.2
		RP11-61L19.1
		POGLUT1
		RP11-316M1.12
		ANGPTL1
		RPS15AP10
		LAMP5
		PLXNA4
		RP11-307E17.8
		PCDHB6
		RHEBP1
		NPIPB9
		CPNE8
		BCO1
		NXPH4
		RP11-114H23.3
		PHGR1
		SPRY4-IT1
		RP13-638C3.2
		KCNH3
		IVNS1ABP
		EEF2
		RP4-717I23.3
		CTB-39G8.3
		SESN3
		LURAP1
		RP11-334A14.8
		RPL21P131
		ZDHHC15
		LINC01602
		CDYL2
		PRG4
		CR1L
		ADGRB3
		RP11-103J8.1
		KLF7
		MFGE8
		RP5-1159O4.2
		FAM198B
		RP11-347C12.10
		NUDT11
		HOXA2
		OARD1
		GMDS-AS1
		RP13-104F24.3
		ATP13A2
		CCNJ
		RP11-247I13.3
		MMP14
		ANOS1
		HMGB1P24
		CAPNS1
		RP4-769N13.6
		SURF1
		SLITRK5
		ZFC3H1
		CALU
		SKIV2L2
		ZNF449
		YBX1P2
		XIST
		2019-03-02
		NECAB1
		UBA52
		ELOVL2
		PRKD1
		UNC93A
		SIX4
		NLGN1
		RP11-496I2.5
		RP11-1415C14.4
		ATP1B3-AS1
		GS1-293C5.1
		THBS2
		RP11-179A18.1
		FAM90A1
		GPR146
		CRELD1
		GAL3ST4
		BICC1
		DBN1
		SEMA3D
		RP11-475D10.4
		RP11-216B9.6
		LINC01285
		CCDC184
		PJA1
		TUBB8P2
		LYPD5
		SLFNL1
		AC007228.9
		RHOQ
		SPON2
		RP13-554M15.2
		RUNX2
		GFAP
		ASIC4
		MPDZ
		CXCL10
		ZNF532
		C2orf70
		ALDH1A3
		RP13-895J2.6
		ZSCAN23
		FAM124B
		PRPSAP2
		CLIP3
		SULF1
		RP11-166D19.1
		CLDN20
		TLE6
		RP11-714G18.1
		ANGPTL2
		PROX1-AS1
		PTPRM
		RP11-525G13.2
		NPTX1
		NDUFA12
		RPL7AP2
		RP11-390N6.1
		RP11-302L19.3
		EFCAB13
		NOV
		AC062017.1
		SH3RF1
		LINC00628
		SOX11
		IL1B
		ATP8A2
		SGCE
		DDR2
		RP11-51F16.9
		ANO3
		RP11-646I6.5
		NLE1
		PCDHB5
		AC112721.2
		PRELP
		TXLNB
		CTD-2349P21.10
		TIMP4
		SLIT2
		HSPB7
		CTHRC1
		RP1-253P7.4
		SNED1
		FAM127B
		LINC00540
		CH507-236L23.3
		ADAMTS5
		CRISPLD2
		TGFBI
		RP11-1084J3.3
		CTD-2630F21.1
		RP11-568J23.5
		HEYL
		COL1A2
		TRIM36
		RUFY2
		CTC1
		CNTN6
		TUBB4A
		TRIM5
		NPTXR
		EVX2
		COMT
		DACT1
		RP4-673M15.1
		RBMS1
		ARL13A
		RP11-231I16.1
		S1PR3
		SPOCD1
		RP11-384M20.1
		DHRS2
		FAM50A
		PSMA3-AS1
		ERVK3-1
		FZR1
RFS_quartile	332	AC109333.10
		AC073063.10
		ZHX3
		RPS4XP6
		CTC-564N23.2
		DLGAP1-AS1
		CNTD2
		TGFB2-OT1
		RP5-1009E24.9
		AC058791.1
		CCNI
		RP11-1012A1.4
		ZBED3
		RP11-437B10.1
		TMCC3
		AP000255.6
		B4GALNT4
		KLHL2P1
		KCNIP3
		SAAL1
		BACH1-IT1
		PTPN12
		RP11-493E12.2
		RP11-173M1.5
		KIAA1919
		RP11-644F5.10
		PAN3-AS1
		RGS3
		ZCWPW1
		VGLL3
		YIPF4
		SYT2
		RP11-138H8.8
		DCBLD2
		RP11-368J21.3
		CHST1
		GPR173
		GATA6
		FRMD5
		C19orf25
		RP11-727F15.9
		SLC35B2
		MGAT5
		BCL2
		SLC2A3
		TLX2
		RP11-151A6.4
		C4orf27
		FAM213B
		BCAM
		RP11-163E9.2
		RP11-143E21.3
		RAG1
		PODXL2
		BCAP31
		ZNF547
		IFFO2
		RP1-278E11.3
		RIIAD1
		RP11-93G5.1
		PALM2
		FAM24B
		RP11-491F9.1
		RP3-508I15.22
		RP11-70L8.4
		ALOX15
		SERPINB7
		NEAT1
		HNRNPA1P27
		LINC01579
		MCOLN2
		TPBG
		CEP85
		MTND4P12
		RP11-65I12.1
		PLEKHM1P
		RP11-112J1.3
		PLXNB3
		TTC41P
		RP11-11N7.5
		RP11-699L21.1
		GDI2P2
		CTD-2376I4.1
		PAX8-AS1
		HMGN2P15
		AC092881.1
		EIF4E2
		HOXB5
		CUL4B
		AC005251.3
		TAS2R19
		HOXB8
		TH
		TAF1A-AS1
		RP11-336K24.12
		CH507-254M2.3
		RPL32P29
		CRB2
		RRN3P1
		RP11-187C18.3
		CERS1
		PCDHGA10
		MARVELD3
		NT5DC4
		SRGAP2
		DCST2
		OLMALINC
		C19orf47
		MATN3
		ASPSCR1
		LGALS4
		AC004593.3
		CTC-459F4.9
		NPR3
		NUP133
		FAM41C
		PSMD5-AS1
		SLC45A2
		MCHR1
		AL590762.11
		MPHOSPH8
		SPTBN5
		RP5-1057I20.5
		GHc-857G6.7
		NPIPB7
		CH507-154B10.1
		HAPLN2
		IGFN1
		ADAMTSL2
		DDA1
		DPY19L2
		PRCD
		RNF43
		FRS3
		HOTAIRM1
		HIPK3
		FGFR4
		RP11-849F2.5
		FAM89A
		DOCK4
		S100A1
		TMEM80
		CMTM6
		TMEM5
		RFX8
		CCNT2
		PLK4
		SPDYE6
		INHBB
		AC006547.14
		ZBED8
		RP11-423F24.3
		INTS12
		RPS28P7
		CA12
		JHDM1D-AS1
		HNRNPA1P49
		PIFO
		TAS2R14
		KANSL1L
		HSD17B7P2
		AC005785.5
		SUGT1P3
		TPRA1
		LY6G5C
		CLK1
		RPS15
		C16orf74
		JAG2
		AC092580.4
		ZBTB37
		CTB-5E10.3
		PRKAA2
		2019-09-05
		DCST1
		SYT1
		AC005042.4
		DFFA
		HNRNPD
		RP13-580F15.2
		RP11-113K21.6
		LONRF3
		NUDT9
		OR2A1-AS1
		AL589743.1
		TAS2R4
		PHBP19
		BLACAT1
		CTA-29F11.1
		GRAPL
		FLJ16779
		TMEM38A
		HOXB4
		GJA3
		LINC01473
		PPFIA2
		IZUMO1
		TAS2R15P
		RASGEF1B
		PLGLB2
		CHML
		ZDHHC9
		METTL22
		RP3-368A4.6
		SGCA
		GPBAR1
		FOXP4-AS1
		CYB5R1
		GRIK5
		RP3-425C14.5
		RPSAP15
		IFNG
		RP11-1299A16.3
		SOWAHD
		CLSTN3
		HEXDC
		SGTA
		ZBED9
		SLC25A27
		RPL18A
		APOD
		ENTPD3-AS1
		HSPBP1
		AC000078.5
		LINC00115
		CAMSAP2
		RP13-188A5.1
		CDC42EP5
		ELOF1
		IGLON5
		RP11-17G12.2
		TTYH2
		ABCB4
		RGL2
		HOXB6
		ST6GAL2
		CTB-89H12.4
		GRPR
		SYT11
		SNRPEP2
		WWC3
		TUSC8
		DYNC1I1
		STAU2-AS1
		RP11-293A21.1
		CTC-529I10.2
		SLC29A1
		RP11-203B9.4
		RP11-680G24.6
		PCDHA3
		MYOZ3
		GABRA4
		INPP5D
		NAB1
		RP11-837J7.4
		RP11-212I21.4
		LINC00893
		RNASEH2A
		ARHGEF33
		B4GALT3
		WASH4P
		RP3-393E18.2
		RPS7P14
		MLH3
		ATP6V1G2
		KB-1980E6.3
		ADGRF3
		FAM162A
		DGCR12
		CHIC1
		MAP3K7
		TNFAIP2
		RP11-520H14.7
		RP5-1120P11.1
		LINC00176
		HS3ST2
		RP11-835E18.4
		GBAP1
		FAM227A
		HOXB9
		LINC00467
		PPP1R1C
		GRP
		FAM178B
		GRAP
		SOCS5
		CTD-2576D5.4
		RPL37P6
		CLDN1
		PPP1R21
		BCL6B
		SHC4
		ABLIM3
		PDCL3P5
		TLE4
		FAM57B
		RP11-456P18.2
		RN7SL608P
		RP11-523H24.3
		RNF157
		ALS2CR12
		GUCA1A
		IGFBP4
		FAM212B-AS1
		SLC13A3
		CCP110
		ANKRD13D
		GPA33
		DLX1
		PIGHP1
		RIMKLBP1
		LINC01224
		AF064858.11
		AC006262.5
		MYH7B
		FLT4
		JPH3
		AC006547.13
		DHX36
		CTD-2026K11.5
		FKBP9P1
		YIPF3
		SUSD1
		NR1D1
		HNRNPU-AS1
		SCARF1
		RP11-79D8.2
		RP11-752G15.8
		BCDIN3D-AS1
		BEAN1
		MOB3B
		AGPAT9
