# Supplementary material for: Identification of Differently Expressed Genes Associated With Prognosis and Growth in Colon Adenocarcinoma Based on Integrated Bioinformatics Analysis
Source: Front Genet. 2019 Dec 4;10:1245. doi: 10.3389/fgene.2019.01245 (PMC6905401; doi:10.3389/fgene.2019.01245)
Supplement: Supplementary Table 3 — DEGs overlapping with prognostic genes. [file Table_3.xlsx]

## Sheet: venn_results
Names	total	elements
Up_regulation survival	91	LSM12P1
		UBE2N
		HOXB8
		LGALS4
		RNF43
		BGN
		MRPL37
		GSR
		GIPC2
		RFT1
		ATP13A2
		MAPKAPK3
		SPINK4
		CDC42EP5
		CMTM4
		CXCL10
		HOOK1
		HOXB7
		CCT6A
		DDOST
		YIPF4
		MRPL19
		MYO6
		MRPL12
		SLC35B2
		BCAP31
		TAP1
		RUNX1
		MTND4P12
		ABCE1
		JHDM1D-AS1
		NIFK
		SNRPEP2
		LRRC59
		CEBPA
		RRP12
		HOXB9
		MYCBP
		CTHRC1
		TESC
		NDC1
		GDF15
		CASP6
		KPNA2
		GATA6
		FAM213B
		MRPS12
		AKR7A3
		EEPD1
		ANKRD22
		MARVELD3
		ZNF593
		FDFT1
		FGFR4
		TIMP1
		RPS28P7
		UTP18
		YRDC
		KIAA0391
		TUBA1C
		SRD5A3
		PI4K2B
		CLDN1
		SNTB1
		NLE1
		EPHB2
		ACTG1
		COMT
		ELFN1-AS1
		KLF16
		MGAT5
		ASF1B
		PODXL2
		GALNT7
		CMTM6
		PBK
		SMYD2
		JAG2
		SLCO4A1
		RP11-532F12.5
		ZDHHC9
		GNPNAT1
		THBS2
		INPP5D
		RNASEH2A
		HMMR
		GPA33
		TGFBI
		COQ2
		ATP8B1
		ATP5G1
Down_regulated survival	127	SMARCD3
		CLK4
		MSRB3
		RASA4B
		PTRF
		QKI
		CLCA1
		SFRP2
		JPH2
		NAB2
		MGP
		MAB21L2
		SCNN1B
		HOTAIRM1
		MAP6
		MAN2C1
		2019-09-05
		RP4-717I23.3
		TCEAL2
		MFGE8
		GPSM1
		SCARA3
		CRIP2
		CCDC136
		CRELD1
		SNCG
		RHOQ
		ENO3
		ZNF532
		CLIP3
		UBE2E2
		MYL9
		ARHGEF25
		HIST2H2BE
		RBMS1
		FAM65A
		HSPB8
		PDLIM7
		PLN
		RP11-732A19.5
		CRYAB
		PAN2
		NEAT1
		HDGFRP3
		ANXA6
		TMEM47
		FAM229B
		HSPA1A
		RIMKLB
		TNS1
		NUMBL
		JAZF1
		POPDC2
		CLK1
		RGS5
		GRIK5
		ZFC3H1
		TMEM198B
		CAPRIN2
		DBN1
		GPRASP1
		INAFM1
		RP11-166D19.1
		GPX3
		SGCE
		DDR2
		RABL2A
		AHNAK2
		CRISPLD2
		HOXB-AS3
		SPOCK1
		CNTNAP1
		AHSA2
		CNN1
		BCAM
		PHF1
		STON1
		PLXNB3
		CSRP1
		MEIS1
		HAND2
		ENO2
		IGFBP5
		ANGPTL1
		ZNF767P
		EGFL8
		DMXL2
		THBS4
		AKAP12
		SLC25A27
		TMEM91
		APOD
		RGL2
		LINC00893
		PTPRM
		TPM2
		FAM219B
		PRELP
		HSPB7
		REEP2
		HNRNPU-AS1
		PSMA3-AS1
		UCHL1
		DACT3
		SEC31B
		TSC22D3
		LPPR2
		AGAP9
		HSF4
		PARP6
		RBPMS2
		MEIS3
		SEPT7P2
		SGCA
		HEXDC
		2019-03-02
		GPR146
		AC159540.1
		MPDZ
		ANGPTL2
		FSTL3
		NPTX1
		IGFBP4
		FLNA
		CTC1
		C2orf74
		GOLGA8B
Up_regulation	1752	DPM2
		C9orf152
		CREB3L1
		CD44
		GNL3
		RPL17-C18orf32
		AEN
		IRAK1
		RPS18
		BRIX1
		TMSB10
		CXCL3
		GALNT3
		TMC4
		TOP1MT
		EPB41L4B
		MMP7
		GPSM2
		TRIB3
		REEP6
		CCNB1
		MET
		LYAR
		SLC12A8
		SRPK1
		RRP7A
		ARL6IP1
		SORL1
		NAT10
		TMEM184A
		WDR34
		CCDC34
		IGKV3-20
		TMEM19
		EFNB1
		NOXO1
		GRPEL1
		USP6NL
		LMNB2
		ANXA3
		FGGY
		Metazoa_SRP
		NUDT1
		SEL1L3
		SMYD3
		KIAA0020
		PPIL1
		DNAJC15
		FOXM1
		CORO2A
		NRARP
		PLEKHG4
		TPM3
		HSPD1
		F2RL1
		CDK1
		NTHL1
		PREP
		CD82
		EIF1AX
		KIAA1324
		C12orf75
		CDCA4
		TOMM34
		C9orf16
		TOX3
		MMP15
		ASS1
		LSM4
		RPS3AP26
		IGLV3-25
		NME1-NME2
		LAGE3
		POF1B
		PRDX4
		AGT
		TMEM125
		VPS25
		FUT4
		GCA
		LINC00675
		CENPU
		HGH1
		MRPL15
		NEU1
		PCCB
		UNG
		TSN
		GSTP1
		DCUN1D5
		SLC9A3R1
		RP11-673C5.1
		NOP58
		SLC39A5
		FKBP4
		C10orf99
		TRMT6
		ARMC6
		MAD2L1
		PTPRH
		AC011558.5
		RPS21
		PSMF1
		CYSTM1
		PAQR4
		IFI27
		TJP3
		MT1G
		MAGOHB
		MRPL57
		RP11-343C2.12
		POLD2
		RP11-78A19.3
		DOK4
		MANF
		TMEM238
		SOX9
		CYP3A5
		PRSS22
		KIAA0226L
		ZNRD1
		PITX1
		IL17D
		OAS1
		MRTO4
		C1QBP
		LDLR
		RPN1
		METTL7B
		KIF4A
		ZNF511
		SNRPC
		CPD
		SET
		ASCL2
		RAB20
		POLR1A
		LGR5
		TMPRSS4
		BZW1P2
		RAB15
		CA9
		RP5-881L22.5
		KALRN
		DOPEY2
		TALDO1
		RAB11FIP4
		SQLE
		OPN3
		EIF5A
		RP1-261G23.7
		TCF19
		SLMO2
		IL20RA
		ELF4
		KDELR1
		PARP4
		IL18
		IGFBP2
		ANP32A
		ACLY
		SMS
		GCH1
		TYMS
		ZFAS1
		MCM5
		TMEM106C
		RPL39
		MELK
		RPL41P2
		COMTD1
		MUC20
		GPX2
		RP11-334E6.12
		GEMIN6
		ERH
		PSMB8
		HN1
		FAM96A
		CDH11
		AREG
		ITGA2
		MYC
		MFI2
		DNAAF5
		SLC37A1
		TOMM22
		GGT6
		MALL
		CCNA2
		TMEM132A
		RUVBL2
		BAIAP2L2
		PCSK9
		GPR160
		LAMA3
		TSTD1
		SLC25A39
		GSK3B
		PIGT
		PSMA5
		PKP2
		GYLTL1B
		MMP1
		HLA-DQA1
		SEC61A1
		STYXL1
		TRIM16
		STMN1
		PRELID2
		CKS2
		EBP
		HMBS
		SLC25A24
		RPL35P5
		PES1
		FAM84B
		UCP2
		CCDC64B
		AVL9
		TDP1
		ARHGAP8
		RFK
		TRIM24
		DNAJB11
		KIF23
		ADGRG1
		ANXA2
		ATP6V1F
		INTS7
		BRI3BP
		LMO7
		NUTF2
		COX16
		SLC39A4
		C12orf49
		FBXO34
		EIF4E
		RPE
		HMGN2P5
		ATP5J2
		ADGRE5
		MMP3
		BATF2
		CCL18
		LMNB1
		ATP2C2
		CKMT1B
		CD276
		SPAG5
		KRT80
		ZPR1
		SLC44A3
		SDSL
		SLC31A1
		ACY1
		IFT172
		CBX4
		C17orf49
		AGRN
		CNPY3
		ATPIF1
		KRTCAP3
		ANKH
		POLR1B
		OLFM4
		OCLN
		PTBP3
		SH3YL1
		SNHG15
		TAP2
		CXCL2
		CLDN3
		GALNT6
		CYB5B
		NPM1P27
		MRPL13
		FXYD5
		CCNB2
		EMC10
		NUDT8
		PRC1
		CEACAM5
		LGALS3
		FUT3
		DBI
		EIF5AP4
		CDT1
		MRPL14
		CENPW
		ZDHHC20
		NFE2L3
		PSD4
		TMC5
		NUDT19
		PLEKHB2
		RPL28
		HM13
		DBNDD1
		G6PD
		KLF5
		TOM1L1
		TMEM167A
		CKMT1A
		FARSA
		TNFRSF21
		CDC45
		HPDL
		RP1-241P17.4
		MYDGF
		CCT3
		SLC3A2
		CTB-55O6.8
		MTHFD1L
		NCL
		CDK7
		C5orf30
		CHEK2
		MCM2
		TGS1
		MCM4
		DCAF13
		SPTBN2
		CRB3
		DDX21
		TM9SF2
		CLCN3
		CANT1
		CDK2
		ODC1
		ADORA2B
		MSMO1
		CIRH1A
		MECOM
		ESRP1
		AZIN1
		SLC35C1
		ICAM3
		JUP
		TMEM41A
		RP11-423H2.1
		CBX3
		PDIA6
		ACP1
		MARCKSL1
		CHCHD6
		LSR
		NPM3
		SH3BP1
		RPP25
		LRG1
		EBNA1BP2
		CSTB
		PTRH2
		HILPDA
		TCF20
		PPM1G
		SNX8
		SHTN1
		CNIH1
		MROH6
		CENPK
		SLC27A2
		OVOL1
		TOMM40
		SNRPB2
		ST6GAL1
		SKIL
		HMGCS1
		KDELR2
		RAB10
		PIGU
		PKP3
		RPN2
		CTD-2396E7.11
		EIF3I
		KIF22
		EIF3CL
		ZNF703
		NCOA7
		FUT2
		NARS2
		TSFM
		WDR3
		MYO1D
		UGT8
		ALG1
		CHCHD2
		FAM3D
		FKBP11
		CHPF
		RFC5
		TMEM208
		RPL15P3
		HSBP1
		PROCR
		LAPTM4B
		LRRC75A-AS1
		APOC1
		NEK2
		SHMT2
		AP1S1
		NCLN
		AGR2
		PNP
		IGKV1D-39
		ST6GALNAC1
		FANCD2
		HMGB1
		ACTR2
		PSPH
		METTL1
		IL2RG
		CCDC51
		DARS2
		MYB
		KCTD14
		SLC44A4
		BAIAP2L1
		B3GNT5
		BCL2L12
		ACTR3
		STT3A
		C1orf106
		RAE1
		THEM6
		BID
		EIF6
		CXCL14
		AL162151.3
		CTB-191K22.5
		NUDT4P1
		U47924.27
		POLR1C
		HCP5
		FOXQ1
		SMARCC1
		C20orf24
		DSP
		LINC01106
		SOX4
		TSPAN3
		RHOF
		TTF2
		KIAA1522
		FAM83H-AS1
		PNPLA4
		HLA-H
		RAC2
		CD55
		LYPLA1
		RPP40
		YARS2
		FBXO22
		RPS3AP6
		DDX27
		TAGLN2
		ITGB4
		TMEM150B
		TMEM30B
		CAMSAP3
		MUC3A
		EZH2
		ATP11A
		GRB7
		SLC25A5
		HMGB1P5
		GCSHP5
		GNPDA1
		RPL12
		DDAH1
		ACBD5
		ALDH4A1
		LINC00511
		CHEK1
		KIF11
		SKP2
		LRRC75A
		CERS6-AS1
		SLC40A1
		COA6
		CCT2
		DCAF12
		MRPL48
		PPAP2C
		ABO
		HDDC3
		NIPSNAP1
		SND1
		KNSTRN
		CLDN2
		VSNL1
		GATAD2A
		PDXK
		PTGES3
		EFTUD2
		ETS2
		DEGS2
		ECE2
		ERMP1
		SNRPF
		EMG1
		NCEH1
		TECR
		KIFC1
		CST1
		SMC1A
		DSC2
		SERPINA1
		RP3-461F17.3
		MYO10
		PUS1
		LIPH
		RCC2
		DBF4
		AHCY
		RIPK2
		SLC12A2
		CLDN7
		GRHL2
		DLG3
		PDRG1
		FAR2
		MAGT1
		FTL
		CDH17
		PROSER1
		TMPO
		ERN2
		ARPC5
		VPS9D1-AS1
		SYNGR2
		SLC25A22
		EPS8L1
		NHP2
		SATB2
		FA2H
		AIM1
		WWC1
		CPSF3
		PLS1
		EFNA1
		BOLA2
		LGALS3BP
		ABCC3
		ARHGEF35
		HLA-A
		LDHA
		C14orf80
		SCD
		YDJC
		HELZ2
		ZDHHC12
		CAPG
		FAM83E
		RUVBL1
		RP11-51O6.1
		NOP16
		IFNGR2
		SEZ6L2
		GPRC5A
		WDR4
		DPH6
		RRS1
		PYCR1
		PRR15L
		RP11-466H18.1
		KCNK1
		DAPK2
		IL17RB
		CENPA
		NDFIP2
		CDCA7
		THG1L
		PPIB
		RPL13AP5
		SFN
		OVOL2
		CSE1L
		EDEM2
		CENPN
		CDC20
		E2F5
		TMED2
		ACSL5
		LYPLA2
		EEF1B2
		DKC1
		GART
		TRIAP1
		SCARB1
		ARMC10
		GCHFR
		UBD
		H2AFZ
		RFC4
		H2AFX
		ABLIM2
		PLOD3
		GLYCTK
		KDELR3
		BUB1
		TRBC2
		RP11-284F21.10
		LASP1
		TNFRSF12A
		MYO7B
		SIGMAR1
		PRR11
		ATAD3A
		TRIP13
		FOXA3
		RAB17
		HMGB2
		POLB
		PTBP1
		LPAR2
		TMEM265
		MCCC2
		NSDHL
		POLR2D
		ISG15
		ZP3
		NUP210
		TGDS
		CASP3
		FTH1P7
		HDHD1
		YWHAB
		RP11-641D5.1
		RP4-568C11.4
		VDR
		PRPF40A
		SMIM24
		CLDN12
		PSMA2
		DTD1
		SKA3
		SH3RF2
		MST1R
		TMA16
		FOXP4
		PTMA
		SGPP2
		PGAM5
		TUBA4A
		HNF1A
		LMAN2
		RFWD3
		STXBP2
		MYH14
		OSTC
		B3GNT8
		B3GNT3
		NT5C3A
		UBE2S
		PCDH1
		OCIAD2
		GLRX3
		IGKV3-15
		ARHGAP18
		SERINC5
		FAM105A
		LYN
		DUSP6
		MRPL3
		POMP
		TOMM6
		ELK1
		SERPINE2
		NME2
		IFI6
		SLC5A6
		NTMT1
		SUMO2
		HACD3
		FAM136A
		REG4
		TIMM10
		NLN
		LY75
		HNRNPF
		UBE2C
		NQO1
		TFDP1
		AXIN2
		GTPBP4
		LSM5
		SPNS2
		CKLF
		ERBB3
		SDC1
		SYK
		ORMDL2
		SERPINB1
		PSAT1
		AGPAT2
		APH1A
		PUS7
		DCTPP1
		PDZD8
		HTATIP2
		AZGP1
		NKD2
		FTH1P20
		RPL39P3
		DIAPH1
		TRAF4
		RRM2
		HNRNPAB
		TOP2A
		FEN1
		MRPS23
		EFNB2
		DGAT2
		NOB1
		HPRT1
		STRBP
		TNS4
		FANCI
		PLBD1
		PSMA7
		IGKV2D-28
		PLAGL2
		MSI2
		PLEKHG6
		SNHG17
		NCAPD2
		RPL18
		IL22RA1
		CXCL1
		HNF4A
		DNTTIP1
		IKBKE
		SHFM1
		PKMYT1
		RPS19
		SEMA4G
		TRAC
		FBL
		CFTR
		ST14
		GDI2
		RHBDF2
		XBP1
		AFMID
		TDGF1
		S100A10
		PRMT3
		PTPRO
		PPAT
		HSPH1
		COL17A1
		ZFP64
		PRSS16
		RPL24P4
		ACVR1B
		DENND1C
		NOX1
		RNF186
		SLC29A2
		TSPAN6
		CD320
		PRELID1
		RP11-706O15.1
		C19orf24
		CDC123
		MSLN
		RPL7P1
		SLC35A3
		RPL41
		LINC00668
		PAICS
		NFKBIE
		KLK10
		RAB11A
		PLEKHS1
		CACYBP
		GPD2
		DAP
		TIMM13
		RP11-304L19.3
		MCM6
		PABPC1
		RP11-357H14.17
		HSD17B12
		EFNA3
		TBC1D2
		KLK1
		CDC42SE2
		EIF2S2
		UCHL5
		MLXIPL
		C11orf98
		SMIM15
		ENC1
		ZNF28
		PNO1
		CLRN3
		ARSE
		CCL15
		VOPP1
		GTF2IRD1
		PPP1R14C
		TMEM141
		DSN1
		PRSS8
		TCF7
		HDGF
		LCN2
		GMDS
		SPARC
		CTSH
		DERL1
		TRMT10C
		TMEM2
		2019-09-15
		NR1I2
		UHRF1
		OLA1
		RECQL4
		PPA1
		SSBP1
		CASP2
		PDIA4
		SERBP1
		MFSD9
		AGMAT
		C1orf116
		AOAH
		TRIM15
		ESPN
		TXNDC17
		CDKN3
		PGD
		RPL26L1
		NUDCD1
		TFF3
		PYCRL
		PNPO
		VAV3
		RMI2
		EEF1A1P5
		VRK1
		LRP11
		SLC27A5
		TRAP1
		CENPM
		CMTM7
		FAM64A
		CENPF
		EEF1G
		INCENP
		GARS
		KRT23
		CDX1
		PFDN2
		RANGAP1
		HNRNPCP2
		CDCA8
		H2AFY
		GSKIP
		GOLT1A
		BYSL
		TKT
		IGLV3-21
		CMTM8
		G3BP1
		HSD17B10
		NT5DC1
		TMEM139
		CYCS
		TPX2
		C15orf48
		SH3BP4
		SLC38A5
		RAB3IP
		BAK1
		CEACAM6
		ANKS4B
		BBC3
		RCL1
		MIR4435-2HG
		ARF6
		YEATS4
		HMGN1
		CXADR
		POLR3K
		HSD11B2
		IGHG4
		GINS1
		STK26
		ACSL3
		APOBR
		PDIA3
		MACROD1
		GSS
		ANLN
		BIRC5
		TSPAN13
		SPIRE2
		RP11-345J4.5
		MGAT4B
		LRRC8D
		TRUB2
		ALDH18A1
		IPO4
		GJB1
		FOXA2
		POLE3
		BOP1
		TRIM2
		HYOU1
		LLGL2
		IGHG2
		TNFRSF10A
		WBSCR22
		ASUN
		ABHD2
		MZT1
		QPRT
		TRAM1
		SLC6A6
		RACGAP1
		TRIM29
		NUP37
		CDS1
		NPM1
		PCK2
		HLA-DRA
		PRPS2
		GUCY2C
		TMEM92
		CCT8
		EIF3M
		FUCA2
		EBPL
		KCNE3
		PHLDA1
		BACE2
		ERO1L
		ACOT7
		TMEM87B
		AP003774.1
		EZR
		TMEM33
		LSM12
		CDC6
		CHI3L1
		SAPCD2
		KIF2A
		GLA
		NEBL
		HSPA8
		ARPC3
		TMED9
		WDR12
		FXN
		AURKA
		GPRC5C
		PERP
		SMPD2
		ANXA2P2
		SYTL1
		DHFR
		LACTB2
		TPMT
		ATP1A1
		ALYREF
		NEK6
		PRIM2
		YWHAZ
		FAM83H
		ARHGEF16
		BCL2L15
		AURKB
		CDHR1
		PPP1R1B
		LAMB3
		SSRP1
		RP11-304L19.1
		CHAF1A
		MTHFD1
		MRPS28
		RP11-138I1.4
		IER3
		PAFAH1B3
		MUC5B
		GRWD1
		POC1A
		UMPS
		FANCA
		PDSS1
		ANO9
		NCAPD3
		BRCC3
		CNDP2
		CTD-2540B15.11
		AC106876.2
		CYB561
		AOC1
		EPS8L3
		THY1
		KRT8
		C1GALT1C1
		MAP7
		OSBPL3
		RPL7P9
		PANK1
		LRR1
		SPP1
		FUOM
		NHP2L1
		SH3BGRL2
		RANBP1
		BMP7
		NELFCD
		CTNNB1
		ENTPD2
		TMEM185B
		IGHV1-69-2
		TGIF2
		FCGR3A
		ESRP2
		WNK4
		ITGA6
		C1GALT1
		CCND1
		LRRC61
		HNF4G
		SMCO4
		PRKDC
		TRPM2
		EXOSC3
		POP7
		CHDH
		SYT7
		SURF4
		ACE2
		CDK4
		AC239868.3
		CLN6
		SNRPG
		EPHB3
		GRTP1
		EPSTI1
		RCN1
		XPOT
		MDH2
		DHCR7
		RAB25
		SLC19A1
		PPP1R14D
		ZWINT
		PAK1IP1
		TRUB1
		TRIM14
		ABRACL
		KIF9
		UXT
		RP11-205M5.3
		ENOPH1
		TXNDC12
		MEP1A
		GLCE
		S100A16
		SNRPGP2
		PI3
		KNOP1
		NUF2
		MDFI
		RCC1
		LFNG
		CLIC1
		FUT8
		STAT1
		PTTG1
		ERGIC3
		MMP12
		CDCA5
		UBE2T
		SLC2A1
		CHMP4C
		CD68
		KCNQ1
		EPCAM
		SSR4
		ARHGEF5
		TEAD4
		EEF1A1P6
		PPP1CA
		ECT2
		PTDSS1
		MMP11
		CCT7
		MIPEP
		UCHL3
		HMGCR
		CCDC167
		CAPN8
		CDH3
		CARHSP1
		IQGAP3
		CGREF1
		PDZK1IP1
		IHH
		VIL1
		GGH
		GGT1
		CNN2
		RHOD
		PPP1R13L
		LUM
		GFPT1
		DTX2
		H3F3A
		GLO1
		PRR13
		TMED3
		RPLP0
		TMEM68
		PPIH
		IGF2BP2
		PRKCZ
		YAE1D1
		BPNT1
		ASL
		TFAM
		CMSS1
		BTF3L4P2
		VKORC1L1
		NGEF
		RPS6
		SFXN1
		CTNNBIP1
		ROMO1
		ACP5
		CYP2S1
		PLCB4
		ATP9A
		HN1L
		CTB-63M22.1
		PPP1R14B
		TACC3
		RP11-452N17.1
		FAM57A
		COA4
		SRP9P1
		KIF12
		KDF1
		MYEOV
		RRP1
		TFAP4
		B4GALNT3
		SRPX2
		UBAC2
		TTC39A
		MCM7
		RP11-465B22.8
		C10orf2
		SRD5A1
		CFL1
		PSMG1
		CEP55
		DTYMK
		KRT20
		CEMIP
		WDR77
		SLC35A2
		COPG2
		LIPG
		LINC00483
		MGST2
		LAD1
		EHD4
		IGHGP
		SYNCRIP
		GPR35
		F2R
		MTAP
		PIK3R2
		GZMB
		TMBIM6
		TMEM38B
		MTFP1
		NT5DC2
		MTDH
		HSP90AB1
		SHB
		HSPE1
		MAPK13
		S100A2
		C2
		NOP14
		EIF4EBP1
		GSPT1
		ARPC1B
		PIGY
		IGHG1
		LIG1
		RPL6P27
		FBP1
		LSM8
		TMEM97
		VARS
		FUCA1
		MRPS16
		KRT18
		MFAP2
		ZDHHC13
		RP11-40C6.2
		ARSD
		IGHG3
		PHLDA2
		GGCT
		BZW2
		TST
		ERLIN1
		COA7
		CTD-2377D24.6
		ALG8
		REG1A
		SSR1
		TIMELESS
		TMED10
		RAB11FIP1
		RPA3
		C12orf45
		DLGAP5
		DPEP1
		RAD51AP1
		FABP6
		KRT19
		ENO1
		P4HA1
		SLC25A10
		TBC1D7
		MKI67
		SLC39A8
		TMEM123
		CCL5
		TGIF1
		TP53
		ICA1
		EPS8L2
		SPAG1
		ABHD11-AS1
		TM4SF1
		SH3BGRL3
		EXOSC4
		YARS
		HNF1B
		IL32
		RPS6KA1
		SLC7A1
		KDM1B
		LAMC2
		LYZ
		PDZD11
		ALG5
		GCNT3
		SLC35F2
		TOR4A
		AGPAT5
		RHPN2
		CD47
		TUBB4B
		IDH1
		RPL8
		NUAK2
		MANSC1
		NUDT4
		MRPL42
		TNFRSF6B
		UBALD2
		CD164
		MUC13
		AP003391.1
		SIAE
		PTMAP5
		PFDN4
		APEX2
		PSMB3
		RNF114
		RP11-161H23.5
		CEACAM1
		CERS6
		ELMO3
		PHB
		GAPDH
		BSPRY
		CBLC
		RSL1D1
		PSME2
		LIMK1
		KIAA0101
		IFITM1
		BCL10
		GLB1
		SULT2B1
		MTCH2
		CDA
		TFF1
		MRPL30
		PLEKHA6
		FAM3C2
		PLAUR
		NME1
		RPS9
		APRT
		HNRNPA1
		TP53RK
		NOL10
		EVPL
		SF3B3
		CPNE7
		NUDT21
		EPHB4
		INSIG1
		PYCARD
		GINS2
		TMEM54
		STT3B
		SYAP1
		CD3EAP
		PVR
		B3GNT2
		BCL2L14
		CKAP4
		UCK2
		PGK1
		MTFR1
		CLPB
		SPINK1
		DHCR24
		CNPY2
		MYO1B
		VAMP8
		PVRL1
		CYBA
		ARHGAP11A
		PLAU
		TSTA3
		EHF
		TOMM20
		RASSF7
		S100P
		MRPS35
		UGGT1
		SEC23B
		SERPINB5
		DCK
		HMGB3
		PTRHD1
		NETO2
		GOLM1
		AGR3
		GK
		RPL36A
		CHID1
		BIK
		C6orf223
		FASN
		RPL23AP42
		RFC3
		ILF2
		FARSB
		ACTL6A
		CLDN4
		RPL29
		EPHA2
		CRLS1
		CALML4
		TSSC1
		MRPS34
		PLK1
		MIS18A
		ANXA13
		SMIM22
		APEH
		HENMT1
		SRI
		YWHAE
		ATP1B1
		TRIM31
		MRGBP
		PRPF19
		STEAP3
		TSPAN8
		MYO5B
		WDR43
		EFNA4
		TWF1
		CENPH
		TTYH3
		ELF3
		H3F3AP4
		COPZ1
		RPS4X
		RPS3
		SDHAF3
		E2F1
		DUOX2
		APMAP
		CASP8
		PIGR
		FUT6
		GTF3A
		CDX2
		TMSB4XP8
		PPARG
		DSG2
		PPIAP22
		IRF6
		HSPA4
		RAPGEFL1
		RRP9
		SLC1A5
		ZWILCH
		MYBL2
		SMAGP
		GJB3
		IGKV3-11
		NRAS
		RPL22L1
		CXCL8
		KCTD5
		TUBA1B
		IL17RE
		AC011737.2
		C4orf48
		MAP2K6
		LEFTY1
		TMEM171
		SERINC2
		SLBP
		NR2C2AP
		CKS1B
		MCM3
		RPS2
		KAZALD1
		FAM110A
		SNRPE
		HIST3H2A
		C4orf19
		MTHFD2
		SS18L2
		OAS3
		CSK
		CTSS
		GSTO2
		SUB1
		MRPS33
		NUDT4P2
		PRPF6
		RPLP0P6
		RHNO1
		SH3KBP1
		SMOX
		RPS2P46
		RP11-452G18.2
		PSMB2
		SUGT1
		CALR
		SNRPD1
		NCAPG2
		S100A14
		BZW1
		PCNA
		PTK7
		DOLPP1
		ETV4
		CD2AP
		CCL20
		CCDC86
		PEX7
		TBXAS1
		NUDT14
		KIF2C
		PSENEN
		SLC44A1
		SLPI
		CYB561D2
		CNNM4
		SIPA1L3
		ADAM10
		RP11-805J14.5
		GNG4
		ZNF217
		C1orf210
		BMP4
		PDCD2L
		CISD2
		SLC52A3
		C20orf196
		RRBP1
		PRDX5
		PPIA
		VDAC1
		TRIB1
		TPRN
		TXNDC5
		CD46
		PRAP1
		PRSS3
		UTP14A
		MRPL17
		TUBB3
		MANEAL
		CXXC5
		S100A6
		AMACR
		TFRC
		LINC01123
		TBL2
		ADRM1
		ZG16B
		EXOSC5
		AIMP2
		ABHD17C
		S100A11
		TMPRSS2
		PVRL2
		NXT1
		GALNT4
		TROAP
		CCL24
		KARS
		RAN
		PSMD14
		EPHA1
		GAR1
		RPF2
		LSM7
		HSP90AA1
		LINC01559
		FAM60A
		FGFRL1
		SH2D4A
		UBE2SP2
		RIN1
		TPD52
		STX3
		MCTS1
		NCAPH
		SLC37A4
		THOC3
		TK1
		TBC1D4
		RPIA
		TMEM45B
		NIP7
		BDH1
		CBFB
		DPP3
		RPL36
		FAM101A
		TTLL12
		SH2D3A
		RFC2
		FAM83G
		LY6G6D
		CD24
		PSMG3
		PRIM1
		PLEK2
		CSTF2
		CDCA3
		TFB2M
		MYO1A
		ATAD2
		EPN3
		STARD10
		PSMC1P1
		SLC7A5
		FABP1
		CAPRIN1
		UQCC2
		SORD2P
		DMBT1
		TSPO
		HES6
		FOXA1
		AC239868.2
		SLC1A4
		CDH1
		ITPA
		HSPA5
		CMPK1
		TRABD2A
		RALA
		CKAP2
		SPCS2P4
		ETHE1
		ACAT2
		IFI30
		EEF1E1
		HK2
		ELOVL6
		MDK
		C19orf48
		PRR15
		GJB2
		GNB2L1
		RBM47
		RN7SL1
		BCL2L1
		LGALS9
		SPINT1
		RPL14P1
		SLC16A3
		ADK
		PRR5L
		TMEM164
		SRPRB
		GTPBP10
		SORD
		SPC25
		EIF3C
		STAP2
		TMCO1
		C19orf33
		HSH2D
		ADAP1
		RPL27A
		CYP51A1
		DDC
		PROM1
		GOLIM4
		FTSJ1
		MSH2
		LNX2
		BUB1B
		RRM1
		PA2G4
		ABHD11
		HJURP
		TSPAN1
		FAM84A
		CNKSR1
		TCF3
		C11orf1
		EIF2AK1
		TMEM191A
		LINC01133
		ALG3
		LINC00152
		CENPV
		MLEC
		GALE
		C8orf76
		C6orf132
		RAD51
		MEST
		FERMT1
		CDK5
		PKM
		RNASET2
		RPS7
		SMPDL3B
		LY6E
		SLC39A11
		AP1M2
		GCAT
		HNRNPA3
		SCNN1A
		NOLC1
		TKFC
		CFB
		PTPN3
		RTKN
		SLC5A1
		POFUT1
		SNRPD3
		GMNN
		TJP2
		CCT5
		FDXR
		CDCP1
		KIF20A
		LRP4
		TMTC4
		SNRPB
		MIF
		IRF8
		ORC6
		CGN
		EIF1AXP1
		TLCD1
		NUDT5
		P4HB
		DUSP16
		F12
		F11R
		TXN
		LRRC16A
		GMPS
		GPT2
		DDR1
		PTK6
		PMEPA1
		NUDT15
		TEX30
		HKDC1
		CLNS1A
		PSME3
		PVT1
		TMSB4X
		PMM2
		HMGA1
		ANXA4
		ATIC
		CXCL16
		CTC-575D19.1
		PSMB10
		PGM3
		KCNN4
		MARVELD2
		DLEU1
		SPINT2
		CYP2J2
		CASK
		RNF128
		DENND2D
		BAX
		CCDC58
		FDPS
		GCNT1
		SLC52A2
		RPL37
		TM4SF5
		NANS
		POC1B
		FXYD3
		ATP10B
		RP11-386G11.10
		USH1C
		MAL2
		MISP
		RP5-1033H22.2
		BOLA2B
		DPY19L1
		LMBR1
		NUSAP1
		FAM49B
		HNRNPA1P48
		PSMB9
		MMP9
		TOP1
		SNRPD2
		CTSC
		MPST
Down_regulated	1105	PNCK
		FSTL1
		CLMP
		PNMA1
		SLMAP
		SAMD4A
		KCNMA1
		ITGA5
		RP5-1039K5.12
		CADM4
		LDB3
		CPXM2
		ZEB1
		ZG16
		EPN2
		PDLIM2
		MAP3K3
		CAPS
		HERC2P2
		SERPINF1
		SLC12A4
		SLC26A10
		A2M
		RP11-617F23.1
		SPACA6P
		GRK5
		AP1S2
		CA11
		ZNF83
[truncated: 2,471 more rows]
