# Supplementary material for: Identification of Differently Expressed Genes Associated With Prognosis and Growth in Colon Adenocarcinoma Based on Integrated Bioinformatics Analysis
Source: Front Genet. 2019 Dec 4;10:1245. doi: 10.3389/fgene.2019.01245 (PMC6905401; doi:10.3389/fgene.2019.01245)
Supplement: Supplementary Table 4 — Fitness genes in COAD. [file Table_4.xlsx]

## Sheet: Fitness genes in COAD
Names	total	elements
HT55_MSS KM12_MSI MDST8_MSS RKO_MSI SW48_MSI SW837_MSS	480	RPS11
		EIF2B5
		POLR2G
		UTP20
		TUT1
		BYSL
		ABCB7
		U2SURP
		RPS18
		NUP155
		DDB1
		TPX2
		RPL19
		XAB2
		ARL2
		RCL1
		RPS5
		RRP7A
		RPL7A
		NAT10
		PUF60
		DARS
		RIOK1
		GINS1
		ACTR10
		SDAD1
		RPL35
		RBM17
		BIRC5
		EXOSC2
		SSU72
		PSMG4
		CDK1
		POLR2B
		RPS28
		GPN2
		PMF1
		EIF1AX
		RPLP1
		WBSCR22
		PSMD3
		RHEB
		XRN2
		PWP2
		DDX18
		CCT8
		LSM4
		SNAPC1
		DDX49
		SARS
		HIST1H2BL
		DYNC1H1
		RPL32
		VPS25
		HIST1H2BJ
		NGDN
		MAK16
		WDR12
		CARS
		ANKLE2
		SF3A3
		HCFC1
		MAD2L1
		EIF4A3
		RPS21
		AURKB
		LSM3
		FAU
		PHB2
		SEC13
		TCP1
		EIF3D
		EIF2S1
		CRCP
		ISCU
		NHP2L1
		EIF2B2
		GPS1
		SPDL1
		THOC7
		ATP6V1A
		SLMO2
		HNRNPK
		CCNK
		EXOSC3
		PSMD12
		PRMT1
		NARFL
		ANAPC1
		KAT8
		SNRPG
		RPL17
		BMS1
		SCFD1
		TXNL4A
		ERH
		NPIPA5
		ELL
		NDC80
		UXT
		AHCTF1
		SF3B5
		C1orf131
		MYC
		ATP6V1E1
		SUPT16H
		RUVBL2
		RPLP2
		RPS24
		TTC27
		RPAP1
		RPL27
		VCP
		NUF2
		HIST1H2BE
		SRSF3
		PSMA5
		WDR82
		UPF1
		CTDP1
		SNW1
		WEE1
		BANF1
		PES1
		KIF23
		CCT7
		YBX1
		BUB3
		COPB2
		CDC27
		COPS6
		NUTF2
		RPLP0
		POLR3A
		EIF4E
		U2AF2
		EIF2B4
		WDR70
		YAE1D1
		CHMP2A
		SRSF7
		HAUS1
		RPS6
		WDR33
		MPHOSPH10
		PSMB7
		HIST1H2AM
		TCEAL7
		RBM14
		COPE
		YRDC
		SOD1
		TWISTNB
		HIST1H2AJ
		POLR2F
		RPL15
		NAA38
		RIOK2
		SKIV2L2
		ABCF1
		CDT1
		FCF1
		TCEB1
		RPL34
		ATP6V0C
		PSMD6
		SEC61G
		RPL18A
		UBL5
		SRP54
		RPL3
		FARSA
		TUBA1C
		SNRNP25
		CDC45
		CWC22
		PSMB4
		CCT3
		TUBGCP4
		GTF2B
		CDK7
		UTP6
		DNM2
		VARS
		NPLOC4
		PRAMEF6
		SNRNP35
		CDC37
		DDX10
		INTS2
		POLR2A
		RPA3
		CIRH1A
		LUC7L3
		POLE
		MED31
		RPL35A
		EXOSC4
		YARS
		SDE2
		CDC23
		RPL37A
		PPP1R11
		IGBP1
		LSM2
		HINFP
		GTF2E2
		RPL11
		RPL8
		SF3B14
		RNMT
		HIST1H2BD
		RPL23A
		TUBGCP5
		POLD1
		RPL31
		HMGCS1
		PSMB3
		SNRNP200
		PSMA6
		TRAPPC3
		UPF2
		EIF3I
		UBTF
		PHB
		HAUS3
		RSL1D1
		ARCN1
		POLR2E
		HIST1H2BH
		USP39
		NARS
		RPS16
		RFC5
		RPS9
		DDX56
		RPL14
		NOL10
		UTP15
		SF3B3
		NUDT21
		RGPD6
		GINS2
		RPP38
		CPSF2
		ESPL1
		RRN3
		RPL10A
		POLR2L
		MED20
		ATP6V0D1
		POLR1C
		EIF3B
		RPL36A
		GTF2E1
		SFPQ
		PSMA3
		PSMA1
		ACTL6A
		RPS23
		SNRNP70
		PLK1
		DDX47
		RPL7L1
		PAFAH1B1
		UBE2I
		THOC2
		AKIRIN2
		AFG3L2
		RPL12
		EIF2B3
		RPA2
		CHEK1
		COPA
		KIF11
		PSMB6
		FAM86B1
		TRMT112
		WDR43
		CCT2
		XRCC6
		CPSF3L
		URI1
		DHDDS
		LARS
		COPZ1
		ALG1L
		RPS4X
		RPS27A
		RPS3
		HIST1H2BC
		CLP1
		NPAT
		HAUS6
		EFTUD2
		SNRPF
		LSG1
		SMC1A
		RPS13
		MASTL
		RPSA
		SMC4
		RPS8
		PSMC6
		PDRG1
		BRF1
		TARS
		RPS2
		SNRPE
		SS18L2
		NHP2
		EIF2S3
		RPL7
		MED11
		CPSF3
		SF3A2
		COPS2
		SRBD1
		HIST1H2BB
		WARS
		SNRPD1
		NAA50
		PCNA
		ABCE1
		EPRS
		NOP16
		FBXO5
		CDC26
		RRS1
		TICRR
		AQR
		ISG20L2
		EIF3F
		MED6
		CSE1L
		DHX37
		CDC20
		CENPN
		U2AF1
		MTBP
		ERCC3
		NEDD1
		RPL6
		DYNC1I2
		SRP19
		BUB1
		CTCF
		PSMC1
		SRP9
		MED30
		KARS
		CDC7
		RAN
		HEATR1
		POLR2D
		C9orf114
		RPF2
		HNRNPC
		PMF1-BGLAP
		SF1
		LSM7
		PPAN
		DHX9
		RPS15
		PRPF40A
		PSMA2
		PSMA4
		PHF5A
		NAPA
		RPL26
		EEF2
		FAM103A1
		NIP7
		SMC2
		RPL36
		NIFK
		CDK9
		ATP6V1B2
		NSF
		NUS1
		LSM6
		PRIM1
		COPS5
		RPS20
		DENR
		RPL21
		SNRPA1
		NUBP1
		HIST1H2BG
		POLR2K
		RPL5
		GTPBP4
		LSM5
		RPS15A
		TNPO3
		TSR2
		NUP160
		INTS9
		RPS12
		PFDN6
		SRSF1
		RPA1
		RRM2
		SACM1L
		NCBP2
		TOP2A
		PPIL2
		UBA52
		GNB2L1
		TSG101
		PSMA7
		RPL18
		SMU1
		PSMB5
		NOL6
		SPC25
		GPN1
		TRRAP
		PKMYT1
		RPS19
		RPL27A
		DUT
		DDX54
		CDC73
		MED28
		LAS1L
		NSA2
		RRM1
		RPL13
		CDC16
		SRSF2
		RPL23
		SDHC
		NVL
		PRPF38A
		DTL
		COPB1
		RBMX
		CDC123
		RAD51
		RPL13A
		RPS7
		PGAM4
		CHERP
		SART3
		SNRPD3
		CCT5
		POLR2C
		EIF2S2
		CKAP5
		ORC6
		PNO1
		POP5
		MARS
		PSMC3
		SUPT6H
		PSMB1
		EXOSC6
		CDC5L
		KPNB1
		DBR1
		KRTAP5-10
		NMD3
		MED22
		RPS14
		TTK
		PAM16
		HNRNPL
		UTP11L
		ECD
		MAT2A
		CENPM
		GARS
		PPWD1
		PFDN2
		RANGAP1
		POLR3B
		RNGTT
		SNRPD2
		HIST1H2BF
HT55_MSS KM12_MSI RKO_MSI SW48_MSI SW837_MSS	145	PMPCA
		UBB
		MMS22L
		MAX
		UBA1
		CACTIN
		GRPEL1
		HIST3H3
		EXOSC7
		TONSL
		ZNHIT2
		PTMS
		CDC6
		DHX16
		C21orf59
		DHX15
		IPO13
		RBBP6
		POLD2
		KIN
		CHAF1A
		HAUS4
		PLRG1
		NUP133
		BCAS2
		MCM5
		SF3B2
		ZWINT
		LCE1E
		ABT1
		ANAPC10
		PABPN1
		KRTAP5-11
		PHAX
		CCDC94
		INTS7
		CBWD1
		GTF2H1
		RPS10
		UTP18
		GTF2A2
		POLR1B
		SF3A1
		EIF3A
		MCM7
		PRC1
		LOC729574
		DTYMK
		PRPF8
		RBBP8
		TRNT1
		MCM2
		MCM4
		DGCR14
		DDX59
		TANGO6
		CENPK
		POLR3F
		TERF1
		EIF3CL
		DEFB129
		RPL38
		GEMIN5
		POLA2
		DDX20
		CCT6A
		SPC24
		QARS
		EIF6
		TOPBP1
		THOC5
		RFC3
		RSL24D1
		CSTF3
		PRPF19
		MED10
		UFD1L
		PDCD7
		MCM3
		NRBP1
		SNAPC4
		PRPF6
		EGR2
		GPKOW
		MEPCE
		RPL22
		C3orf17
		THOC1
		ARMC7
		NSL1
		DIEXF
		RBX1
		PCID2
		PPP1R10
		PRPF38B
		PLK4
		RFC4
		RPL30
		ORAOV1
		ZNF335
		PSMD14
		DHFRL1
		THOC3
		NUP98
		PRPF4
		SLU7
		ANAPC11
		FDX1L
		ANAPC2
		BCL2L2-PABPN1
		EIF5
		TUBGCP2
		GINS4
		TRAPPC1
		SYMPK
		TRAPPC8
		ATP6V1H
		VPS28
		GEMIN7
		NCBP1
		CBWD3
		EIF3C
		ANAPC5
		POLR2H
		NEDD8
		SAP30BP
		NOL9
		PRELID1
		INTS4
		MCM3AP
		RBM8A
		CHAF1B
		MCM6
		SNRPB
		SF3B4
		KRTAP9-4
		BRF2
		GMPS
		SNRNP27
		DDX41
		NCAPG
		TTC1
		AARS
		PISD
		EEF1G
KM12_MSI MDST8_MSS RKO_MSI SW48_MSI SW837_MSS	42	GNL3
		BRIX1
		CRNKL1
		ANAPC4
		DHFR
		PPP1R12A
		CHMP6
		NUP85
		POLR1A
		POP4
		RNPC3
		SRCAP
		NAMPT
		DHX8
		NCL
		MED21
		XRCC5
		MFAP1
		WDR3
		LTV1
		KANSL2
		TUBGCP3
		SKP1
		SUPT5H
		POLR2I
		RRP9
		RNF20
		SENP6
		PSMB2
		DDX46
		DIMT1
		MED4
		IFITM3
		POMP
		SASS6
		CMPK1
		HAUS5
		NRDE2
		RBBP5
		PSMD7
		RAD21
		INCENP
HT55_MSS KM12_MSI MDST8_MSS RKO_MSI SW48_MSI	29	FAM96B
		BOP1
		SPCS3
		PCBP1
		THAP5
		PSMD2
		CUL3
		PAK1IP1
		SSB
		RBMX2
		FNTA
		MAGOH
		GUK1
		TOMM40
		CAPZB
		FARSB
		WDR75
		NOC2L
		CINP
		DKC1
		TMA16
		PSMG3
		NOL12
		WDR25
		TUBG1
		MDN1
		WDR18
		DHX36
		RPL37
HT55_MSS MDST8_MSS RKO_MSI SW48_MSI SW837_MSS	21	POLR3K
		DAD1
		ALG2
		RACGAP1
		ARIH1
		ZCCHC9
		SSRP1
		CCT4
		HIST2H3D
		RABGGTB
		TRAPPC11
		PCBP2
		ACTR2
		DDOST
		EXOSC9
		GGPS1
		PDPK1
		GMPPB
		EIF4A1
		DMAP1
		TOP1
HT55_MSS KM12_MSI MDST8_MSS RKO_MSI SW837_MSS	24	TFIP11
		ZNF131
		LONP1
		RPL4
		NRF1
		ALG11
		SEC61A1
		EIF5B
		PRPF31
		WDR77
		SBDS
		CENPI
		CNOT3
		NLE1
		RRP15
		LCE1F
		PCYT1A
		RUVBL1
		SEH1L
		ETF1
		HSPA9
		ENY2
		SMG5
		RAD17
HT55_MSS KM12_MSI MDST8_MSS SW48_MSI SW837_MSS	23	INTS6
		BUD31
		MED27
		HSPA8
		CTNNB1
		KRTAP5-6
		HSPE1
		RNPS1
		MIS12
		RBM39
		IMP3
		POLD3
		PPP1R7
		NUP214
		RNF113A
		SIN3A
		CENPC
		UBAP1
		INTS3
		PTMA
		COPS8
		FBL
		GNL2
KM12_MSI RKO_MSI SW48_MSI SW837_MSS	38	ORC1
		MRPL34
		SLC7A6OS
		SRRT
		WDR92
		DHX38
		STX18
		GSPT1
		SYF2
		TARDBP
		TIMELESS
		ATP6AP2
		SRPR
		TXNL4B
		SNAPC3
		RBM25
		RAE1
		MCRS1
		DCTN3
		RBM19
		USPL1
		POLA1
		RPAP3
		VDAC1
		DCTN6
		TBC1D3F
		LSM11
		TAF6
		ATP5L
		PREB
		CASC5
		SHFM1
		ATP6V1G1
		UBA2
		GBF1
		PSMD1
		PSMD13
		TIMM13
HT55_MSS KM12_MSI RKO_MSI SW48_MSI	19	IMP4
		EIF3M
		RPP14
		ALYREF
		MRTO4
		EIF5A
		TOMM22
		RRP1
		TAF1B
		WDR36
		RAD51C
		ZNF259
		PPIA
		TFRC
		EEF1A1
		RFC2
		ADSL
		SPATA5
		RARS
KM12_MSI MDST8_MSS RKO_MSI SW48_MSI	9	ATR
		PGGT1B
		UBE2L3
		PWP1
		HAUS7
		DDX27
		TUBA1B
		FIP1L1
		NOB1
HT55_MSS RKO_MSI SW48_MSI SW837_MSS	15	TOP3A
		ATXN10
		INTS1
		COX7B
		TRAPPC5
		CCNA2
		CENPW
		SLC39A7
		UBE2M
		POLR3C
		TAF1A
		TIMM9
		PPP4C
		SAE1
		CHCHD4
MDST8_MSS RKO_MSI SW48_MSI SW837_MSS	14	SUPT4H1
		PPIL4
		SSX4
		TRAPPC2
		METTL16
		SNF8
		USP5
		DYNLRB1
		NOP56
		TAF1
		CCNH
		TCEB2
		TSR1
		TXN
HT55_MSS MDST8_MSS RKO_MSI SW48_MSI	7	HARS
		RCC1
		PSMD4
		TBCA
		KRR1
		CLNS1A
		GOLGA6A
HT55_MSS KM12_MSI RKO_MSI SW837_MSS	9	SFTA2
		MED12
		LCE1A
		IARS
		NUP205
		TRIAP1
		IPO7
		POLR3H
		RPF1
KM12_MSI MDST8_MSS RKO_MSI SW837_MSS	9	PSMD11
		ATP1A1
		PPP1CB
		SETD1A
		NUP93
		POLE2
		FAM32A
		ATP6V1D
		DDX3X
HT55_MSS KM12_MSI MDST8_MSS RKO_MSI	5	AP2S1
		METAP1
		HNRNPU
		TP53RK
		SCD
HT55_MSS MDST8_MSS RKO_MSI SW837_MSS	8	SRSF11
		MED14
		HDAC3
		RINT1
		OGT
		PDCD11
		SMG6
		EIF3G
HT55_MSS KM12_MSI SW48_MSI SW837_MSS	22	CDK11A
		EIF1
		ZMAT5
		PSMC4
		GGTLC2
		NKAP
		CKS2
		MED7
		TGS1
		RHOQ
		CIAPIN1
		NUDT4
		DONSON
		GINS3
		YWHAE
		ALDOA
		GABPA
		HMGN5
		WDR46
		ESF1
		PRPF18
		GMNN
KM12_MSI MDST8_MSS SW48_MSI SW837_MSS	10	IK
		PTTG1
		RPAP2
		RPS25
		INO80
		DBF4
		HIST1H2BN
		SKA1
		PPP1R2
		KIAA0947
HT55_MSS KM12_MSI MDST8_MSS SW48_MSI	7	EXOC3
		CENPE
		PLGLB2
		AATF
		AAMP
		DDX51
		EWSR1
HT55_MSS MDST8_MSS SW48_MSI SW837_MSS	7	YEATS4
		TBL3
		TPT1
		RPL28
		RAC1
		TRIM49D1
		CDCA8
HT55_MSS KM12_MSI MDST8_MSS SW837_MSS	11	NUP88
		KRTAP4-11
		AK6
		GTF2H2C
		SSX2
		FAM133B
		RTFDC1
		WDHD1
		EFTUD1
		TUBG2
		SLC9B1
KM12_MSI RKO_MSI SW48_MSI	22	TAF10
		NOP58
		DDX24
		NOP10
		URB2
		CTR9
		POP1
		DDX39B
		FAM50A
		URB1
		SPRTN
		HAUS8
		EXOSC5
		NXT1
		FAM86A
		RAP1B
		WRN
		SPCS2
		PPIE
		PAF1
		TBCD
		DNAJC19
RKO_MSI SW48_MSI SW837_MSS	13	OGDH
		USP7
		BRD4
		GEMIN6
		NDE1
		KRTAP5-8
		MVK
		C12orf45
		GTF3A
		RBBP4
		EXOSC8
		WDR5
		DCTN5
HT55_MSS RKO_MSI SW48_MSI	15	SLC25A3
		EIF3J
		TTI1
		ORC4
		TOMM20
		NUBP2
		WDR1
		MYH9
		NAA10
		CPSF1
		TIMM10
		DHPS
		SRFBP1
		LYRM4
		NDUFB9
MDST8_MSS RKO_MSI SW48_MSI	14	ELAC2
		SMC6
		RAD1
		WDR61
		DDX21
		TBCB
		ALG14
		RPL22L1
		DDX52
		PFDN5
		GTF3C2
		XPO1
		SF3B1
		BCCIP
KM12_MSI RKO_MSI SW837_MSS	7	SNAPC2
		GOSR2
		CLSPN
		MRPS21
		GTF2F1
		DSN1
		PNN
HT55_MSS KM12_MSI RKO_MSI	7	THAP1
		TIPIN
		KIAA1429
		PNISR
		CTPS1
		C18orf21
		EIF5AL1
KM12_MSI MDST8_MSS RKO_MSI	12	SCAP
		GTF2A1
		PELP1
		MBTPS1
		INTS8
		MTOR
		UTP14A
		USP37
		KIF18A
		USP17L5
		TIMM44
		EIF4G2
HT55_MSS RKO_MSI SW837_MSS	5	PRMT5
		SNRPB2
		TCOF1
		PPP1R8
		YKT6
MDST8_MSS RKO_MSI SW837_MSS	8	VMP1
		HMGCR
		METTL14
		HTATSF1
		PPP2CA
		GNL3L
		DNMT1
		UBE2C
HT55_MSS MDST8_MSS RKO_MSI	7	CYCS
		TAF12
		ATP5A1
		RPP21
		CENPA
		PFN1
		ERCC2
KM12_MSI SW48_MSI SW837_MSS	20	MCM10
		PTPN23
		ATP6V1F
		PRR13
		KANSL3
		POTEM
		NOL7
		EIF1AY
		USP36
		DNAJC17
		SGOL1
		POLR3E
		CCDC84
		MED17
		STIL
		SAP18
		MED9
		BUB1B
		DDX23
		TMA7
HT55_MSS KM12_MSI SW48_MSI	11	COPS4
		MZT1
		NFYC
		CSNK2B
		NOP14
		ACTG1
		NAPG
		BORA
		CLTC
		SNAP23
		LCE5A
KM12_MSI MDST8_MSS SW48_MSI	6	FNTB
		RPS29
		PFDN1
		CEP192
		SBNO1
		STRAP
HT55_MSS SW48_MSI SW837_MSS	10	KIF14
		ECT2
		ZNF285
		NUDC
		VCY
		ZNF559
		ZNF91
		PTPN11
		SNUPN
		NCAPH
MDST8_MSS SW48_MSI SW837_MSS	16	TUBB
		UBE2N
		PGAM1
		LIMS3
		CPSF6
		ZNF730
		EIF3E
		TLK2
		TAF2
		HIST1H2AL
		ERVW-1
		HIST1H2AK
		BCL2L1
		RRP12
		PPIAL4G
		ZNHIT6
HT55_MSS MDST8_MSS SW48_MSI	8	BCLAF1
		RFT1
		MDM2
		PRAMEF5
		LDHA
		TINF2
		NCAPD2
		SMC5
HT55_MSS KM12_MSI SW837_MSS	5	SNRPC
		BDP1
		TPR
		COPG1
		ZNF407
KM12_MSI MDST8_MSS SW837_MSS	10	RTF1
		PSMD8
		POTEJ
		SMG1
		GEMIN8
		PSMC2
		NDUFC2-KCTD14
		ISY1-RAB43
		TMEM183A
		ISY1
HT55_MSS KM12_MSI MDST8_MSS	4	SNRNP48
		KRTAP4-2
		CSNK1A1
		IPO11
HT55_MSS MDST8_MSS SW837_MSS	12	ZCRB1
		ZBTB11
		AKR1B15
		ARPC3
		DNAJC8
		KCMF1
		SMNDC1
		S100G
		SMARCA5
		DDX6
		IGF1R
		ATP2A2

## Sheet: Fitness genes in RKO
genes
AARS
ABCB7
ABCE1
ABCF1
ABT1
ACTL6A
ACTR10
ACTR2
ADSL
ADSS
AFG3L2
AHCTF1
AHCY
AIFM1
AKIRIN2
ALDOC
ALG1
ALG11
ALG14
ALG1L
ALG2
ALYREF
ANAPC1
ANAPC10
ANAPC11
ANAPC2
ANAPC4
ANAPC5
ANKLE2
AP2S1
AQR
ARCN1
ARIH1
ARL2
ARMC7
ATAD1
ATP1A1
ATP1B3
ATP5A1
ATP5B
ATP5D
ATP5F1
ATP5L
ATP6AP2
ATP6V0C
ATP6V0D1
ATP6V0E1
ATP6V1A
ATP6V1B2
ATP6V1D
ATP6V1E1
ATP6V1G1
ATP6V1H
ATR
ATXN10
AURKB
BANF1
BCAS2
BCCIP
BCL2L2-PABPN1
BCS1L
BIRC5
BMS1
BOP1
BRAF
BRD4
BRF1
BRF2
BRIX1
BTAF1
BUB1
BUB3
BYSL
C12orf45
C16orf80
C18orf21
C1orf131
C21orf59
C3orf17
C9orf114
CACTIN
CAD
CAPZB
CARS
CASC5
CBWD1
CBWD3
CCDC115
CCDC59
CCDC94
CCNA2
CCNH
CCNK
CCT2
CCT3
CCT4
CCT5
CCT6A
CCT7
CCT8
CD3EAP
CDC123
CDC16
CDC20
CDC23
CDC26
CDC27
CDC37
CDC42
CDC45
CDC5L
CDC6
CDC7
CDC73
CDK1
CDK7
CDK9
CDT1
CEBPZ
CENPA
CENPI
CENPK
CENPL
CENPM
CENPN
CENPW
CHAF1A
CHAF1B
CHCHD4
CHEK1
CHERP
CHMP2A
CHMP6
CHORDC1
CIAO1
CINP
CIRH1A
CKAP5
CLNS1A
CLP1
CLSPN
CMPK1
CNOT3
COASY
COPA
COPB1
COPB2
COPE
COPS2
COPS5
COPS6
COPZ1
COX17
COX5A
COX6B1
COX6C
COX7B
CPSF1
CPSF2
CPSF3
CPSF3L
CRCP
CREBBP
CRNKL1
CSE1L
CSTF3
CTCF
CTDP1
CTPS1
CTR9
CUL3
CWC22
CYCS
DAD1
DARS
DBR1
DCTN3
DCTN5
DCTN6
DDB1
DDOST
DDX10
DDX18
DDX20
DDX21
DDX24
DDX27
DDX39B
DDX3X
DDX41
DDX46
DDX47
DDX49
DDX52
DDX54
DDX56
DDX59
DEFB129
DENR
DGCR14
DHDDS
DHFR
DHFRL1
DHODH
DHPS
DHX15
DHX16
DHX36
DHX37
DHX38
DHX8
DHX9
DIEXF
DIMT1
DKC1
DLD
DLST
DMAP1
DNAJA3
DNAJC11
DNAJC19
DNM2
DNMT1
DOHH
DPY30
DSN1
DTL
DTYMK
DUT
DYNC1H1
DYNC1I2
DYNLRB1
EAF1
EAPP
ECD
EEF1A1
EEF1G
EEF2
EFTUD2
EGR2
EIF1AD
EIF1AX
EIF2B2
EIF2B3
EIF2B4
EIF2B5
EIF2S1
EIF2S2
EIF2S3
EIF3A
EIF3B
EIF3C
EIF3CL
EIF3D
EIF3F
EIF3G
EIF3I
EIF3J
EIF3M
EIF4A1
EIF4A3
EIF4E
EIF4G1
EIF4G2
EIF5
EIF5A
EIF5AL1
EIF5B
EIF6
ELAC2
ELL
ENY2
EPRS
ERCC2
ERCC3
ERH
ESPL1
ETF1
EXOSC2
EXOSC3
EXOSC4
EXOSC5
EXOSC6
EXOSC7
EXOSC8
EXOSC9
FAM103A1
FAM32A
FAM50A
FAM86A
FAM86B1
FAM96B
FARSA
FARSB
FAU
FBXO5
FCF1
FDX1L
FDXR
FH
FIP1L1
FKBPL
FNTA
FNTB
FPGS
GARS
GBF1
GEMIN2
GEMIN4
GEMIN5
GEMIN6
GEMIN7
GFPT1
GGPS1
GINS1
GINS2
GINS4
GLTSCR2
GMPPB
GMPS
GNB1L
GNB2L1
GNL3
GNL3L
GOLGA6A
GOSR2
GPKOW
GPN1
GPN2
GPS1
GRPEL1
GRWD1
GSPT1
GTF2A1
GTF2A2
GTF2B
GTF2E1
GTF2E2
GTF2F1
GTF2H1
GTF3A
GTF3C2
GTF3C3
GTPBP4
GUK1
HARS
HAUS1
HAUS2
HAUS3
HAUS4
HAUS5
HAUS6
HAUS7
HAUS8
HCFC1
HDAC3
HEATR1
HINFP
HIST1H2AJ
HIST1H2AM
HIST1H2BB
HIST1H2BC
HIST1H2BD
HIST1H2BE
HIST1H2BF
HIST1H2BG
HIST1H2BH
HIST1H2BJ
HIST1H2BL
HIST2H3D
HIST3H3
HJURP
HMGCR
HMGCS1
HNRNPC
HNRNPK
HNRNPL
HNRNPU
HSPA9
HTATSF1
IARS
IARS2
IDH3A
IFITM3
IGBP1
IMP4
INCENP
INTS1
INTS2
INTS4
INTS5
INTS7
INTS8
INTS9
IPO13
IPO7
IPO9
ISCU
ISG20L2
KANSL2
KARS
KAT8
KIAA1429
KIF11
KIF18A
KIF23
KIN
KPNB1
KRR1
KRTAP5-10
KRTAP5-11
KRTAP5-8
KRTAP9-4
LAGE3
LARS
LAS1L
LCE1A
LCE1E
LCE1F
LETM1
LIAS
LOC729574
LONP1
LSG1
LSM10
LSM11
LSM2
LSM3
LSM4
LSM5
LSM6
LSM7
LTV1
LUC7L3
LYRM4
MAD2L1
MAGOH
MAK16
MARS
MASTL
MAT2A
MATR3
MAX
MBTPS1
MBTPS2
MCM2
MCM3
MCM3AP
MCM4
MCM5
MCM6
MCM7
MCMBP
MCPH1
MCRS1
MCTS1
MDN1
MED10
MED11
MED12
MED14
MED20
MED21
MED22
MED28
MED30
MED31
MED4
MED6
MEPCE
METAP1
METAP2
METTL14
METTL16
MFAP1
MFN2
MMS22L
MPHOSPH10
MRE11A
MRPL10
MRPL34
MRPL35
MRPL41
MRPL47
MRPL49
MRPS10
MRPS21
MRPS25
MRPS33
MRTO4
MTBP
MTCH2
MTHFD1
MTOR
MTX2
MVK
MYBBP1A
MYC
MYH9
NAA10
NAA20
NAA38
NAA50
NAE1
NAMPT
NAPA
NARFL
NARG2
NARS
NAT10
NCAPG
NCBP1
NCBP2
NCL
NDC80
NDE1
NDUFA4
NDUFB5
NDUFB7
NDUFB9
NDUFS2
NEDD1
NEDD8
NGDN
NHP2
NHP2L1
NIFK
NIP7
NLE1
NMD3
NOB1
NOC2L
NOL10
NOL12
NOL6
NOL9
NOP10
NOP16
NOP56
NOP58
NOP9
NPAT
NPIPA5
NPLOC4
NRBP1
NRDE2
NRF1
NSA2
NSF
NSL1
NUBP1
NUBP2
NUDT21
NUF2
NUP133
NUP155
NUP160
NUP205
NUP85
NUP93
NUP98
NUS1
NUTF2
NVL
NXT1
OGDH
OGT
OIP5
ORAOV1
ORC1
ORC4
ORC6
OSGEP
PABPN1
PAF1
PAFAH1B1
PAK1IP1
PAM16
PCBP1
PCBP2
PCF11
PCID2
PCNA
PCYT1A
PDCD11
PDCD7
PDPK1
PDRG1
PELO
PELP1
PES1
PFAS
PFDN2
PFDN5
PFDN6
PFN1
PGAM4
PGD
PGGT1B
PHAX
PHB
PHB2
PHF5A
PIK3C3
PIK3CA
PIK3R4
PISD
PKMYT1
PLK1
PLK4
PLRG1
PMF1
PMF1-BGLAP
PMPCA
PMVK
PNISR
PNN
PNO1
PNPT1
POLA1
POLA2
POLD1
POLD2
POLE
POLE2
POLR1A
POLR1B
POLR1C
POLR1E
POLR2A
POLR2B
POLR2C
POLR2D
POLR2E
POLR2F
POLR2G
POLR2H
POLR2I
POLR2K
POLR2L
POLR2M
POLR3A
POLR3B
POLR3C
POLR3F
POLR3H
POLR3K
POLRMT
POMP
POP1
POP4
POP5
POP7
PPA1
PPAN
PPCS
PPIA
PPIE
PPIL2
PPIL4
PPP1CB
PPP1R10
PPP1R11
PPP1R12A
PPP1R8
PPP2CA
PPP2R1A
PPP2R4
PPP4C
PPWD1
PRAMEF6
PRC1
PREB
PRELID1
PRIM1
PRMT1
PRMT5
PRPF19
PRPF31
PRPF38A
PRPF38B
PRPF39
PRPF4
PRPF40A
PRPF6
PRPF8
PSMA1
PSMA2
PSMA3
PSMA4
PSMA5
PSMA6
PSMA7
PSMB1
PSMB2
PSMB3
PSMB4
PSMB5
PSMB6
PSMB7
PSMC1
PSMC3
PSMC4
PSMC6
PSMD1
PSMD11
PSMD12
PSMD13
PSMD14
PSMD2
PSMD3
PSMD4
PSMD6
PSMD7
PSMG3
PSMG4
PTBP1
PTMS
PUF60
PWP1
PWP2
PYROXD1
QARS
QRSL1
RABGGTB
RACGAP1
RAD1
RAD17
RAD21
RAD51
RAD51C
RAE1
RAN
RANGAP1
RAP1B
RARS
RBBP4
RBBP5
RBBP6
RBBP8
RBM14
RBM17
RBM19
RBM25
RBM8A
RBMX
RBMX2
RBX1
RCC1
RCL1
RFC2
RFC3
RFC4
RFC5
RFK
RGPD6
RHEB
RIMBP3B
RINT1
RIOK1
RIOK2
RNF20
RNGTT
RNMT
RNPC3
RPA1
RPA2
RPA3
RPAP1
RPAP3
RPE
RPF1
RPF2
RPL10A
RPL11
RPL12
RPL13
RPL13A
RPL14
RPL15
RPL17
RPL18
RPL18A
RPL19
RPL21
RPL22
RPL22L1
RPL23
RPL23A
RPL26
RPL27
RPL27A
RPL3
RPL30
RPL31
RPL32
RPL34
RPL35
RPL35A
RPL36
RPL36A
RPL37
RPL37A
RPL38
RPL4
RPL5
RPL6
RPL7
RPL7A
RPL7L1
RPL8
RPLP0
RPLP1
RPLP2
RPP14
RPP21
RPP30
RPP38
RPS10
RPS11
RPS12
RPS13
RPS14
RPS15
RPS15A
RPS16
RPS18
RPS19
RPS2
RPS20
RPS21
RPS23
RPS24
RPS27A
RPS28
RPS3
RPS4X
RPS5
RPS6
RPS7
RPS8
RPS9
RPSA
RRM1
RRM2
RRN3
RRP1
RRP15
RRP7A
RRP9
RRS1
RSL1D1
RSL24D1
RTCB
RUVBL1
RUVBL2
SACM1L
SAE1
SAMM50
SAP30BP
SARS
SARS2
SART1
SART3
SASS6
SBDS
SCAP
SCD
SCFD1
SCO1
SDAD1
SDE2
SDHAF1
SDHB
SDHC
SDHD
SEC13
SEC61A1
SEC61G
SEH1L
SENP6
SETD1A
SF1
SF3A1
SF3A2
SF3A3
SF3B1
SF3B14
SF3B2
SF3B3
SF3B4
SF3B5
SFPQ
SFTA2
SHFM1
SKIV2L2
SKP1
SLC25A3
SLC38A2
SLC39A7
SLC7A6OS
SLMO2
SLU7
SMAGP
SMARCB1
SMC1A
SMC2
SMC3
SMC4
SMC5
SMC6
SMG5
SMG6
SMU1
SNAPC1
SNAPC2
SNAPC3
SNAPC4
SNAPC5
SNF8
SNRNP200
SNRNP25
SNRNP27
SNRNP35
SNRNP70
SNRPA1
SNRPB
SNRPB2
SNRPD1
SNRPD2
SNRPD3
SNRPE
SNRPF
SNRPG
SNW1
SOD1
SOD2
SPATA5
SPATA5L1
SPC24
SPC25
SPCS2
SPCS3
SPDL1
SPRTN
SRBD1
SRCAP
SRFBP1
SRP19
SRP54
SRP9
SRPR
SRRT
SRSF1
SRSF11
SRSF2
SRSF3
SRSF7
SS18L2
SSB
SSRP1
SSU72
SSX4
STX18
SUPT16H
SUPT4H1
SUPT5H
SUPT6H
SUPV3L1
SYF2
SYMPK
TAF1
TAF10
TAF12
TAF13
TAF1A
TAF1B
TAF1C
TAF1D
TAF6
TAF7
TAMM41
TANGO6
TARDBP
TARS
TBC1D3F
TBCA
TBCB
TBCD
TCEAL7
TCEB1
TCEB2
TCOF1
TCP1
TELO2
TERF1
TFIP11
TFRC
THAP1
THAP5
THG1L
THOC1
THOC2
THOC3
THOC5
THOC7
TICRR
TIMELESS
TIMM10
TIMM13
TIMM23
TIMM44
TIMM9
TIPIN
TMA16
TNPO3
TOMM20
TOMM22
TOMM40
TOMM70A
TONSL
TOP1
TOP2A
TOP3A
TOPBP1
TP53RK
TPI1
TPRKB
TPTE2
TPX2
TRAPPC1
TRAPPC11
TRAPPC2
TRAPPC3
TRAPPC5
TRAPPC8
TRIAP1
TRMT112
TRMT5
TRNAU1AP
TRNT1
TRPM7
TRRAP
TSG101
TSR1
TSR2
TTC1
TTC27
TTC4
TTC7A
TTI1
TTK
TUBA1B
TUBA1C
TUBG1
TUBGCP2
TUBGCP3
TUBGCP4
TUBGCP5
TUT1
TWISTNB
TXN
TXNL4A
TXNL4B
U2AF1
U2AF2
U2SURP
UBA1
UBA2
UBA3
UBA52
UBB
UBE2C
UBE2D3
UBE2I
UBE2L3
UBE2M
UBL5
UBTF
UFD1L
UMPS
UPF1
UPF2
UQCRC1
UQCRFS1
URB1
URB2
URI1
USP17L5
USP37
USP39
USP5
USP7
USPL1
UTP11L
UTP14A
UTP15
UTP18
UTP20
UTP23
UTP6
UXT
VARS
VCP
VDAC1
VMP1
VPS25
VPS28
VPS37A
WARS
WBSCR22
WDR1
WDR12
WDR18
WDR25
WDR3
WDR33
WDR36
WDR43
WDR5
WDR61
WDR7
WDR70
WDR75
WDR77
WDR82
WDR92
WEE1
WRN
WTAP
XAB2
XPO1
XRCC2
XRCC3
XRCC5
XRCC6
XRN2
YAE1D1
YARS
YBX1
YKT6
YRDC
ZBTB8OS
ZCCHC9
ZFP36L1
ZNF131
ZNF207
ZNF259
ZNF335
ZNF85
ZNHIT2
ZNRD1
ZWINT

## Sheet: Fitness genes in SW48
genes
AAMP
AARS
AATF
ABCB7
ABCE1
ABCF1
ABT1
ACTG1
ACTL6A
ACTR10
ACTR2
ACTR3C
ACTR6
ADSL
AFG3L2
AHCTF1
AKIRIN2
ALDOA
ALG14
ALG1L
ALG2
ALYREF
ANAPC1
ANAPC10
ANAPC11
ANAPC2
ANAPC4
ANAPC5
ANKLE2
AP3S1
AQR
ARCN1
ARFRP1
ARGLU1
ARIH1
ARL2
ARMC7
ARPP19
ASH2L
ATP5L
ATP6AP2
ATP6V0C
ATP6V0D1
ATP6V1A
ATP6V1B2
ATP6V1E1
ATP6V1F
ATP6V1G1
ATP6V1H
ATR
ATRIP
ATXN10
AURKB
BANF1
BCAS2
BCCIP
BCL2L1
BCL2L2-PABPN1
BCLAF1
BIRC5
BMS1
BOP1
BORA
BRD2
BRD4
BRF1
BRF2
BRIX1
BUB1
BUB1B
BUB3
BUD31
BYSL
C12orf45
C19orf52
C1orf131
C21orf59
C3orf17
C3orf38
C9orf114
CACTIN
CACYBP
CAPZB
CARS
CASC5
CBWD1
CBWD3
CCDC23
CCDC84
CCDC94
CCNA2
CCNC
CCNH
CCNK
CCT2
CCT3
CCT4
CCT5
CCT6A
CCT7
CCT8
CD3EAP
CDC123
CDC16
CDC20
CDC23
CDC26
CDC27
CDC37
CDC42
CDC45
CDC5L
CDC6
CDC7
CDC73
CDCA5
CDCA8
CDK1
CDK11A
CDK4
CDK7
CDK9
CDT1
CENPC
CENPE
CENPK
CENPM
CENPN
CENPW
CEP192
CEP55
CFL1
CHAF1A
CHAF1B
CHCHD4
CHEK1
CHERP
CHMP2A
CHMP3
CHMP6
CHORDC1
CIAPIN1
CINP
CIRH1A
CIT
CKAP5
CKS2
CLNS1A
CLP1
CLSPN
CLTC
CMPK1
CNFN
COPA
COPB1
COPB2
COPE
COPS2
COPS4
COPS5
COPS6
COPS8
COPZ1
COX7B
CPSF1
CPSF2
CPSF3
CPSF3L
CPSF6
CRCP
CRCT1
CRNKL1
CSE1L
CSNK1A1
CSNK2B
CSTF3
CTAG1B
CTCF
CTDP1
CTNNB1
CTR9
CUL3
CWC22
CXorf56
CYP3A43
DAD1
DARS
DBF4
DBR1
DCTN2
DCTN3
DCTN5
DCTN6
DDB1
DDOST
DDX10
DDX18
DDX20
DDX21
DDX23
DDX24
DDX27
DDX39B
DDX41
DDX46
DDX47
DDX49
DDX51
DDX52
DDX54
DDX56
DDX59
DEFB129
DENR
DEXI
DGCR14
DHDDS
DHFR
DHFRL1
DHPS
DHX15
DHX16
DHX36
DHX37
DHX38
DHX8
DHX9
DIEXF
DIMT1
DIS3
DKC1
DMAP1
DNAJC17
DNAJC19
DNM2
DONSON
DPAGT1
DPCD
DTL
DTYMK
DUT
DUXA
DYNC1H1
DYNC1I2
DYNLRB1
ECD
ECT2
EEF1A1
EEF1G
EEF2
EFTUD2
EGFR
EGR2
EIF1
EIF1AX
EIF1AY
EIF2B2
EIF2B3
EIF2B4
EIF2B5
EIF2S1
EIF2S2
EIF2S3
EIF3A
EIF3B
EIF3C
EIF3CL
EIF3D
EIF3E
EIF3F
EIF3I
EIF3J
EIF3M
EIF4A1
EIF4A3
EIF4E
EIF5
EIF5A
EIF6
ELAC2
ELL
EP300
EPRS
ERCC3
ERH
ERVW-1
ESF1
ESPL1
EWSR1
EXOC3
EXOSC2
EXOSC3
EXOSC4
EXOSC5
EXOSC6
EXOSC7
EXOSC8
EXOSC9
FAM103A1
FAM104B
FAM50A
FAM86A
FAM86B1
FAM96B
FARSA
FARSB
FAU
FBL
FBXO5
FBXW11
FCF1
FDX1L
FIP1L1
FNTA
FNTB
FTSJ3
GABPA
GARS
GATS
GBF1
GEMIN5
GEMIN6
GEMIN7
GFER
GGPS1
GGTLC2
GINS1
GINS2
GINS3
GINS4
GLTSCR2
GMNN
GMPPB
GMPS
GNB2L1
GNL2
GNL3
GOLGA6A
GPKOW
GPN1
GPN2
GPS1
GRPEL1
GSPT1
GTF2A2
GTF2B
GTF2E1
GTF2E2
GTF2H1
GTF3A
GTF3C2
GTPBP4
GUK1
H2AFX
H3F3B
HARS
HAUS1
HAUS2
HAUS3
HAUS4
HAUS5
HAUS6
HAUS7
HAUS8
HCFC1
HEATR1
HINFP
HIRA
HIST1H2AJ
HIST1H2AK
HIST1H2AL
HIST1H2AM
HIST1H2BB
HIST1H2BC
HIST1H2BD
HIST1H2BE
HIST1H2BF
HIST1H2BG
HIST1H2BH
HIST1H2BJ
HIST1H2BL
HIST1H2BN
HIST2H3D
HIST3H3
HMGA1
HMGCS1
HMGN5
HNRNPC
HNRNPK
HNRNPL
HSPA8
HSPE1
HTATSF1
HYLS1
HYOU1
HYPK
IFITM3
IFNL2
IGBP1
IK
IL18
IL9R
IMP3
IMP4
INCENP
INO80
INTS1
INTS2
INTS3
INTS4
INTS6
INTS7
INTS9
IPO13
ISCU
ISG20L2
KANSL2
KANSL3
KARS
KAT8
KIAA0947
KIF11
KIF14
KIF23
KIN
KPNB1
KRR1
KRTAP12-4
KRTAP5-1
KRTAP5-10
KRTAP5-11
KRTAP5-6
KRTAP5-8
KRTAP9-4
LARS
LAS1L
LCE1E
LCE5A
LDHA
LGALS9
LIMS3
LOC729574
LSG1
LSM11
LSM2
LSM3
LSM4
LSM5
LSM6
LSM7
LTV1
LUC7L3
LYRM4
MAD2L1
MAGOH
MAK16
MARS
MASTL
MAT2A
MAX
MCM10
MCM2
MCM3
MCM3AP
MCM4
MCM5
MCM6
MCM7
MCRS1
MDM2
MDN1
MED10
MED11
MED17
MED18
MED20
MED21
MED22
MED27
MED28
MED29
MED30
MED31
MED4
MED6
MED7
MED9
MEPCE
METTL16
MFAP1
MIS12
MMS22L
MPHOSPH10
MRPL34
MRPL41
MRTO4
MTBP
MVK
MYC
MYH9
MZT1
NAA10
NAA15
NAA20
NAA38
NAA50
NAE1
NAMPT
NAPA
NAPG
NARFL
NARS
NAT10
NCAPD2
NCAPG
NCAPH
NCBP1
NCBP2
NCL
NDC80
NDE1
NDNL2
NDUFB10
NDUFB9
NEDD1
NEDD8
NELFA
NELFB
NELFCD
NFYC
NGDN
NHP2
NHP2L1
NIFK
NIP7
NKAP
NMD3
NOB1
NOC2L
NOC4L
NOL10
NOL12
NOL6
NOL7
NOL9
NOP10
NOP14
NOP16
NOP56
NOP58
NPAT
NPIPA5
NPLOC4
NPM1
NRBP1
NRDE2
NSA2
NSF
NSL1
NSMCE4A
NUBP1
NUBP2
NUDC
NUDT21
NUDT4
NUF2
NUP133
NUP155
NUP160
NUP214
NUP85
NUP98
NUS1
NUTF2
NVL
NXT1
OGDH
OLA1
ORAOV1
ORC1
ORC4
ORC5
ORC6
OTOP1
PABPC1
PABPN1
PAF1
PAFAH1B1
PAK1IP1
PAM16
PCBP1
PCBP2
PCF11
PCID2
PCNA
PDCD7
PDPK1
PDRG1
PDSS1
PES1
PFDN1
PFDN2
PFDN5
PFDN6
PGAM1
PGAM4
PGGT1B
PGK1
PHAX
PHB
PHB2
PHF5A
PIFO
PIGC
PISD
PKMYT1
PLGLB2
PLK1
PLK4
PLRG1
PMF1
PMF1-BGLAP
PMPCA
PNO1
POLA1
POLA2
POLD1
POLD2
POLD3
POLE
POLR1A
POLR1B
POLR1C
POLR1E
POLR2A
POLR2B
POLR2C
POLR2D
POLR2E
POLR2F
POLR2G
POLR2H
POLR2I
POLR2K
POLR2L
POLR3A
POLR3B
POLR3C
POLR3E
POLR3F
POLR3K
POMP
POP1
POP4
POP5
POTEM
PPAN
PPIA
PPIAL4G
PPIE
PPIL2
PPIL4
PPP1R10
PPP1R11
PPP1R12A
PPP1R2
PPP1R7
PPP4C
PPWD1
PRAMEF5
PRAMEF6
PRC1
PRDX3
PREB
PRELID1
PRIM1
PRKRIP1
PRMT1
PRPF18
PRPF19
PRPF38A
PRPF38B
PRPF4
PRPF40A
PRPF6
PRPF8
PRR13
PSMA1
PSMA2
PSMA3
PSMA4
PSMA5
PSMA6
PSMA7
PSMB1
PSMB2
PSMB3
PSMB4
PSMB5
PSMB6
PSMB7
PSMC1
PSMC3
PSMC4
PSMC5
PSMC6
PSMD1
PSMD12
PSMD13
PSMD14
PSMD2
PSMD3
PSMD4
PSMD6
PSMD7
PSMG3
PSMG4
PTMA
PTMS
PTPN11
PTPN23
PTTG1
PUF60
PWP1
PWP2
QARS
RABGGTB
RAC1
RACGAP1
RAD1
RAD21
RAD51
RAD51C
RAE1
RAN
RANGAP1
RAP1B
RARS
RBBP4
RBBP5
RBBP6
RBBP8
RBM14
RBM17
RBM19
RBM25
RBM39
RBM8A
RBMX
RBMX2
RBMXL1
RBX1
RCC1
RCL1
RFC2
RFC3
RFC4
RFC5
RFK
RFT1
RGPD6
RHEB
RHOQ
RIOK1
RIOK2
RMI2
RNF103-CHMP3
RNF113A
RNF20
RNGTT
RNMT
RNPC3
RNPS1
RPA1
RPA2
RPA3
RPAP1
RPAP2
RPAP3
RPF2
RPL10A
RPL11
RPL12
RPL13
RPL13A
RPL14
RPL15
RPL17
RPL18
RPL18A
RPL19
RPL21
RPL22
RPL22L1
RPL23
RPL23A
RPL26
RPL26L1
RPL27
RPL27A
RPL28
RPL29
RPL3
RPL30
RPL31
RPL32
RPL34
RPL35
RPL35A
RPL36
RPL36A
RPL37
RPL37A
RPL38
RPL5
RPL6
RPL7
RPL7A
RPL7L1
RPL8
RPLP0
RPLP1
RPLP2
RPP14
RPP38
RPS10
RPS11
RPS12
RPS13
RPS14
RPS15
RPS15A
RPS16
RPS18
RPS19
RPS2
RPS20
RPS21
RPS23
RPS24
RPS25
RPS27A
RPS28
RPS29
RPS3
RPS4X
RPS5
RPS6
RPS7
RPS8
RPS9
RPSA
RRM1
RRM2
RRN3
RRP1
RRP12
RRP7A
RRP9
RRS1
RSL1D1
RSL24D1
RTTN
RUVBL2
S100A7A
SACM1L
SAE1
SAP18
SAP30BP
SARS
SART3
SASS6
SBNO1
SCFD1
SCGB1C1
SDAD1
SDE2
SDHC
SEC13
SEC61G
SENP6
SF1
SF3A1
SF3A2
SF3A3
SF3B1
SF3B14
SF3B2
SF3B3
SF3B4
SF3B5
SFPQ
SGOL1
SHFM1
SHQ1
SIN3A
SKA1
SKIV2L2
SKP1
SLBP
SLC25A3
SLC39A7
SLC7A6OS
SLMO2
SLU7
SMAGP
SMARCE1
SMC1A
SMC2
SMC4
SMC5
SMC6
SMR3B
SMS
SMU1
SNAP23
SNAPC1
SNAPC3
SNAPC4
SNF8
SNRNP200
SNRNP25
SNRNP27
SNRNP35
SNRNP70
SNRPA1
SNRPB
SNRPD1
SNRPD2
SNRPD3
SNRPE
SNRPF
SNRPG
SNUPN
SNW1
SOD1
SPATA5
SPC24
SPC25
SPCS2
SPCS3
SPDL1
SPDYE1
SPRR2G
SPRTN
SRBD1
SRCAP
SRFBP1
SRP19
SRP54
SRP68
SRP9
SRPR
SRRT
SRSF1
SRSF2
SRSF3
SRSF7
SS18L2
SSB
SSBP3
SSRP1
SSU72
SSX4
STIL
STRAP
STX18
SUGP1
SUPT16H
SUPT4H1
SUPT5H
SUPT6H
SUZ12
SYF2
SYMPK
TAF1
TAF10
TAF13
TAF1A
TAF1B
TAF1C
TAF2
TAF6
TAF8
TANGO6
TARDBP
TARS
TAS2R46
TBC1D3F
TBCA
TBCB
TBCD
TBL3
TCEAL7
TCEB1
TCEB2
TCF7L2
TCP1
TERF1
TEX10
TFDP1
TFRC
TGS1
THAP1
THAP5
THOC1
THOC2
THOC3
THOC5
THOC7
TICRR
TIMELESS
TIMM10
TIMM13
TIMM22
TIMM9
TINF2
TLK2
TMA16
TMA7
TMEM258
TNPO3
TOMM20
TOMM22
TOMM40
TONSL
TOP1
TOP2A
TOP3A
TOPBP1
TPT1
TPTE2
TPX2
TRAIP
TRAPPC1
TRAPPC11
TRAPPC2
TRAPPC3
TRAPPC5
TRAPPC8
TRIM37
TRIM49D1
TRMT112
TRNT1
TRRAP
TSG101
TSR1
TSR2
TTC1
TTC27
TTC7A
TTI1
TTI2
TTK
TUBA1B
TUBA1C
TUBB
TUBG1
TUBGCP2
TUBGCP3
TUBGCP4
TUBGCP5
TUT1
TWISTNB
TXN
TXNL4A
TXNL4B
U2AF1
U2AF2
U2SURP
UBA1
UBA2
UBA52
UBAP1
UBB
UBE2I
UBE2L3
UBE2M
UBE2N
UBL5
UBTF
UFD1L
UPF1
UPF2
UPK3BL
URB1
URB2
URI1
USP10
USP36
USP39
USP5
USP7
USPL1
UTP11L
UTP15
UTP18
UTP20
UTP6
UXT
VARS
VBP1
VCP
VCY
VDAC1
VPS16
VPS25
VPS28
WARS
WBSCR22
WDR1
WDR12
WDR18
WDR25
WDR3
WDR33
WDR36
WDR43
WDR46
WDR5
WDR61
WDR70
WDR75
WDR82
WDR92
WEE1
WRN
XAB2
XPO1
XRCC5
XRCC6
XRN2
YAE1D1
YARS
YBX1
YEATS4
YRDC
YWHAE
ZBTB8OS
ZCCHC9
ZMAT5
ZNF141
ZNF259
ZNF285
ZNF335
ZNF559
ZNF705D
ZNF730
ZNF91
ZNHIT2
ZNHIT6
ZNRD1
ZWINT

## Sheet: Fitness genes in KM12
genes
AAMP
AARS
AATF
ABCB7
ABCE1
ABCF1
ABT1
ACIN1
ACTG1
ACTL6A
ACTR10
ADSL
ADSS
AFG3L2
AHCTF1
AK6
AKIRIN2
ALDOA
ALG11
ALG1L
ALYREF
ANAPC1
ANAPC10
ANAPC11
ANAPC2
ANAPC4
ANAPC5
ANKLE2
AP2M1
AP2S1
AQR
ARCN1
ARF4
ARL2
ARL4A
ARMC7
ATP1A1
ATP5L
ATP6AP1
ATP6AP2
ATP6V0C
ATP6V0D1
ATP6V1A
ATP6V1B2
ATP6V1D
ATP6V1E1
ATP6V1F
ATP6V1G1
ATP6V1H
ATR
AURKA
AURKB
AZGP1
BANF1
BCAS2
BCL2L2-PABPN1
BDP1
BET1
BIRC5
BMS1
BNIP3
BOP1
BORA
BRF1
BRF2
BRIX1
BTAF1
BTF3
BUB1
BUB1B
BUB3
BUD13
BUD31
BYSL
C18orf21
C1orf131
C20orf196
C21orf59
C3orf17
C9orf114
CAB39
CACNG6
CACTIN
CAPZB
CARS
CASC5
CBWD1
CBWD3
CCDC107
CCDC115
CCDC12
CCDC84
CCDC86
CCDC94
CCNK
CCT2
CCT3
CCT5
CCT6A
CCT7
CCT8
CD3D
CDAN1
CDC123
CDC16
CDC20
CDC23
CDC26
CDC27
CDC37
CDC45
CDC5L
CDC6
CDC7
CDC73
CDK1
CDK11A
CDK7
CDK9
CDT1
CEBPZ
CELSR2
CENPC
CENPE
CENPI
CENPK
CENPM
CENPN
CEP192
CHAF1A
CHAF1B
CHCHD3
CHEK1
CHERP
CHKA
CHMP2A
CHMP6
CIAPIN1
CINP
CIRH1A
CKAP5
CKS2
CLP1
CLSPN
CLTC
CMPK1
CNOT1
CNOT3
COPA
COPB1
COPB2
COPE
COPG1
COPS2
COPS4
COPS5
COPS6
COPS8
COPZ1
COX17
COX19
COX20
CPSF2
CPSF3
CPSF3L
CRCP
CRNKL1
CSE1L
CSNK1A1
CSNK2B
CSTF3
CTCF
CTDP1
CTNNB1
CTPS1
CTR9
CUL3
CWC22
DAP
DARS
DBF4
DBR1
DCTN3
DCTN6
DDB1
DDX10
DDX18
DDX20
DDX23
DDX24
DDX27
DDX39B
DDX3X
DDX41
DDX46
DDX47
DDX49
DDX51
DDX54
DDX55
DDX56
DDX59
DEFB129
DENR
DGCR14
DHDDS
DHFR
DHFRL1
DHX15
DHX16
DHX33
DHX36
DHX37
DHX38
DHX8
DHX9
DIEXF
DIMT1
DKC1
DNAJC11
DNAJC17
DNAJC19
DNM2
DNTTIP2
DONSON
DSCR4
DSN1
DTL
DTYMK
DUT
DYNC1H1
DYNC1I2
EBNA1BP2
ECD
EEF1A1
EEF1B2
EEF1G
EEF2
EFTUD1
EFTUD2
EGR2
EHMT2
EIF1
EIF1AD
EIF1AX
EIF1AY
EIF2B2
EIF2B3
EIF2B4
EIF2B5
EIF2S1
EIF2S2
EIF2S3
EIF3A
EIF3B
EIF3C
EIF3CL
EIF3D
EIF3F
EIF3I
EIF3M
EIF4A3
EIF4E
EIF4G1
EIF4G2
EIF5
EIF5A
EIF5AL1
EIF5B
EIF6
ELL
ELP4
ENY2
EPRS
ERCC3
ERH
ESF1
ESPL1
ETF1
EWSR1
EXOC2
EXOC3
EXOSC2
EXOSC3
EXOSC4
EXOSC5
EXOSC6
EXOSC7
FAM103A1
FAM133A
FAM133B
FAM210A
FAM32A
FAM50A
FAM86A
FAM86B1
FAM96B
FARSA
FARSB
FAU
FBL
FBXO5
FCF1
FCGR1B
FDX1L
FIP1L1
FKBP1A
FNTA
FNTB
GABPA
GARS
GBF1
GDPD2
GEMIN5
GEMIN7
GEMIN8
GGTLC2
GINS1
GINS2
GINS3
GINS4
GLTSCR2
GMNN
GMPS
GNB2L1
GNL2
GNL3
GOSR2
GOT2
GPKOW
GPN1
GPN2
GPS1
GRB2
GRPEL1
GSPT1
GTF2A1
GTF2A2
GTF2B
GTF2E1
GTF2E2
GTF2F1
GTF2F2
GTF2H1
GTF2H2C
GTF2I
GTPBP4
GUK1
H2AFJ
HAUS1
HAUS3
HAUS4
HAUS5
HAUS6
HAUS7
HAUS8
HCFC1
HEATR1
HIGD1A
HIGD2A
HINFP
HIST1H2AC
HIST1H2AD
HIST1H2AG
HIST1H2AH
HIST1H2AJ
HIST1H2AM
HIST1H2BB
HIST1H2BC
HIST1H2BD
HIST1H2BE
HIST1H2BF
HIST1H2BG
HIST1H2BH
HIST1H2BJ
HIST1H2BL
HIST1H2BN
HIST2H2BF
HIST3H2A
HIST3H2BB
HIST3H3
HMGA1
HMGCS1
HMGN5
HNRNPC
HNRNPH1
HNRNPK
HNRNPL
HNRNPU
HSPA5
HSPA8
HSPA9
HSPE1
HTATSF1
IARS
IER3IP1
IFITM3
IGBP1
IK
ILF3
IMMT
IMP3
IMP4
IMPDH2
INCENP
INO80
INTS2
INTS3
INTS4
INTS6
INTS7
INTS8
INTS9
IPO11
IPO13
IPO7
IQCB1
ISCU
ISG20L2
ISY1
ISY1-RAB43
KANSL2
KANSL3
KARS
KAT8
KIAA0947
KIAA1429
KIF11
KIF18A
KIF23
KIN
KPNA4
KPNB1
KRTAP12-4
KRTAP4-11
KRTAP4-2
KRTAP5-10
KRTAP5-11
KRTAP5-6
KRTAP9-4
LAGE3
LARP6
LARS
LAS1L
LCE1A
LCE1E
LCE1F
LCE5A
LIN52
LOC729574
LONP1
LSG1
LSM11
LSM2
LSM3
LSM4
LSM5
LSM6
LSM7
LTV1
LUC7L3
MAD2L1
MAGEA2
MAGOH
MAK16
MAP1LC3B
MARS
MASTL
MAT2A
MAX
MBTPS1
MCM10
MCM2
MCM3
MCM3AP
MCM4
MCM5
MCM6
MCM7
MCRS1
MDN1
MED10
MED11
MED12
MED17
MED20
MED21
MED22
MED27
MED28
MED29
MED30
MED31
MED4
MED6
MED7
MED9
MEPCE
METAP1
METTL18
MFAP1
MFN2
MIOS
MIS12
MMS22L
MPHOSPH10
MRPL34
MRPS21
MRTO4
MT1B
MTBP
MTOR
MTX2
MYBBP1A
MYBL2
MYC
MZT1
NAA38
NAA50
NACA
NAMPT
NAPA
NAPG
NARFL
NARS
NAT10
NCAPG
NCBP1
NCBP2
NCL
NDC80
NDNL2
NDUFC2-KCTD14
NEDD1
NEDD8
NFYC
NGDN
NHP2
NHP2L1
NIFK
NIP7
NIPBL
NKAP
NLE1
NMD3
NOB1
NOC2L
NOL10
NOL12
NOL6
NOL7
NOL8
NOL9
NOP10
NOP14
NOP16
NOP58
NPAT
NPIPA5
NPLOC4
NPM1
NRBP1
NRDE2
NRF1
NSA2
NSF
NSL1
NUBP1
NUDT21
NUDT4
NUF2
NUP107
NUP133
NUP153
NUP155
NUP160
NUP205
NUP214
NUP85
NUP88
NUP93
NUP98
NUS1
NUTF2
NVL
NXT1
OARD1
OLA1
OPA1
ORAOV1
ORC1
ORC3
ORC6
OSGEP
OTOP1
PABPC1
PABPN1
PAF1
PAFAH1B1
PAK1IP1
PAM16
PCBP1
PCF11
PCID2
PCNA
PCYT1A
PDCD7
PDE6H
PDRG1
PDZD4
PELO
PELP1
PES1
PFAS
PFDN1
PFDN2
PFDN6
PGAM4
PGGT1B
PHAX
PHB
PHB2
PHF5A
PISD
PKMYT1
PLAC9
PLGLB2
PLK1
PLK4
PLRG1
PMF1
PMF1-BGLAP
PMPCA
PMPCB
PNISR
PNN
PNO1
POLA1
POLA2
POLD1
POLD2
POLD3
POLE
POLE2
POLR1A
POLR1B
POLR1C
POLR2A
POLR2B
POLR2C
POLR2D
POLR2E
POLR2F
POLR2G
POLR2H
POLR2I
POLR2K
POLR2L
POLR2M
POLR3A
POLR3B
POLR3E
POLR3F
POLR3H
POM121C
POMP
POP1
POP4
POP5
POTEI
POTEJ
POTEM
PPAN
PPIA
PPIE
PPIL2
PPP1CB
PPP1R10
PPP1R11
PPP1R12A
PPP1R15B
PPP1R2
PPP1R7
PPP3CB
PPWD1
PRAMEF6
PRC1
PREB
PRELID1
PRIM1
PRKACA
PRMT1
PRPF18
PRPF19
PRPF31
PRPF38A
PRPF38B
PRPF4
PRPF40A
PRPF4B
PRPF6
PRPF8
PRR13
PSMA1
PSMA2
PSMA3
PSMA4
PSMA5
PSMA6
PSMA7
PSMB1
PSMB2
PSMB3
PSMB4
PSMB5
PSMB6
PSMB7
PSMC1
PSMC2
PSMC3
PSMC4
PSMC6
PSMD1
PSMD11
PSMD12
PSMD13
PSMD14
PSMD2
PSMD3
PSMD6
PSMD7
PSMD8
PSMG2
PSMG3
PSMG4
PTMA
PTMS
PTPN23
PTTG1
PUF60
PWP1
PWP2
PYROXD1
QARS
RAB6A
RABL2A
RAD17
RAD21
RAD51
RAD51C
RAE1
RALBP1
RAN
RANGAP1
RAP1B
RARS
RBBP5
RBBP6
RBBP8
RBM14
RBM17
RBM19
RBM25
RBM39
RBM48
RBM8A
RBMX
RBMX2
RBX1
RCL1
RFC1
RFC2
RFC3
RFC4
RFC5
RGPD2
RGPD6
RGS13
RHEB
RHOQ
RIOK1
RIOK2
RNASEK
RNF113A
RNF20
RNGTT
RNMT
RNPC3
RNPS1
RPA1
RPA2
RPA3
RPAIN
RPAP1
RPAP2
RPAP3
RPE
RPF1
RPF2
RPL10
RPL10A
RPL11
RPL12
RPL13
RPL13A
RPL14
RPL15
RPL17
RPL18
RPL18A
RPL19
RPL21
RPL22
RPL23
RPL23A
RPL26
RPL27
RPL27A
RPL3
RPL30
RPL31
RPL32
RPL34
RPL35
RPL35A
RPL36
RPL36A
RPL37
RPL37A
RPL38
RPL4
RPL5
RPL6
RPL7
RPL7A
RPL7L1
RPL8
RPLP0
RPLP1
RPLP2
RPP14
RPP30
RPP38
RPP40
RPS10
RPS11
RPS12
RPS13
RPS14
RPS15
RPS15A
RPS16
RPS18
RPS19
RPS2
RPS20
RPS21
RPS23
RPS24
RPS25
RPS27A
RPS28
RPS29
RPS3
RPS4X
RPS5
RPS6
RPS7
RPS8
RPS9
RPSA
RPTOR
RRM1
RRM2
RRN3
RRP1
RRP15
RRP7A
RRP9
RRS1
RSL1D1
RSL24D1
RTF1
RTFDC1
RTTN
RUVBL1
RUVBL2
SACM1L
SAMM50
SAP18
SAP30BP
SARS
SART1
SART3
SASS6
SBDS
SBNO1
SCAP
SCD
SCFD1
SCGB1C1
SDAD1
SDE2
SDHC
SEC13
SEC61A1
SEC61G
SEC63
SEH1L
SENP6
SETD1A
SF1
SF3A1
SF3A2
SF3A3
SF3B14
SF3B2
SF3B3
SF3B4
SF3B5
SFPQ
SFTA2
SGOL1
SHC1
SHFM1
SIN3A
SKA1
SKIV2L2
SKP1
SLBP
SLC20A1
SLC25A5
SLC35B1
SLC7A1
SLC7A6OS
SLC9B1
SLMO2
SLU7
SMC1A
SMC2
SMC4
SMG1
SMG5
SMU1
SNAP23
SNAPC1
SNAPC2
SNAPC3
SNAPC4
SNRNP200
SNRNP25
SNRNP27
SNRNP35
SNRNP48
SNRNP70
SNRPA1
SNRPB
SNRPC
SNRPD1
SNRPD2
SNRPD3
SNRPE
SNRPF
SNRPG
SNW1
SOD1
SPATA5
SPC24
SPC25
SPCS2
SPCS3
SPDL1
SPDYE1
SPRTN
SRBD1
SRCAP
SRP19
SRP54
SRP68
SRP9
SRPR
SRRT
SRSF1
SRSF2
SRSF3
SRSF7
SS18L2
SSB
SSU72
SSX2
STIL
STRAP
STX18
SUPT16H
SUPT5H
SUPT6H
SYF2
SYMPK
TAF10
TAF1B
TAF6
TANGO6
TARDBP
TARS
TBC1D3F
TBCD
TCEAL7
TCEB1
TCP1
TERF1
TEX10
TFIP11
TFRC
TGS1
THAP1
THAP5
THOC1
THOC2
THOC3
THOC5
THOC7
TICRR
TIMELESS
TIMM13
TIMM44
TIPIN
TMA16
TMA7
TMEM183A
TMEM230
TNPO3
TOMM22
TOMM40
TONSL
TOP2A
TOPBP1
TP53RK
TPM3
TPR
TPX2
TRAPPC1
TRAPPC3
TRAPPC8
TRIAP1
TRMT112
TRNT1
TROAP
TRPM7
TRRAP
TSG101
TSR2
TTC1
TTC27
TTF1
TTK
TUBA1B
TUBA1C
TUBB4B
TUBG1
TUBG2
TUBGCP2
TUBGCP3
TUBGCP4
TUBGCP5
TUBGCP6
TUT1
TWISTNB
TXNL4A
TXNL4B
U2AF1
U2AF2
U2SURP
UBA1
UBA2
UBA52
UBAP1
UBB
UBE2I
UBE2L3
UBE2V1
UBL5
UBTF
UFD1L
UGT1A5
UPF1
UPF2
URB1
URB2
URI1
USP1
USP17L5
USP36
USP37
USP39
USPL1
UTP11L
UTP14A
UTP15
UTP18
UTP20
UTP6
UXT
VARS
VCP
VDAC1
VPS25
VPS28
WARS
WBP11
WBSCR22
WDHD1
WDR12
WDR18
WDR24
WDR25
WDR3
WDR33
WDR36
WDR43
WDR46
WDR48
WDR7
WDR70
WDR75
WDR77
WDR82
WDR92
WEE1
WRN
XAB2
XRCC5
XRCC6
XRN2
YAE1D1
YARS
YBX1
YRDC
YWHAE
ZBTB17
ZMAT2
ZMAT5
ZNF131
ZNF181
ZNF259
ZNF335
ZNF407
ZNF501
ZNF705G
ZNF830
ZNF98
ZNHIT2
ZRSR2
ZWINT

## Sheet: Fitness genes in SW837
genes
AARS
ABCB7
ABCE1
ABCF1
ABT1
ACTL6A
ACTR10
ACTR2
ADAR
ADH5
AFG3L2
AHCTF1
AK6
AKIRIN2
AKR1B15
ALDOA
ALG11
ALG1L
ALG2
ANAPC1
ANAPC10
ANAPC11
ANAPC2
ANAPC4
ANAPC5
ANKLE2
AP2M1
APH1A
AQR
ARCN1
ARGLU1
ARHGEF35
ARIH1
ARL2
ARMC7
ARPC3
ARPP19
ATF2
ATL2
ATP1A1
ATP2A2
ATP5L
ATP6AP2
ATP6V0C
ATP6V0D1
ATP6V1A
ATP6V1B2
ATP6V1D
ATP6V1E1
ATP6V1F
ATP6V1G1
ATP6V1H
ATRIP
ATXN10
AURKA
AURKB
BAK1
BANF1
BCAS2
BCL2L1
BCL2L2-PABPN1
BDP1
BIRC5
BMPR1A
BMS1
BRD4
BRF1
BRF2
BRIX1
BUB1
BUB1B
BUB3
BUD31
BYSL
C12orf45
C13orf45
C1orf131
C1orf54
C21orf59
C2orf57
C3orf17
C7orf26
C9orf114
CAB39
CACTIN
CARS
CASC5
CBWD1
CBWD3
CCDC12
CCDC130
CCDC174
CCDC23
CCDC58
CCDC59
CCDC84
CCDC94
CCNA2
CCNH
CCNK
CCT2
CCT3
CCT4
CCT5
CCT6A
CCT7
CCT8
CDC123
CDC16
CDC20
CDC23
CDC26
CDC27
CDC37
CDC40
CDC45
CDC5L
CDC6
CDC7
CDC73
CDCA8
CDK1
CDK11A
CDK12
CDK7
CDK9
CDT1
CENPC
CENPI
CENPK
CENPM
CENPN
CENPT
CENPW
CEP55
CHAF1A
CHAF1B
CHCHD4
CHEK1
CHERP
CHMP2A
CHMP6
CHMP7
CIAPIN1
CIRH1A
CIT
CKAP5
CKS2
CLP1
CLSPN
CMPK1
CNOT3
COPA
COPB1
COPB2
COPE
COPG1
COPS2
COPS5
COPS6
COPS8
COPZ1
COX20
COX7B
CPSF2
CPSF3
CPSF3L
CPSF6
CRCP
CRKL
CRNKL1
CSE1L
CSTF3
CTCF
CTDP1
CTNNB1
CTNNBL1
CWC22
CXorf40A
CYP3A43
DAD1
DAP
DARS
DBF4
DBR1
DCTN2
DCTN3
DCTN5
DCTN6
DDB1
DDOST
DDX10
DDX11
DDX18
DDX20
DDX23
DDX3X
DDX41
DDX46
DDX47
DDX49
DDX5
DDX54
DDX56
DDX59
DDX6
DEFB106B
DEFB114
DEFB118
DEFB129
DENR
DGCR14
DHDDS
DHFR
DHFRL1
DHX15
DHX16
DHX37
DHX38
DHX8
DHX9
DIEXF
DIMT1
DMAP1
DNAJC17
DNAJC8
DNM1L
DNM2
DNMT1
DNTTIP2
DONSON
DSCR4
DSN1
DTL
DTYMK
DUT
DYNC1H1
DYNC1I2
DYNLRB1
EBNA1BP2
ECD
ECT2
EEF1G
EEF2
EFTUD1
EFTUD2
EGR2
EIF1
EIF1AX
EIF1AY
EIF2B2
EIF2B3
EIF2B4
EIF2B5
EIF2S1
EIF2S2
EIF2S3
EIF3A
EIF3B
EIF3C
EIF3CL
EIF3D
EIF3E
EIF3F
EIF3G
EIF3I
EIF4A1
EIF4A3
EIF4E
EIF5
EIF5B
EIF6
ELL
EMC7
ENY2
EPRS
ERCC2
ERCC3
ERH
ERVW-1
ESF1
ESPL1
ETF1
EXOSC2
EXOSC3
EXOSC4
EXOSC6
EXOSC7
EXOSC8
EXOSC9
FAM103A1
FAM133B
FAM25A
FAM32A
FAM86B1
FARSA
FAU
FBL
FBXO5
FCF1
FDX1L
FKBP1A
FTH1
GABPA
GAK
GARS
GBF1
GEMIN5
GEMIN6
GEMIN7
GEMIN8
GGPS1
GGTLC2
GINS1
GINS2
GINS3
GINS4
GMNN
GMPPB
GMPS
GNB2L1
GNL2
GNL3
GNL3L
GOSR2
GPKOW
GPN1
GPN2
GPN3
GPS1
GRB2
GRPEL1
GSPT1
GSTA5
GTF2A2
GTF2B
GTF2E1
GTF2E2
GTF2F1
GTF2F2
GTF2H1
GTF2H2
GTF2H2C
GTF3A
GTPBP4
H3F3B
HAUS1
HAUS3
HAUS4
HAUS5
HAUS6
HCFC1
HDAC3
HEATR1
HGS
HHLA3
HINFP
HIRA
HIST1H2AH
HIST1H2AJ
HIST1H2AK
HIST1H2AL
HIST1H2AM
HIST1H2BB
HIST1H2BC
HIST1H2BD
HIST1H2BE
HIST1H2BF
HIST1H2BG
HIST1H2BH
HIST1H2BJ
HIST1H2BL
HIST1H2BN
HIST2H3D
HIST3H3
HMGCR
HMGCS1
HMGN5
HNRNPC
HNRNPK
HNRNPL
HSP90B1
HSPA5
HSPA8
HSPA9
HSPE1
HTATSF1
HUWE1
IARS
IFITM3
IGBP1
IGF1R
IK
IMP3
IMPDH2
INCENP
INO80
INTS1
INTS2
INTS3
INTS4
INTS5
INTS6
INTS7
INTS9
IPO13
IPO7
ISCU
ISG20L2
ISY1
ISY1-RAB43
KANSL2
KANSL3
KARS
KAT8
KCMF1
KIAA0947
KIF11
KIF14
KIF23
KIN
KLF3
KPNB1
KRAS
KRTAP21-1
KRTAP4-11
KRTAP5-10
KRTAP5-11
KRTAP5-6
KRTAP5-8
KRTAP9-4
LARS
LAS1L
LCE1A
LCE1E
LCE1F
LCE2C
LEMD2
LIMS3
LOC729574
LONP1
LSG1
LSM11
LSM2
LSM3
LSM4
LSM5
LSM6
LSM7
LST1
LTV1
LUC7L2
LUC7L3
LYRM4
MAD2L1
MAD2L2
MAK16
MARS
MASTL
MAT2A
MAX
MCM10
MCM2
MCM3
MCM3AP
MCM4
MCM5
MCM6
MCM7
MCRS1
MED1
MED10
MED11
MED12
MED14
MED16
MED17
MED18
MED20
MED21
MED22
MED24
MED26
MED27
MED28
MED30
MED31
MED4
MED6
MED7
MED8
MED9
MEN1
MEPCE
METTL14
METTL16
MFAP1
MIS12
MMS22L
MPHOSPH10
MPPE1
MRPL34
MRPS21
MTBP
MTOR
MVK
MYC
NAA15
NAA38
NAA50
NAMPT
NAPA
NARFL
NARS
NASP
NAT10
NCAPG
NCAPH
NCAPH2
NCBP1
NCBP2
NCL
NDC80
NDE1
NDUFC2-KCTD14
NEDD1
NEDD8
NEFM
NFS1
NGDN
NHP2
NHP2L1
NIFK
NIP7
NKAP
NLE1
NMD3
NOL10
NOL6
NOL7
NOL9
NOP16
NOP56
NPAT
NPIPA5
NPLOC4
NR3C2
NRBP1
NRDE2
NRF1
NSA2
NSF
NSL1
NSMCE4A
NT5C3A
NUBP1
NUDC
NUDT21
NUDT4
NUF2
NUFIP1
NUP133
NUP153
NUP155
NUP160
NUP205
NUP214
NUP50
NUP85
NUP88
NUP93
NUP98
NUPL1
NUS1
NUTF2
NVL
ODF1
OGDH
OGT
OLA1
ORAOV1
ORC1
ORC6
OTUD4
PABPN1
PAFAH1B1
PAM16
PCBP2
PCDHA8
PCID2
PCNA
PCYT1A
PDCD11
PDCD7
PDPK1
PDRG1
PES1
PFDN2
PFDN6
PGAM1
PGAM4
PGD
PGGT1B
PHAX
PHB
PHB2
PHF5A
PHGR1
PICALM
PIK3C3
PISD
PKMYT1
PLK1
PLK4
PLRG1
PMF1
PMF1-BGLAP
PMPCA
PNN
PNO1
PNPT1
POLA1
POLA2
POLD1
POLD2
POLD3
POLE
POLE2
POLR1A
POLR1B
POLR1C
POLR1D
POLR2A
POLR2B
POLR2C
POLR2D
POLR2E
POLR2F
POLR2G
POLR2H
POLR2I
POLR2K
POLR2L
POLR3A
POLR3B
POLR3C
POLR3D
POLR3E
POLR3F
POLR3H
POLR3K
POMP
POP4
POP5
POTEJ
POTEM
PPAN
PPIAL4G
PPIL2
PPIL4
PPP1CB
PPP1R10
PPP1R11
PPP1R12A
PPP1R2
PPP1R7
PPP1R8
PPP2CA
PPP4C
PPP4R2
PPWD1
PRAMEF6
PRC1
PRCC
PRDX3
PREB
PRELID1
PRIM1
PRMT1
PRMT5
PRPF18
PRPF19
PRPF3
PRPF31
PRPF38A
PRPF38B
PRPF4
PRPF40A
PRPF6
PRPF8
PRR13
PSMA1
PSMA2
PSMA3
PSMA4
PSMA5
PSMA6
PSMA7
PSMB1
PSMB2
PSMB3
PSMB4
PSMB5
PSMB6
PSMB7
PSMC1
PSMC2
PSMC3
PSMC4
PSMC6
PSMD1
PSMD11
PSMD12
PSMD13
PSMD14
PSMD3
PSMD6
PSMD7
PSMD8
PSMG4
PTMA
PTMS
PTP4A1
PTPN11
PTPN23
PTTG1
PUF60
PWP2
QARS
RAB10
RAB14
RABGGTA
RABGGTB
RAC1
RACGAP1
RAD17
RAD21
RAD51
RAE1
RAF1
RAN
RANGAP1
RBBP4
RBBP5
RBBP6
RBBP8
RBM14
RBM17
RBM19
RBM25
RBM39
RBM42
RBM8A
RBMX
RBMXL1
RBX1
RCL1
RFC3
RFC4
RFC5
RGPD6
RHEB
RHOQ
RINT1
RIOK1
RIOK2
RNF113A
RNF20
RNF4
RNGTT
RNMT
RNPC3
RNPS1
RPA1
RPA2
RPA3
RPAIN
RPAP1
RPAP2
RPAP3
RPF1
RPF2
RPL10A
RPL11
RPL12
RPL13
RPL13A
RPL14
RPL15
RPL17
RPL18
RPL18A
RPL19
RPL21
RPL22
RPL23
RPL23A
RPL24
RPL26
RPL27
RPL27A
RPL28
RPL3
RPL30
RPL31
RPL32
RPL34
RPL35
RPL35A
RPL36
RPL36A
RPL37A
RPL38
RPL4
RPL5
RPL6
RPL7
RPL7A
RPL7L1
RPL8
RPLP0
RPLP1
RPLP2
RPP38
RPS10
RPS11
RPS12
RPS13
RPS14
RPS15
RPS15A
RPS16
RPS18
RPS19
RPS2
RPS20
RPS21
RPS23
RPS24
RPS25
RPS27A
RPS28
RPS3
RPS4X
RPS5
RPS6
RPS7
RPS8
RPS9
RPSA
RRM1
RRM2
RRN3
RRP12
RRP15
RRP7A
RRP9
RRS1
RSL1D1
RSL24D1
RTEL1
RTF1
RTFDC1
RUVBL1
RUVBL2
S100G
SACM1L
SAE1
SAP18
SAP30BP
SARS
SART3
SASS6
SBDS
SCFD1
SDAD1
SDE2
SDHC
SEC13
SEC61A1
SEC61G
SEH1L
SENP6
SETD1A
SF1
SF3A1
SF3A2
SF3A3
SF3B14
SF3B2
SF3B3
SF3B4
SF3B5
SFPQ
SFSWAP
SFTA2
SGOL1
SHFM1
SIN3A
SKA1
SKA2
SKA3
SKAP2
SKIV2L2
SKP1
SLC39A7
SLC4A7
SLC7A6OS
SLC9B1
SLMO2
SLU7
SMAGP
SMARCA5
SMARCB1
SMC1A
SMC2
SMC3
SMC4
SMG1
SMG5
SMG6
SMNDC1
SMR3B
SMS
SMU1
SNAPC1
SNAPC2
SNAPC3
SNAPC4
SNF8
SNRNP200
SNRNP25
SNRNP27
SNRNP35
SNRNP70
SNRPA1
SNRPB
SNRPB2
SNRPC
SNRPD1
SNRPD2
SNRPD3
SNRPE
SNRPF
SNRPG
SNUPN
SNW1
SOD1
SPC24
SPC25
SPDL1
SPRR2G
SRBD1
SRCAP
SRP19
SRP54
SRP9
SRPR
SRRT
SRSF1
SRSF11
SRSF2
SRSF3
SRSF7
SS18L2
SSRP1
SSU72
SSX2
SSX4
STIL
STT3A
STX18
SUPT16H
SUPT4H1
SUPT5H
SUPT6H
SYF2
SYMPK
SYVN1
TAAR1
TADA2B
TAF1
TAF1A
TAF2
TAF6
TAF7
TANGO6
TARDBP
TARS
TBC1D3F
TBL3
TCEAL7
TCEB1
TCEB2
TCOF1
TCP1
TERF1
TFEC
TFIP11
TGS1
THOC1
THOC2
THOC3
THOC5
THOC7
TICRR
TIMELESS
TIMM13
TIMM9
TIPIN
TLK2
TM2D3
TMA7
TMED10
TMEM183A
TMEM258
TNPO3
TOE1
TOMM40
TONSL
TOP1
TOP2A
TOP3A
TOPBP1
TPR
TPT1
TPX2
TRAPPC1
TRAPPC11
TRAPPC2
TRAPPC3
TRAPPC5
TRAPPC8
TRIAP1
TRIM49D1
TRMT112
TRNT1
TRRAP
TSG101
TSR1
TSR2
TTC1
TTC27
TTK
TUBA1C
TUBB
TUBG2
TUBGCP2
TUBGCP3
TUBGCP4
TUBGCP5
TUBGCP6
TUT1
TWF1
TWISTNB
TXN
TXNL4A
TXNL4B
U2AF1
U2AF2
U2SURP
UBA1
UBA2
UBA52
UBAP1
UBB
UBE2C
UBE2H
UBE2I
UBE2M
UBE2N
UBE3A
UBL5
UBTF
UFD1L
UGT2B15
UPF1
UPF2
URI1
USP18
USP36
USP39
USP5
USP7
USPL1
UTP11L
UTP15
UTP18
UTP20
UTP6
UXT
VARS
VCP
VCX2
VCY
VDAC1
VMP1
VPS25
VPS28
VPS37A
WARS
WBP11
WBSCR22
WDHD1
WDR12
WDR3
WDR33
WDR43
WDR46
WDR5
WDR70
WDR77
WDR82
WDR92
WEE1
WNK1
XAB2
XRCC4
XRCC5
XRCC6
XRN2
YAE1D1
YAP1
YARS
YBX1
YEATS4
YKT6
YPEL5
YRDC
YWHAE
YY1
ZBTB11
ZC3H13
ZC3H18
ZC3H8
ZCCHC9
ZCRB1
ZFYVE20
ZMAT5
ZNF131
ZNF207
ZNF285
ZNF335
ZNF407
ZNF486
ZNF559
ZNF69
ZNF730
ZNF830
ZNF91
ZNHIT2
ZNHIT6
ZWINT

## Sheet: Fitness genes in HT55
genes
AAMP
AAR2
AARS
AATF
ABCB7
ABCE1
ABCF1
ABT1
ACO2
ACTB
ACTG1
ACTL6A
ACTR10
ACTR2
ADRBK1
ADSL
AFG3L2
AHCTF1
AK6
AKIRIN2
AKR1B15
AKTIP
ALDOA
ALG11
ALG1L
ALG2
ALYREF
ANAPC1
ANAPC10
ANAPC11
ANAPC2
ANAPC5
ANKLE2
ANLN
AP1G1
AP2S1
AP3S1
AQR
ARCN1
ARIH1
ARL2
ARMC7
ARPC3
ASCC3
ASH2L
ATP2A2
ATP5A1
ATP5B
ATP5D
ATP5F1
ATP6V0C
ATP6V0D1
ATP6V1A
ATP6V1B2
ATP6V1E1
ATP6V1H
ATXN10
AURKB
BANF1
BAZ1B
BBS5
BCAS2
BCL2L2-PABPN1
BCLAF1
BDP1
BIRC5
BMPR1A
BMS1
BNIP1
BOP1
BORA
BRF1
BRF2
BUB1
BUB3
BUD31
BYSL
C14orf2
C15orf38-AP3S2
C18orf21
C1D
C1orf131
C1orf186
C21orf59
C3orf17
C4orf27
C9orf114
CACTIN
CAD
CAPZA2
CAPZB
CARS
CBWD1
CBWD3
CCDC172
CCDC38
CCDC58
CCDC59
CCDC77
CCDC82
CCDC90B
CCDC94
CCNA2
CCNK
CCT2
CCT3
CCT4
CCT5
CCT6A
CCT7
CCT8
CD3D
CD9
CDC123
CDC16
CDC20
CDC23
CDC26
CDC27
CDC37
CDC45
CDC5L
CDC6
CDC7
CDC73
CDCA8
CDK1
CDK11A
CDK7
CDK9
CDT1
CDX2
CENPA
CENPC
CENPE
CENPI
CENPK
CENPM
CENPN
CENPQ
CENPW
CEP104
CFL1
CHAF1A
CHAF1B
CHCHD4
CHEK1
CHERP
CHMP2A
CIAO1
CIAPIN1
CINP
CIRH1A
CKAP5
CKS2
CLEC2B
CLNS1A
CLP1
CLTC
CMIP
CNOT3
COIL
COPA
COPB1
COPB2
COPE
COPG1
COPS2
COPS4
COPS5
COPS6
COPS8
COPZ1
COX7B
COX7C
CPSF1
CPSF2
CPSF3
CPSF3L
CRCP
CSE1L
CSNK1A1
CSNK2B
CSTF3
CTCF
CTDP1
CTNNB1
CTNNBL1
CTPS1
CUL3
CWC22
CYB5R4
CYCS
DAD1
DARS
DBR1
DDB1
DDOST
DDX10
DDX18
DDX20
DDX41
DDX47
DDX49
DDX5
DDX51
DDX54
DDX56
DDX59
DDX6
DEFB103A
DEFB129
DEFB4A
DENR
DEXI
DGCR14
DHDDS
DHFRL1
DHPS
DHX15
DHX16
DHX36
DHX37
DHX9
DIEXF
DKC1
DMAP1
DNAJA1
DNAJC8
DNM2
DONSON
DPH3
DTL
DTYMK
DUT
DYNC1H1
DYNC1I2
EAPP
ECD
ECT2
EED
EEF1A1
EEF1E1
EEF1G
EEF2
EFTUD1
EFTUD2
EGR2
EIF1
EIF1AX
EIF2B2
EIF2B3
EIF2B4
EIF2B5
EIF2S1
EIF2S2
EIF2S3
EIF3A
EIF3B
EIF3C
EIF3CL
EIF3D
EIF3F
EIF3G
EIF3I
EIF3J
EIF3M
EIF4A1
EIF4A3
EIF4E
EIF4G1
EIF5
EIF5A
EIF5AL1
EIF5B
EIF6
ELL
ELP2
ELP3
ELP4
ELP5
ENY2
EPRS
ERCC2
ERCC3
ERGIC2
ERH
ERI1
ESF1
ESPL1
ETF1
EWSR1
EXOC3
EXOC8
EXOSC2
EXOSC3
EXOSC4
EXOSC6
EXOSC7
EXOSC9
EXTL2
FAM103A1
FAM133B
FAM25A
FAM3B
FAM86B1
FAM96B
FARSA
FARSB
FASN
FAU
FBL
FBXO11
FBXO5
FBXW11
FCF1
FDPS
FDX1L
FER
FLCN
FLII
FNTA
FOXD4
FPGS
FTH1
FURIN
GABPA
GABPB1
GAK
GARS
GEMIN5
GEMIN7
GFPT1
GGPS1
GGTLC2
GINS1
GINS2
GINS3
GINS4
GML
GMNN
GMPPB
GMPS
GNB2L1
GNL2
GOLGA6A
GPKOW
GPN1
GPN2
GPS1
GRPEL1
GTF2A1L
GTF2A2
GTF2B
GTF2E1
GTF2E2
GTF2H1
GTF2H2C
GTF2H4
GTF3C1
GTPBP4
GUK1
GYPE
HARS
HAUS1
HAUS3
HAUS4
HAUS6
HCFC1
HDAC3
HEATR1
HEPN1
HGS
HIGD1A
HINFP
HIST1H2AJ
HIST1H2AM
HIST1H2BB
HIST1H2BC
HIST1H2BD
HIST1H2BE
HIST1H2BF
HIST1H2BG
HIST1H2BH
HIST1H2BJ
HIST1H2BL
HIST2H2AA3
HIST2H2BE
HIST2H2BF
HIST2H3A
HIST2H3C
HIST2H3D
HIST3H3
HMGCS1
HMGN5
HNRNPC
HNRNPK
HNRNPL
HNRNPU
HSBP1
HSF2
HSPA8
HSPA9
HSPE1
IARS
IDI1
IGBP1
IGF1R
IMP3
IMP4
INTS1
INTS2
INTS3
INTS4
INTS6
INTS7
INTS9
IPO11
IPO13
IPO7
IREB2
IRF2BP2
IRS2
ISCA1
ISCA2
ISCU
ISG20L2
KARS
KAT8
KBTBD2
KCMF1
KCNA2
KDM5C
KIAA1429
KIF11
KIF14
KIF23
KIN
KLF5
KPNB1
KRR1
KRTAP4-11
KRTAP4-2
KRTAP4-7
KRTAP5-10
KRTAP5-11
KRTAP5-3
KRTAP5-6
KRTAP9-2
KRTAP9-4
KRTAP9-6
LARS
LAS1L
LCE1A
LCE1E
LCE1F
LCE2A
LCE2C
LCE5A
LDHA
LETM1
LIMS3L
LIN52
LIN9
LLPH
LOC729574
LONP1
LSG1
LSM2
LSM3
LSM4
LSM5
LSM6
LSM7
LUC7L3
LYRM4
LYRM7
MACROD2
MAD2L1
MAGOH
MAGOHB
MAK16
MARS
MASTL
MAT2A
MAX
MCM2
MCM3
MCM3AP
MCM4
MCM5
MCM6
MCM7
MCTS1
MDM2
MDN1
MEAF6
MED10
MED11
MED12
MED14
MED19
MED20
MED22
MED23
MED27
MED28
MED30
MED31
MED6
MED7
MEPCE
METAP1
METTL18
MINOS1
MIOS
MIS12
MLST8
MMS22L
MPHOSPH10
MPHOSPH6
MRPL43
MRPS10
MRPS18A
MRTO4
MTBP
MVD
MYB
MYC
MYH9
MZT1
NAA10
NAA38
NAA50
NAPA
NAPG
NARFL
NARS
NAT10
NCAPD2
NCAPG
NCAPH
NCBP1
NCBP2
NCDN
NDC80
NDOR1
NDUFA5
NDUFB10
NDUFB3
NDUFB9
NDUFS2
NDUFS5
NEDD1
NEDD8
NFYB
NFYC
NGDN
NHP2
NHP2L1
NIFK
NIP7
NKAP
NLE1
NMD3
NOC2L
NOL10
NOL12
NOL6
NOL9
NOM1
NOP14
NOP16
NPAT
NPIPA5
NPLOC4
NRBP1
NRF1
NSA2
NSF
NSL1
NUBP1
NUBP2
NUDC
NUDT21
NUDT4
NUF2
NUFIP1
NUP133
NUP155
NUP160
NUP205
NUP214
NUP88
NUP98
NUS1
NUTF2
NVL
OBFC1
OGT
OPA1
ORAOV1
ORC4
ORC6
PA2G4
PABPN1
PAFAH1B1
PAK1IP1
PAM16
PCBP1
PCBP2
PCID2
PCNA
PCYT1A
PDCD11
PDCD2
PDCD7
PDPK1
PDRG1
PES1
PFDN2
PFDN6
PFN1
PGAM4
PHAX
PHB
PHB2
PHF5A
PI4KB
PIGH
PIK3CA
PISD
PKMYT1
PLA2G10
PLGLB2
PLK1
PLK4
PLRG1
PMF1
PMF1-BGLAP
PMPCA
PNISR
PNO1
POLA2
POLD1
POLD2
POLD3
POLE
POLR1B
POLR1C
POLR2A
POLR2B
POLR2C
POLR2D
POLR2E
POLR2F
POLR2G
POLR2H
POLR2K
POLR2L
POLR3A
POLR3B
POLR3C
POLR3F
POLR3H
POLR3K
POMP
POP5
POTEI
PPAN
PPAT
PPIA
PPIL2
PPP1R10
PPP1R11
PPP1R7
PPP1R8
PPP3CB
PPP4C
PPP4R2
PPWD1
PRAMEF1
PRAMEF5
PRAMEF6
PRB1
PRC1
PRELID1
PRIM1
PRKAG2
PRKRA
PRMT1
PRMT5
PRPF18
PRPF19
PRPF31
PRPF38A
PRPF38B
PRPF4
PRPF40A
PRPF6
PRPF8
PRR14L
PSMA1
PSMA2
PSMA3
PSMA4
PSMA5
PSMA6
PSMA7
PSMB1
PSMB3
PSMB4
PSMB5
PSMB6
PSMB7
PSMC1
PSMC3
PSMC4
PSMC6
PSMD12
PSMD14
PSMD2
PSMD3
PSMD4
PSMD6
PSMG2
PSMG3
PSMG4
PTMA
PTMS
PTPN11
PUF60
PWP2
QARS
RAB10
RAB6C
RABGGTA
RABGGTB
RABL2A
RAC1
RACGAP1
RAD17
RAD51
RAD51C
RAN
RANGAP1
RARS
RBBP6
RBBP8
RBM14
RBM17
RBM22
RBM39
RBM48
RBM8A
RBMX
RBMX2
RBX1
RCC1
RCL1
RCN1
RCOR1
RFC2
RFC3
RFC4
RFC5
RFT1
RGPD6
RHEB
RHOQ
RICTOR
RINT1
RIOK1
RIOK2
RNF113A
RNGTT
RNMT
RNPS1
RPA1
RPA2
RPA3
RPAP1
RPF1
RPF2
RPGRIP1L
RPL10A
RPL11
RPL12
RPL13
RPL13A
RPL14
RPL15
RPL17
RPL18
RPL18A
RPL19
RPL21
RPL22
RPL23
RPL23A
RPL24
RPL26
RPL27
RPL27A
RPL28
RPL29
RPL3
RPL30
RPL31
RPL32
RPL34
RPL35
RPL35A
RPL36
RPL36A
RPL37
RPL37A
RPL38
RPL4
RPL5
RPL6
RPL7
RPL7A
RPL7L1
RPL8
RPLP0
RPLP1
RPLP2
RPP14
RPP21
RPP38
RPP40
RPS10
RPS11
RPS12
RPS13
RPS14
RPS15
RPS15A
RPS16
RPS18
RPS19
RPS2
RPS20
RPS21
RPS23
RPS24
RPS27A
RPS28
RPS3
RPS4X
RPS5
RPS6
RPS7
RPS8
RPS9
RPSA
RRAGC
RRM1
RRM2
RRN3
RRP1
RRP15
RRP7A
RRS1
RSL1D1
RSL24D1
RTFDC1
RUVBL1
RUVBL2
S100G
SACM1L
SAE1
SAP30BP
SARS
SART3
SBDS
SCAF11
SCD
SCFD1
SDAD1
SDE2
SDHC
SEC13
SEC61A1
SEC61G
SEH1L
SF1
SF3A1
SF3A2
SF3A3
SF3B14
SF3B2
SF3B3
SF3B4
SF3B5
SFPQ
SFTA2
SHOC2
SIN3A
SKIV2L2
SLC25A3
SLC39A7
SLC44A3
SLC4A7
SLC9B1
SLMO2
SLU7
SMAD4
SMARCA5
SMARCB1
SMARCE1
SMC1A
SMC2
SMC4
SMC5
SMEK1
SMG5
SMG6
SMIM3
SMNDC1
SMS
SMU1
SNAP23
SNAPC1
SNAPC2
SNAPC4
SNRNP200
SNRNP25
SNRNP27
SNRNP35
SNRNP48
SNRNP70
SNRPA1
SNRPB
SNRPB2
SNRPC
SNRPD1
SNRPD2
SNRPD3
SNRPE
SNRPF
SNRPG
SNUPN
SNW1
SOD1
SON
SPANXA2
SPANXC
SPATA4
SPATA5
SPC24
SPC25
SPCS3
SPDL1
SPINT1
SRBD1
SRFBP1
SRP19
SRP54
SRP72
SRP9
SRSF1
SRSF11
SRSF2
SRSF3
SRSF6
SRSF7
SS18L2
SSB
SSRP1
SSU72
SSX2
STX4
STXBP3
SUDS3
SUPT16H
SUPT6H
SUV39H2
SUZ12
SYMPK
TAF12
TAF1A
TAF1B
TAF1D
TANGO6
TARS
TAS2R42
TAS2R46
TBCA
TBL3
TBP
TCEAL7
TCEB1
TCF7L2
TCOF1
TCP1
TERF1
TEX9
TFB2M
TFIP11
TFRC
TGS1
THAP1
THAP5
THG1L
THOC1
THOC2
THOC3
THOC5
THOC7
TICAM2
TICRR
TIMM10
TIMM22
TIMM9
TINF2
TIPIN
TIPRL
TMA16
TMED10
TMEM11
TNPO3
TOMM20
TOMM22
TOMM40
TONSL
TOP1
TOP2A
TOP3A
TOPBP1
TP53RK
TPR
TPRKB
TPT1
TPX2
TRAPPC1
TRAPPC11
TRAPPC3
TRAPPC5
TRAPPC8
TRIAP1
TRIM49D1
TRMT112
TRNT1
TRRAP
TSG101
TSR2
TTC1
TTC27
TTC4
TTI1
TTI2
TTK
TUBA1C
TUBB4B
TUBG1
TUBG2
TUBGCP2
TUBGCP4
TUBGCP5
TUBGCP6
TUT1
TWISTNB
TXNL4A
U2AF1
U2AF2
U2SURP
UBA1
UBA52
UBAP1
UBB
UBE2I
UBE2M
UBL5
UBTF
UFD1L
UGT2B15
UPF1
UPF2
UQCRFS1
UQCRH
URI1
URM1
USP39
UTP11L
UTP15
UTP18
UTP20
UTP6
UXT
VARS
VCP
VCY
VDAC2
VNN2
VPS16
VPS25
VPS28
WAPAL
WARS
WBSCR22
WDHD1
WDR1
WDR12
WDR18
WDR25
WDR33
WDR36
WDR43
WDR46
WDR70
WDR73
WDR75
WDR77
WDR82
WEE1
WFDC11
WFDC13
WTAP
XAB2
XRCC2
XRCC6
XRN2
YAE1D1
YARS
YBX1
YEATS4
YKT6
YRDC
YTHDC1
YWHAE
ZBTB11
ZBTB17
ZCCHC9
ZCRB1
ZMAT2
ZMAT5
ZNF131
ZNF259
ZNF267
ZNF285
ZNF320
ZNF335
ZNF404
ZNF407
ZNF429
ZNF486
ZNF559
ZNF596
ZNF91
ZNHIT2
ZWINT

## Sheet: Fitness genes in MDST8
genes
AAMP
AATF
ABCB1
ABCB7
ABCE1
ABCF1
ACSL5
ACTL6A
ACTR10
ACTR2
ACTR3
ACTR6
ADIPOR1
AFF4
AFG3L2
AHCTF1
AK6
AK9
AKIRIN2
AKR1B15
ALG1
ALG11
ALG14
ALG1L
ALG2
ALG8
AMOT
AMY1B
ANAPC1
ANAPC4
ANGPTL3
ANKLE2
ANKRD32
ANKRD36
AP1S2
AP2S1
APIP
AQR
ARCN1
ARF6
ARHGAP1
ARHGAP11A
ARHGAP11B
ARHGAP5
ARHGDIA
ARHGEF7
ARIH1
ARL2
ARL2BP
ARPC2
ARPC3
ARPC4
ARPC5
ATF4
ATG3
ATG4C
ATP1A1
ATP2A2
ATP5A1
ATP6V0C
ATP6V0D1
ATP6V1A
ATP6V1B2
ATP6V1C1
ATP6V1D
ATP6V1E1
ATR
AURKB
BANF1
BANK1
BAZ1B
BCCIP
BCL2L1
BCLAF1
BIRC5
BMI1
BMP5
BMS1
BNIP1
BNIP3
BOP1
BRCA1
BRD8
BRF1
BRIX1
BSCL2
BUB1
BUB3
BUD31
BYSL
C10orf131
C17orf75
C19orf53
C1D
C1orf131
C2orf76
C4orf51
C9orf114
CACNG3
CALM2
CAPZB
CARD17
CARS
CCDC109B
CCNB1
CCNE2
CCNH
CCNK
CCT2
CCT3
CCT4
CCT5
CCT7
CCT8
CD163
CDC123
CDC16
CDC20
CDC23
CDC26
CDC27
CDC37
CDC45
CDC5L
CDC7
CDC73
CDCA8
CDIPT
CDK1
CDK4
CDK7
CDK9
CDT1
CEND1
CENPA
CENPC
CENPE
CENPI
CENPM
CENPN
CEP192
CEP44
CFHR2
CFLAR
CHD4
CHEK1
CHERP
CHMP2A
CHMP3
CHMP4B
CHMP6
CINP
CIRH1A
CKAP5
CLNS1A
CLP1
CMPK1
CNEP1R1
CNOT3
CNOT7
COPA
COPB1
COPB2
COPE
COPS2
COPS5
COPS6
COPS8
COPZ1
COX7C
CPA6
CPSF2
CPSF3
CPSF3L
CPSF4
CPSF6
CRCP
CRISP2
CRNKL1
CSE1L
CSNK1A1
CSNK2A3
CSRP2
CTCF
CTDP1
CTNNB1
CUL3
CWC22
CXCL11
CXorf57
CYCS
CYP2C18
DAD1
DARS
DBF4
DBR1
DCTN4
DDB1
DDIT4L
DDOST
DDX10
DDX18
DDX19A
DDX21
DDX27
DDX3X
DDX42
DDX46
DDX47
DDX49
DDX51
DDX52
DDX54
DDX55
DDX56
DDX6
DEFB103A
DEFB118
DENR
DGCR8
DHDDS
DHFR
DHX36
DHX37
DHX8
DHX9
DIMT1
DIS3
DKC1
DLG5
DMAP1
DNAJA3
DNAJC17
DNAJC8
DNLZ
DNM2
DNMT1
DPAGT1
DPY19L2
DRD5
DROSHA
DSTN
DTL
DUT
DUXA
DYNC1H1
DYNC1I2
DYNLRB1
ECD
EEF1B2
EEF2
EFCAB1
EFTUD1
EFTUD2
EIF1AX
EIF2B1
EIF2B2
EIF2B3
EIF2B4
EIF2B5
EIF2S1
EIF2S2
EIF2S3
EIF3B
EIF3D
EIF3E
EIF3F
EIF3G
EIF3I
EIF4A1
EIF4A3
EIF4E
EIF4G2
EIF5B
ELAC2
ELAVL1
ELL
ELMO2
ELOVL4
EMC7
ENY2
EPRS
ERCC2
ERCC3
ERH
ERVW-1
ESPL1
ETF1
ETNPPL
EWSR1
EXOC2
EXOC3
EXOSC2
EXOSC3
EXOSC4
EXOSC6
EXOSC9
EXTL2
FAM103A1
FAM133B
FAM168A
FAM169A
FAM210A
FAM213A
FAM32A
FAM3B
FAM72D
FAM86B1
FAM96B
FAR2
FARSA
FARSB
FAU
FBL
FBXL3
FBXO5
FCF1
FCGR1B
FIP1L1
FNTA
FNTB
FOCAD
FOSL1
FPR1
FTSJ3
GABPB1
GARS
GATS
GCA
GCOM1
GEMIN8
GGPS1
GINS1
GINS2
GML
GMPPB
GNB2L1
GNL2
GNL3
GNL3L
GOLGA6A
GPN1
GPN2
GPS1
GRWD1
GRXCR2
GSTA2
GSTA5
GSTCD
GTF2A1
GTF2B
GTF2E1
GTF2E2
GTF2H2C
GTF2H4
GTF2IRD2
GTF2IRD2B
GTF3C2
GTPBP4
GUCA1C
GUK1
GYPB
GYPE
GZMH
HARS
HAUS1
HAUS3
HAUS5
HAUS6
HAUS7
HCFC1
HDAC3
HEATR1
HINFP
HIST1H2AJ
HIST1H2AK
HIST1H2AL
HIST1H2AM
HIST1H2BB
HIST1H2BC
HIST1H2BD
HIST1H2BE
HIST1H2BF
HIST1H2BG
HIST1H2BH
HIST1H2BJ
HIST1H2BK
HIST1H2BL
HIST1H2BN
HIST2H2BE
HIST2H3C
HIST2H3D
HJURP
HLA-DRB5
HLTF
HMGCR
HMGCS1
HMHB1
HN1
HNRNPC
HNRNPK
HNRNPL
HNRNPU
HSBP1
HSP90B1
HSPA8
HSPA9
HSPD1
HSPE1
HTATSF1
HUWE1
HYOU1
ICOS
IFITM3
IFNA5
IFT52
IGBP1
IGF1R
IK
ILF3
IMP3
INCENP
INO80
INSL5
INTS12
INTS2
INTS3
INTS6
INTS8
INTS9
IPO11
ISCU
ISG20L2
ISY1
ISY1-RAB43
ITGAV
ITGB5
KANSL2
KARS
KAT8
KCMF1
KDELC1
KDELR3
KIAA0947
KIAA1551
KIF11
KIF18A
KIF23
KIF2A
KIF4A
KPNB1
KRR1
KRT83
KRTAP19-6
KRTAP4-11
KRTAP4-2
KRTAP4-8
KRTAP4-9
KRTAP5-10
KRTAP5-6
LARS
LAS1L
LCE1F
LCE2B
LCE2D
LDHA
LIMS1
LIMS3
LMNA
LONP1
LRR1
LRRTM4
LSG1
LSM2
LSM3
LSM4
LSM5
LSM6
LSM7
LTV1
LUC7L3
LY75-CD302
LYPLAL1
MAD2L1
MAGOH
MAK16
MAP3K7
MAPK1
MARS
MASTL
MAT2A
MATR3
MBTPS1
MBTPS2
MDH1
MDM2
MDN1
MED11
MED14
MED20
MED21
MED22
MED27
MED28
MED30
MED31
MED4
MED6
MEMO1
METAP1
METTL14
METTL16
MFAP1
MINOS1
MIS12
MLST8
MOB4
MPHOSPH10
MRGBP
MRPL43
MRPL50
MST1
MT1E
MTBP
MTMR6
MTOR
MVD
MYC
NAA30
NAA38
NAA50
NAMPT
NAPA
NARFL
NARS
NAT10
NBAS
NCAPD2
NCAPD3
NCAPG2
NCAPH2
NCBP2
NCKAP1
NCL
NDC80
NDUFAB1
NDUFB1
NDUFC2-KCTD14
NDUFS5
NEDD1
NEK3
NFS1
NGDN
NHP2
NHP2L1
NIFK
NIP7
NLE1
NMD3
NNMT
NOB1
NOC2L
NOC4L
NOL10
NOL11
NOL12
NOL6
NOP16
NOP2
NOP56
NOTCH2NL
NPAT
NPIPA5
NPLOC4
NRDE2
NREP
NRF1
NSA2
NSF
NTAN1
NUBP1
NUCB2
NUDT21
NUF2
NUP155
NUP160
NUP214
NUP43
NUP85
NUP88
NUP93
NUS1
NUTF2
NVL
NXF2
NXF3
NXPE1
OCRL
OGT
ORC6
OTUD4
PAFAH1B1
PAK1IP1
PAK2
PAM16
PARP14
PCBP1
PCBP2
PCDH11X
PCDHA10
PCNA
PCNP
PCYT1A
PDAP1
PDCD11
PDCD2
PDCL3
PDE1A
PDHA2
PDPK1
PDRG1
PELP1
PES1
PFDN1
PFDN2
PFDN4
PFDN5
PFDN6
PFN1
PGAM1
PGAM4
PGBD1
PGGT1B
PGM3
PHB
PHB2
PHF5A
PHYHD1
PIFO
PIGB
PIGY
PIK3C3
PIK3CB
PINK1
PKMYT1
PKN2
PLGLB2
PLK1
PMF1
PMF1-BGLAP
PMPCB
PNO1
POLA2
POLD1
POLD3
POLE
POLE2
POLE3
POLR1A
POLR1C
POLR2A
POLR2B
POLR2C
POLR2D
POLR2E
POLR2F
POLR2G
POLR2I
POLR2K
POLR2L
POLR3A
POLR3B
POLR3K
POMP
POP4
POP5
POTEJ
PPAN
PPIAL4G
PPIL2
PPIL4
PPP1CB
PPP1R11
PPP1R12A
PPP1R2
PPP1R7
PPP2CA
PPP2R3C
PPP2R4
PPP4C
PPWD1
PRAMEF5
PRAMEF6
PRIM1
PRKAG1
PRKRIR
PRMT1
PRPF31
PRPF38A
PRPF40A
PRRC1
PSMA1
PSMA2
PSMA3
PSMA4
PSMA5
PSMA6
PSMA7
PSMB1
PSMB2
PSMB3
PSMB4
PSMB5
PSMB6
PSMB7
PSMC1
PSMC2
PSMC3
PSMC6
PSMD11
PSMD12
PSMD2
PSMD3
PSMD4
PSMD6
PSMD7
PSMD8
PSMG3
PSMG4
PTMA
PTPN20A
PTTG1
PUF60
PUS7
PWP1
PWP2
PYURF
RAB1B
RAB28
RABGGTB
RAC1
RACGAP1
RAD1
RAD17
RAD21
RAD51
RAN
RANGAP1
RASA4
RASA4B
RBBP5
RBM14
RBM17
RBM22
RBM39
RBMX
RBMX2
RCC1
RCL1
RCN1
RCN2
RCOR1
REST
RFC5
RFT1
RGPD4
RGPD6
RHEB
RHOA
RINT1
RIOK1
RIOK2
RNF113A
RNF20
RNGTT
RNMT
RNPC3
RNPS1
RPA1
RPA2
RPA3
RPAP1
RPAP2
RPF2
RPGRIP1L
RPL10A
RPL11
RPL12
RPL13
RPL13A
RPL14
RPL15
RPL17
RPL18
RPL18A
RPL19
RPL21
RPL22L1
RPL23
RPL23A
RPL26
RPL27
RPL27A
RPL28
RPL3
RPL31
RPL32
RPL34
RPL35
RPL35A
RPL36
RPL36A
RPL37
RPL37A
RPL4
RPL5
RPL6
RPL7
RPL7A
RPL7L1
RPL8
RPLP0
RPLP1
RPLP2
RPP21
RPP38
RPS11
RPS12
RPS13
RPS14
RPS15
RPS15A
RPS16
RPS18
RPS19
RPS2
RPS20
RPS21
RPS23
RPS24
RPS25
RPS27A
RPS28
RPS29
RPS3
RPS4X
RPS5
RPS6
RPS7
RPS8
RPS9
RPSA
RPTOR
RRM1
RRM2
RRN3
RRP12
RRP15
RRP7A
RRP9
RRS1
RSL1D1
RSPH10B2
RSPO2
RTCB
RTF1
RTFDC1
RUVBL1
RUVBL2
S100A10
S100G
SACM1L
SARNP
SARS
SART3
SASS6
SBDS
SBNO1
SCAP
SCD
SCFD1
SDAD1
SDE2
SDHC
SDHD
SEC13
SEC61A1
SEC61G
SEH1L
SEMA3D
SENP6
SETD1A
SF1
SF3A2
SF3A3
SF3B1
SF3B14
SF3B3
SF3B5
SFPQ
SIN3A
SKA1
SKA3
SKAP2
SKIV2L2
SKP1
SLC25A40
SLC25A5
SLC25A53
SLC29A2
SLC35B1
SLC7A5
SLC9B1
SLFN5
SLMO2
SMAGP
SMARCA5
SMC1A
SMC2
SMC4
SMC5
SMC6
SMG1
SMG5
SMG6
SMIM19
SMNDC1
SMU1
SNAPC1
SNAPIN
SNF8
SNRNP200
SNRNP25
SNRNP35
SNRNP48
SNRNP70
SNRPA1
SNRPD1
SNRPD2
SNRPD3
SNRPE
SNRPF
SNRPG
SNW1
SNX13
SOD1
SPATA5L1
SPC25
SPCS3
SPDL1
SPIC
SPIN2A
SPINK6
SPOPL
SRBD1
SRCAP
SREK1
SRP19
SRP54
SRP72
SRP9
SRSF1
SRSF11
SRSF2
SRSF3
SRSF7
SS18L2
SSB
SSBP2
SSRP1
SSU72
SSX2
SSX4
STAG1
STARD5
STK11
STK3
STRAP
STX19
SUCLA2
SUCNR1
SUDS3
SUMO2
SUPT16H
SUPT4H1
SUPT5H
SUPT6H
TAAR1
TAF1
TAF12
TAF2
TARS
TAS2R30
TBC1D10B
TBCA
TBCB
TBL3
TCEAL7
TCEB1
TCEB2
TCP1
TEAD1
TFIP11
THAP5
THOC2
THOC7
TICRR
TIMM44
TINF2
TIPARP
TIPRL
TLK2
TM9SF2
TMA16
TMEM183A
TMEM243
TMEM41B
TMPRSS11A
TNPO3
TOMM40
TOP1
TOP2A
TP53RK
TPCN1
TPI1
TPT1
TPX2
TRAF3
TRAPPC11
TRAPPC2
TRAPPC3
TRAPPC5
TRIM49D1
TRIM73
TRIM77
TRMT112
TRMT5
TRRAP
TSG101
TSR1
TSR2
TTC27
TTK
TUBA1B
TUBA1C
TUBB
TUBB8
TUBD1
TUBE1
TUBG1
TUBG2
TUBGCP3
TUBGCP4
TUBGCP5
TUT1
TWF1
TWISTNB
TXN
TXNDC9
TXNL4A
U2AF1
U2AF2
U2SURP
UBA52
UBAP1
UBE2C
UBE2D3
UBE2F
UBE2G2
UBE2H
UBE2I
UBE2L3
UBE2N
UBL5
UBR4
UBTF
UBXN2B
UCHL5
UGT1A6
UGT1A9
UPF1
UPF2
URI1
USP17L5
USP37
USP39
USP5
UTP11L
UTP14A
UTP15
UTP20
UTP6
UXT
VARS
VCP
VCX
VMP1
VN1R1
VNN2
VPS25
VPS29
WARS
WBP1
WBSCR22
WDHD1
WDR12
WDR18
WDR25
WDR3
WDR33
WDR43
WDR46
WDR61
WDR70
WDR74
WDR75
WDR77
WDR82
WEE1
WFDC13
WFDC9
WRB
XAB2
XPO1
XRCC5
XRCC6
XRN1
XRN2
YAE1D1
YARS
YBX1
YEATS4
YRDC
ZBTB11
ZCCHC9
ZCRB1
ZKSCAN5
ZNF131
ZNF141
ZNF148
ZNF284
ZNF37A
ZNF479
ZNF569
ZNF705D
ZNF727
ZNF730
ZNF763
ZNF780A
ZNF85
ZNF98
ZNHIT6
ZRSR2
